# Supplementary material for: Elucidating the Venom Diversity in Sri Lankan Spectacled Cobra (Naja naja) through De Novo Venom Gland Transcriptomics, Venom Proteomics and Toxicity Neutralization
Source: Toxins (Basel). 2021 Aug 10;13(8):558. doi: 10.3390/toxins13080558 (PMC8402536; doi:10.3390/toxins13080558)
Supplement: Supplementary file 1 [file toxins-13-00558-s001.zip]

Archive with 4 entries (4 files):
- Supplementary file S1 Venom gland transcriptomic of NN-SL.xlsx
- Supplementary file S2 Mass spectrometry analysis of in-gel tryptic digested peptides of RP-HPLC fractions of NN-SL venom.xlsx
- Supplementary file_S3.xlsx
- toxins-1301217 supplementary fig.pdf
