# Supplementary material for: Elucidating the Venom Diversity in Sri Lankan Spectacled Cobra (Naja naja) through De Novo Venom Gland Transcriptomics, Venom Proteomics and Toxicity Neutralization
Source: Toxins (Basel). 2021 Aug 10;13(8):558. doi: 10.3390/toxins13080558 (PMC8402536; doi:10.3390/toxins13080558)
Supplement: Supplementary file 1 [file toxins-13-00558-s001.zip › Supplementary file S1 Venom gland transcriptomic of NN-SL.xlsx]

## Sheet: FPKM >1
geneID	geneLength	CIA_rawfragments(19072674)	CIA_FPKM	Nr-ID	Nr-Score	Nr-Evalue	Nr-annotation	Nt-ID	Nt-Score	Nt-Evalue	Nt-annotation	Swissprot-ID	Swissprot-Score	Swissprot-Evalue	Swissprot-annotation	COG-Protein-or-Domain	COG-Score	COG-Evalue	COG-ID	COG-Function-Description	KO_id	KEGG-Evalue	KEGG-Score	KEGG-Gene	ko_definition	GO-BiologicalProcess	GO-MolecularFunction	Go-CellularComponent
Unigene33592_Naja-najaA	179	44353	12260.4	--	--	--	--	gi|6006965|gb|AF063190.1|	242	4e-61	Naja naja cobrin precursor, mRNA, complete cds	--	--	--	--	--	--	--	--	--	--	--	--	--	--	-	-	-
Unigene33022_Naja-najaA	240	27129	5593.17	--	--	--	--	--	--	--	--	--	--	--	--	--	--	--	--	--	--	--	--	--	--	-	-	-
Unigene33593_Naja-najaA	179	12765	3528.61	--	--	--	--	gi|6006965|gb|AF063190.1|	321	6e-85	Naja naja cobrin precursor, mRNA, complete cds	--	--	--	--	--	--	--	--	--	--	--	--	--	--	-	-	-
CL53.Contig1_Naja-najaA	358	11421	1578.54	--	--	--	--	gi|468695066|gb|GAGG010808774.1|	109	9e-21	TSA: Anolis carolinensis k46:1356822 transcribed RNA sequence	--	--	--	--	--	--	--	--	--	--	--	--	--	--	-	-	-
Unigene30871_Naja-najaA	260	5045	960.115	--	--	--	--	gi|64059|emb|X51410.1|	115	1e-22	Laticauda semifasciata (sea snake) gene for erabutoxin c	--	--	--	--	--	--	--	--	--	--	--	--	--	--	-	-	-
CL2942.Contig3_Naja-najaA	360	6334	870.585	--	--	--	--	gi|3860086|gb|AF097001.1|AF097001	210	3e-51	Naja sputatrix post synaptic alpha neurotoxin precursor (ntx) gene, ntx-4 allele, complete cds	--	--	--	--	--	--	--	--	--	--	--	--	--	--	-	-	-
CL2772.Contig2_Naja-najaA	4858	78643	801.01	--	--	--	--	gi|463535468|gb|GAFZ01008240.1|	63.9	7e-06	TSA: Anolis carolinensis comp19_c0_seq1 transcribed RNA sequence	--	--	--	--	--	--	--	--	--	--	--	--	--	--	-	-	-
CL1900.Contig1_Naja-najaA	871	13526	768.399	--	--	--	--	--	--	--	--	--	--	--	--	--	--	--	--	--	--	--	--	--	--	-	-	-
Unigene33607_Naja-najaA	853	11619	673.993	--	--	--	--	--	--	--	--	--	--	--	--	--	--	--	--	--	--	--	--	--	--	-	-	-
Unigene32019_Naja-najaA	250	3303	653.739	--	--	--	--	gi|307602766|gb|HM597721.1|	464	1e-128	Naja atra clone N044_7B_2 three-finger toxin precursor, gene, complete cds	--	--	--	--	--	--	--	--	--	--	--	--	--	--	-	-	-
Unigene33211_Naja-najaA	382	4774	618.379	--	--	--	--	gi|3860086|gb|AF097001.1|AF097001	204	2e-49	Naja sputatrix post synaptic alpha neurotoxin precursor (ntx) gene, ntx-4 allele, complete cds	--	--	--	--	--	--	--	--	--	--	--	--	--	--	-	-	-
CL2974.Contig2_Naja-najaA	1274	14881	577.961	--	--	--	--	gi|307602742|gb|HM597722.1|	2300	0	Naja atra clone N044_7B_3 three-finger toxin precursor pseudogene, complete sequence	--	--	--	--	--	--	--	--	--	--	--	--	--	--	-	-	-
Unigene32695_Naja-najaA	887	9246	515.782	--	--	--	--	gi|461794860|gb|GAGB011056939.1|	97.6	9e-17	TSA: Anolis carolinensis k66:2863321 transcribed RNA sequence	--	--	--	--	--	--	--	--	--	--	--	--	--	--	-	-	-
Unigene25266_Naja-najaA	282	2801	491.473	--	--	--	--	--	--	--	--	--	--	--	--	--	--	--	--	--	--	--	--	--	--	-	-	-
Unigene15075_Naja-najaA	192	1782	459.242	--	--	--	--	--	--	--	--	--	--	--	--	--	--	--	--	--	--	--	--	--	--	-	-	-
CL2632.Contig2_Naja-najaA	262	2171	410.01	--	--	--	--	--	--	--	--	--	--	--	--	--	--	--	--	--	--	--	--	--	--	-	-	-
CL2521.Contig1_Naja-najaA	1793	13763	379.812	--	--	--	--	--	--	--	--	--	--	--	--	--	--	--	--	--	--	--	--	--	--	-	-	-
Unigene25595_Naja-najaA	194	1476	376.461	--	--	--	--	gi|462012757|gb|GAGB010856656.1|	61.9	1e-06	TSA: Anolis carolinensis k51:6618650 transcribed RNA sequence	--	--	--	--	--	--	--	--	--	--	--	--	--	--	-	-	-
CL2416.Contig1_Naja-najaA	785	5852	368.867	--	--	--	--	gi|463532777|gb|GAFZ01009155.1|	496	1e-137	TSA: Anolis carolinensis comp24_c0_seq1 transcribed RNA sequence	--	--	--	--	--	--	--	--	--	--	--	--	--	--	-	-	-
Unigene96_Naja-najaA	666	4859	361.001	--	--	--	--	gi|39652289|dbj|AB111958.1|	434	1e-118	Laticauda semifasciata pla2 gene for phospholipase A2, promoter region, clone:LsPLA2GL1-1	--	--	--	--	--	--	--	--	--	--	--	--	--	--	-	-	-
Unigene33424_Naja-najaA	306	2156	348.628	--	--	--	--	--	--	--	--	--	--	--	--	--	--	--	--	--	--	--	--	--	--	-	-	-
Unigene33514_Naja-najaA	354	2280	318.689	--	--	--	--	gi|193807845|emb|AM910987.1|	61.9	2e-06	Plasmodium knowlesi strain H chromosome 5, complete genome	--	--	--	--	--	--	--	--	--	--	--	--	--	--	-	-	-
CL1578.Contig1_Naja-najaA	426	2715	315.352	--	--	--	--	gi|67480186|gb|AY702458.1|AY702457S2	724	0	Oxyuranus scutellatus scutellatus clone R37 HSP 90 mRNA, partial cds	--	--	--	--	--	--	--	--	--	--	--	--	--	--	-	-	-
Unigene31315_Naja-najaA	1044	6089	288.59	--	--	--	--	gi|466545501|gb|GAGC011063483.1|	67.9	9e-08	TSA: Anolis carolinensis k41:3567292 transcribed RNA sequence	--	--	--	--	--	--	--	--	--	--	--	--	--	--	-	-	-
CL785.Contig1_Naja-najaA	1283	6691	258.048	--	--	--	--	gi|6006965|gb|AF063190.1|	115	6e-22	Naja naja cobrin precursor, mRNA, complete cds	--	--	--	--	--	--	--	--	--	--	--	--	--	--	-	-	-
CL2374.Contig3_Naja-najaA	1013	4693	229.233	--	--	--	--	gi|449478743|ref|XM_004176976.1|	73.8	1e-09	PREDICTED: Taeniopygia guttata solute carrier family 38, member 10 (SLC38A10), mRNA	--	--	--	--	--	--	--	--	--	K14996	6e-06	52.4	acs:100559840	solute carrier family 38 (sodium-coupled neutral amino acid transporter), member 10	-	-	-
Unigene15076_Naja-najaA	664	2984	222.365	--	--	--	--	gi|403315983|gb|JX038027.1|	69.9	1e-08	Micrurus fulvius clone FQ6DGU405FX4LY microsatellite sequence	--	--	--	--	--	--	--	--	--	--	--	--	--	--	-	-	-
CL29.Contig3_Naja-najaA	686	2915	210.257	--	--	--	--	--	--	--	--	--	--	--	--	--	--	--	--	--	--	--	--	--	--	-	-	-
CL1292.Contig1_Naja-najaA	504	1920	188.498	--	--	--	--	--	--	--	--	--	--	--	--	--	--	--	--	--	--	--	--	--	--	-	-	-
CL759.Contig1_Naja-najaA	2285	8540	184.93	--	--	--	--	--	--	--	--	--	--	--	--	--	--	--	--	--	--	--	--	--	--	-	-	-
Unigene28633_Naja-najaA	894	3143	173.957	--	--	--	--	--	--	--	--	--	--	--	--	--	--	--	--	--	--	--	--	--	--	-	-	-
CL1650.Contig1_Naja-najaA	832	2897	172.29	--	--	--	--	--	--	--	--	--	--	--	--	--	--	--	--	--	--	--	--	--	--	-	-	-
CL2249.Contig1_Naja-najaA	661	2142	160.344	--	--	--	--	--	--	--	--	--	--	--	--	--	--	--	--	--	--	--	--	--	--	-	-	-
Unigene29908_Naja-najaA	880	2740	154.065	--	--	--	--	gi|403316259|gb|JX038303.1|	89.7	2e-14	Micrurus fulvius clone FQ6DGU405GFKJG microsatellite sequence	--	--	--	--	--	--	--	--	--	--	--	--	--	--	-	-	-
Unigene7745_Naja-najaA	199	615	152.918	--	--	--	--	--	--	--	--	--	--	--	--	--	--	--	--	--	--	--	--	--	--	-	-	-
Unigene29129_Naja-najaA	285	847	147.053	--	--	--	--	gi|194719545|emb|AM939783.1|	61.9	1e-06	Bungarus multicinctus pilp-3 gene for protease inhibitor-like protein 3, exons 1-3	--	--	--	--	--	--	--	--	--	--	--	--	--	--	-	-	-
Unigene7804_Naja-najaA	495	1469	146.843	--	--	--	--	--	--	--	--	--	--	--	--	--	--	--	--	--	--	--	--	--	--	-	-	-
CL2942.Contig1_Naja-najaA	454	1319	143.756	--	--	--	--	gi|3860086|gb|AF097001.1|AF097001	408	1e-111	Naja sputatrix post synaptic alpha neurotoxin precursor (ntx) gene, ntx-4 allele, complete cds	--	--	--	--	--	--	--	--	--	--	--	--	--	--	-	-	-
CL1228.Contig1_Naja-najaA	434	1256	143.197	--	--	--	--	gi|63146075|gb|AY691666.1|	313	4e-82	Oxyuranus scutellatus scutellatus PDI mRNA, complete cds	--	--	--	--	--	--	--	--	--	--	--	--	--	--	-	-	-
Unigene33584_Naja-najaA	263	758	142.61	--	--	--	--	gi|307602758|gb|HM597715.1|	351	1e-93	Naja atra clone n061_6e_2 three-finger toxin precursor, gene, complete cds	--	--	--	--	--	--	--	--	--	--	--	--	--	--	-	-	-
CL2385.Contig2_Naja-najaA	1676	4584	135.334	--	--	--	--	gi|403317225|gb|JX039269.1|	119	5e-23	Micrurus fulvius clone FQ6DGU405FPUVN microsatellite sequence	--	--	--	--	--	--	--	--	--	--	--	--	--	--	-	-	-
Unigene33212_Naja-najaA	176	457	128.481	--	--	--	--	gi|375231050|gb|JN773341.1|	77.8	1e-11	Cyprinus carpio clone 83721 microsatellite sequence	--	--	--	--	--	--	--	--	--	--	--	--	--	--	-	-	-
CL1983.Contig1_Naja-najaA	1526	3891	126.166	--	--	--	--	--	--	--	--	--	--	--	--	--	--	--	--	--	--	--	--	--	--	-	-	-
Unigene239_Naja-najaA	216	546	125.076	--	--	--	--	gi|469109472|gb|GAGG010404653.1|	79.8	5e-12	TSA: Anolis carolinensis k31:13348922 transcribed RNA sequence	--	--	--	--	--	--	--	--	--	--	--	--	--	--	-	-	-
CL692.Contig1_Naja-najaA	2618	6572	124.212	--	--	--	--	gi|40744583|gb|AY497579.1|	502	1e-138	Naja kaouthia cobra venom factor gene, exon 41 and partial cds	--	--	--	--	--	--	--	--	--	--	--	--	--	--	-	-	-
Unigene15130_Naja-najaA	225	561	123.372	--	--	--	--	--	--	--	--	--	--	--	--	--	--	--	--	--	--	--	--	--	--	-	-	-
Unigene30381_Naja-najaA	186	463	123.17	--	--	--	--	--	--	--	--	--	--	--	--	--	--	--	--	--	--	--	--	--	--	-	-	-
CL105.Contig2_Naja-najaA	500	1230	121.722	--	--	--	--	--	--	--	--	--	--	--	--	--	--	--	--	--	--	--	--	--	--	-	-	-
Unigene33653_Naja-najaA	261	639	121.142	--	--	--	--	gi|403315415|gb|JX037459.1|	71.9	1e-09	Micrurus fulvius clone FQ6DGU405FSA9B microsatellite sequence	--	--	--	--	--	--	--	--	--	--	--	--	--	--	-	-	-
Unigene32561_Naja-najaA	901	2204	121.038	--	--	--	--	gi|238740951|gb|GQ191080.1|	93.7	1e-15	Agkistrodon contortrix clone E33DIFJ02H2ZB4 microsatellite sequence	--	--	--	--	--	--	--	--	--	--	--	--	--	--	-	-	-
CL1228.Contig2_Naja-najaA	185	446	119.288	--	--	--	--	gi|63146075|gb|AY691666.1|	236	3e-59	Oxyuranus scutellatus scutellatus PDI mRNA, complete cds	--	--	--	--	--	--	--	--	--	--	--	--	--	--	-	-	-
CL1071.Contig1_Naja-najaA	553	1323	118.378	--	--	--	--	gi|469110737|gb|GAGG010403388.1|	101	3e-18	TSA: Anolis carolinensis k31:13344934 transcribed RNA sequence	--	--	--	--	--	--	--	--	--	--	--	--	--	--	-	-	-
Unigene31042_Naja-najaA	470	1113	117.174	--	--	--	--	gi|64059|emb|X51410.1|	178	2e-41	Laticauda semifasciata (sea snake) gene for erabutoxin c	--	--	--	--	--	--	--	--	--	--	--	--	--	--	-	-	-
Unigene33459_Naja-najaA	350	790	111.685	--	--	--	--	--	--	--	--	--	--	--	--	--	--	--	--	--	--	--	--	--	--	-	-	-
Unigene30279_Naja-najaA	675	1487	109.004	--	--	--	--	gi|467386655|gb|GAGC010643574.1|	61.9	4e-06	TSA: Anolis carolinensis k31:379179 transcribed RNA sequence	--	--	--	--	--	--	--	--	--	--	--	--	--	--	-	-	-
CL763.Contig2_Naja-najaA	408	882	106.966	--	--	--	--	--	--	--	--	--	--	--	--	--	--	--	--	--	--	--	--	--	--	-	-	-
Unigene70_Naja-najaA	236	510	106.928	--	--	--	--	--	--	--	--	--	--	--	--	--	--	--	--	--	--	--	--	--	--	-	-	-
CL2097.Contig1_Naja-najaA	728	1540	104.671	--	--	--	--	gi|226918740|gb|FJ790440.1|	325	2e-85	Bothrops jararaca toxin 2 (Tox2) gene, partial cds	--	--	--	--	--	--	--	--	--	--	--	--	--	--	-	-	-
Unigene184_Naja-najaA	328	692	104.392	--	--	--	--	--	--	--	--	--	--	--	--	--	--	--	--	--	--	--	--	--	--	-	-	-
Unigene31823_Naja-najaA	1557	3278	104.173	--	--	--	--	gi|468310104|gb|GAGG011003879.1|	230	2e-56	TSA: Anolis carolinensis k51:5938439 transcribed RNA sequence	--	--	--	--	--	--	--	--	--	--	--	--	--	--	-	-	-
Unigene7813_Naja-najaA	151	308	100.927	--	--	--	--	--	--	--	--	--	--	--	--	--	--	--	--	--	--	--	--	--	--	-	-	-
Unigene30862_Naja-najaA	324	653	99.7249	--	--	--	--	gi|3132905|gb|AF045238.1|AF045238	285	6e-74	Bungarus fasciatus acetylcholinesterase gene, alternatively spliced products, partial cds	--	--	--	--	--	--	--	--	--	--	--	--	--	--	-	-	-
Unigene32953_Naja-najaA	2444	4896	99.1233	--	--	--	--	gi|403316842|gb|JX038886.1|	105	1e-18	Micrurus fulvius clone FQ6DGU405FUS7O microsatellite sequence	--	--	--	--	--	--	--	--	--	--	--	--	--	--	-	-	-
Unigene14960_Naja-najaA	237	468	97.7086	--	--	--	--	--	--	--	--	--	--	--	--	--	--	--	--	--	--	--	--	--	--	-	-	-
Unigene29378_Naja-najaA	1069	2055	95.1195	--	--	--	--	gi|114438227|gb|DQ912656.1|	97.6	1e-16	Philodryas olfersii C-type natriuretic peptide precursor, mRNA, complete cds	--	--	--	--	--	--	--	--	--	--	--	--	--	--	-	-	-
Unigene31013_Naja-najaA	284	532	92.6891	--	--	--	--	--	--	--	--	--	--	--	--	--	--	--	--	--	--	--	--	--	--	-	-	-
Unigene33669_Naja-najaA	300	557	91.8691	--	--	--	--	gi|401021342|gb|JX171244.1|	490	1e-135	Lachesis muta L-amino acid oxidase (LAAO) mRNA, complete cds	--	--	--	--	--	--	--	--	--	--	--	--	--	--	-	-	-
Unigene33297_Naja-najaA	840	1554	91.5392	--	--	--	--	--	--	--	--	--	--	--	--	--	--	--	--	--	--	--	--	--	--	-	-	-
Unigene32132_Naja-najaA	228	420	91.1486	--	--	--	--	gi|403315992|gb|JX038036.1|	95.6	8e-17	Micrurus fulvius clone FQ6DGU405F2CYG microsatellite sequence	--	--	--	--	--	--	--	--	--	--	--	--	--	--	-	-	-
Unigene32800_Naja-najaA	193	354	90.7573	--	--	--	--	gi|3860086|gb|AF097001.1|AF097001	61.9	1e-06	Naja sputatrix post synaptic alpha neurotoxin precursor (ntx) gene, ntx-4 allele, complete cds	--	--	--	--	--	--	--	--	--	--	--	--	--	--	-	-	-
Unigene29112_Naja-najaA	645	1172	89.909	--	--	--	--	gi|45917439|gb|AC126408.6|	67.9	6e-08	Mus musculus chromosome 13, clone RP23-216P14, complete sequence	--	--	--	--	--	--	--	--	--	--	--	--	--	--	-	-	-
Unigene31705_Naja-najaA	719	1303	89.6708	--	--	--	--	--	--	--	--	--	--	--	--	--	--	--	--	--	--	--	--	--	--	-	-	-
Unigene30375_Naja-najaA	455	813	88.4127	--	--	--	--	gi|469126885|gb|GAGG010387240.1|	73.8	6e-10	TSA: Anolis carolinensis k31:12382478 transcribed RNA sequence	--	--	--	--	--	--	--	--	--	--	--	--	--	--	-	-	-
Unigene15033_Naja-najaA	189	333	87.1802	--	--	--	--	gi|3426323|gb|AF071564.1|AF071564	268	8e-69	Crotalus adamanteus L-amino acid oxidase mRNA, complete cds	--	--	--	--	--	--	--	--	--	--	--	--	--	--	-	-	-
CL1733.Contig1_Naja-najaA	289	509	87.1476	--	--	--	--	gi|219521937|gb|AC171127.2|	60	6e-06	Helobdella robusta clone CH306-1A1, complete sequence	--	--	--	--	--	--	--	--	--	--	--	--	--	--	-	-	-
Unigene32781_Naja-najaA	638	1110	86.087	--	--	--	--	gi|403317231|gb|JX039275.1|	125	3e-25	Micrurus fulvius clone FQ6DGU405FY5PV microsatellite sequence	--	--	--	--	--	--	--	--	--	--	--	--	--	--	-	-	-
Unigene31745_Naja-najaA	647	1119	85.5778	--	--	--	--	--	--	--	--	--	--	--	--	--	--	--	--	--	--	--	--	--	--	-	-	-
CL1984.Contig1_Naja-najaA	155	253	80.7652	--	--	--	--	gi|8953900|gb|AF101236.1|	109	4e-21	Naja sputatrix neutral phospholipase A2 (NPLA2) gene, complete cds	--	--	--	--	--	--	--	--	--	--	--	--	--	--	-	-	-
Unigene32720_Naja-najaA	275	444	79.8888	--	--	--	--	gi|403317030|gb|JX039074.1|	63.9	4e-07	Micrurus fulvius clone FQ6DGU405FWSPR microsatellite sequence	--	--	--	--	--	--	--	--	--	--	--	--	--	--	-	-	-
Unigene25485_Naja-najaA	285	459	79.6899	--	--	--	--	--	--	--	--	--	--	--	--	--	--	--	--	--	--	--	--	--	--	-	-	-
Unigene15102_Naja-najaA	270	434	79.5356	--	--	--	--	gi|465310065|gb|GACT011313397.1|	101	2e-18	TSA: Anolis carolinensis k51:6128051 transcribed RNA sequence	--	--	--	--	--	--	--	--	--	--	--	--	--	--	-	-	-
Unigene33656_Naja-najaA	447	708	78.3721	--	--	--	--	--	--	--	--	sp|P16221|COX8B_RAT	49.3	3e-06	Cytochrome c oxidase subunit 8B, mitochondrial OS=Rattus norvegicus GN=Cox8b PE=1 SV=3	--	--	--	--	--	K02273	9e-06	49.3	rno:25250	cytochrome c oxidase subunit 8	-	-	-
Unigene660_Naja-najaA	236	373	78.2046	--	--	--	--	gi|3860086|gb|AF097001.1|AF097001	228	9e-57	Naja sputatrix post synaptic alpha neurotoxin precursor (ntx) gene, ntx-4 allele, complete cds	--	--	--	--	--	--	--	--	--	--	--	--	--	--	-	-	-
Unigene33341_Naja-najaA	303	472	77.0788	--	--	--	--	gi|20268913|emb|AL683880.7|	60	6e-06	Mouse DNA sequence from clone RP23-124M9 on chromosome 4, complete sequence	--	--	--	--	--	--	--	--	--	--	--	--	--	--	-	-	-
Unigene32690_Naja-najaA	267	412	76.3522	--	--	--	--	--	--	--	--	--	--	--	--	--	--	--	--	--	--	--	--	--	--	-	-	-
Unigene25438_Naja-najaA	1013	1553	75.8573	--	--	--	--	gi|238744460|gb|GQ194589.1|	107	1e-19	Agkistrodon contortrix clone E33DIFJ02HQGL0 microsatellite sequence	--	--	--	--	--	--	--	--	--	--	--	--	--	--	-	-	-
CL789.Contig3_Naja-najaA	454	681	74.221	--	--	--	--	--	--	--	--	--	--	--	--	--	--	--	--	--	--	--	--	--	--	-	-	-
Unigene32936_Naja-najaA	200	299	73.9736	--	--	--	--	--	--	--	--	--	--	--	--	--	--	--	--	--	--	--	--	--	--	-	-	-
Unigene7761_Naja-najaA	236	349	73.1727	--	--	--	--	gi|57524800|ref|NM_001005827.1|	61.9	1e-06	Gallus gallus RAB11A, member RAS oncogene family (RAB11A), mRNA	--	--	--	--	--	--	--	--	--	--	--	--	--	--	-	-	-
Unigene30062_Naja-najaA	330	487	73.0215	--	--	--	--	gi|403315918|gb|JX037962.1|	333	3e-88	Micrurus fulvius clone FQ6DGU405F0AYJ microsatellite sequence	--	--	--	--	--	--	--	--	--	--	--	--	--	--	-	-	-
CL602.Contig1_Naja-najaA	205	296	71.4452	--	--	--	--	--	--	--	--	--	--	--	--	--	--	--	--	--	--	--	--	--	--	-	-	-
Unigene32926_Naja-najaA	1098	1567	70.6158	--	--	--	--	gi|465742702|gb|GAGC011347314.1|	87.7	1e-13	TSA: Anolis carolinensis k51:2393405 transcribed RNA sequence	--	--	--	--	--	--	--	--	--	--	--	--	--	--	-	-	-
Unigene32604_Naja-najaA	699	996	70.5046	--	--	--	--	gi|238747714|gb|GQ197843.1|	67.9	6e-08	Agkistrodon contortrix clone E33DIFJ02HUN7U microsatellite sequence	--	--	--	--	--	--	--	--	--	--	--	--	--	--	-	-	-
CL460.Contig1_Naja-najaA	307	437	70.4334	--	--	--	--	--	--	--	--	--	--	--	--	--	--	--	--	--	--	--	--	--	--	-	-	-
Unigene33583_Naja-najaA	569	805	70.0034	--	--	--	--	--	--	--	--	--	--	--	--	--	--	--	--	--	--	--	--	--	--	-	-	-
Unigene32539_Naja-najaA	247	349	69.914	--	--	--	--	--	--	--	--	--	--	--	--	--	--	--	--	--	--	--	--	--	--	-	-	-
Unigene7748_Naja-najaA	156	218	69.1461	--	--	--	--	--	--	--	--	--	--	--	--	--	--	--	--	--	--	--	--	--	--	-	-	-
Unigene32562_Naja-najaA	204	283	68.6423	--	--	--	--	--	--	--	--	--	--	--	--	--	--	--	--	--	--	--	--	--	--	-	-	-
Unigene31200_Naja-najaA	210	285	67.1523	--	--	--	--	--	--	--	--	--	--	--	--	--	--	--	--	--	--	--	--	--	--	-	-	-
Unigene33646_Naja-najaA	2055	2769	66.6725	--	--	--	--	--	--	--	--	--	--	--	--	--	--	--	--	--	--	--	--	--	--	-	-	-
Unigene31635_Naja-najaA	595	801	66.6118	--	--	--	--	--	--	--	--	--	--	--	--	--	--	--	--	--	--	--	--	--	--	-	-	-
Unigene33138_Naja-najaA	266	355	66.0362	--	--	--	--	gi|327280791|ref|XM_003225087.1|	71.9	1e-09	PREDICTED: Anolis carolinensis serine/threonine-protein phosphatase 2A 65 kDa regulatory subunit A alpha isoform-like (LOC100567091), mRNA	--	--	--	--	--	--	--	--	--	--	--	--	--	--	-	-	-
CL792.Contig1_Naja-najaA	322	424	65.1547	--	--	--	--	gi|24412704|emb|AJ431709.1|	135	1e-28	Bungarus multicinctus a1 chain gene for A1 chain of beta-bungarotoxin, exons 1-4	--	--	--	--	--	--	--	--	--	--	--	--	--	--	-	-	-
Unigene32176_Naja-najaA	364	478	64.9774	--	--	--	--	--	--	--	--	--	--	--	--	--	--	--	--	--	--	--	--	--	--	-	-	-
Unigene31032_Naja-najaA	832	1087	64.646	--	--	--	--	gi|468304252|gb|GAGG011006794.1|	73.8	1e-09	TSA: Anolis carolinensis k51:5946026 transcribed RNA sequence	--	--	--	--	--	--	--	--	--	--	--	--	--	--	-	-	-
CL2849.Contig2_Naja-najaA	461	601	64.5073	--	--	--	--	--	--	--	--	--	--	--	--	--	--	--	--	--	--	--	--	--	--	-	-	-
Unigene32224_Naja-najaA	182	231	62.8024	--	--	--	--	--	--	--	--	--	--	--	--	--	--	--	--	--	--	--	--	--	--	-	-	-
Unigene32969_Naja-najaA	248	314	62.6489	--	--	--	--	--	--	--	--	--	--	--	--	--	--	--	--	--	--	--	--	--	--	-	-	-
Unigene33657_Naja-najaA	553	696	62.2758	--	--	--	--	--	--	--	--	--	--	--	--	--	--	--	--	--	--	--	--	--	--	-	-	-
Unigene33355_Naja-najaA	328	411	62.0017	--	--	--	--	--	--	--	--	--	--	--	--	--	--	--	--	--	--	--	--	--	--	-	-	-
Unigene33649_Naja-najaA	1140	1425	61.8508	--	--	--	--	gi|403315680|gb|JX037724.1|	147	1e-31	Micrurus fulvius clone FQ6DGU405FQRVF microsatellite sequence	--	--	--	--	--	--	--	--	--	--	--	--	--	--	-	-	-
Unigene33675_Naja-najaA	330	411	61.6259	--	--	--	--	gi|23477829|gb|AC079271.4|	69.9	7e-09	Homo sapiens chromosome 10 clone RP11-455I1, complete sequence	--	--	--	--	--	--	--	--	--	--	--	--	--	--	-	-	-
Unigene25520_Naja-najaA	230	286	61.5281	--	--	--	--	--	--	--	--	--	--	--	--	--	--	--	--	--	--	--	--	--	--	-	-	-
Unigene31802_Naja-najaA	234	285	60.2649	--	--	--	--	--	--	--	--	--	--	--	--	--	--	--	--	--	--	--	--	--	--	-	-	-
Unigene15136_Naja-najaA	404	487	59.6462	--	--	--	--	gi|469176972|gb|GAGG010337153.1|	190	4e-45	TSA: Anolis carolinensis k26:8702625 transcribed RNA sequence	--	--	--	--	--	--	--	--	--	--	--	--	--	--	-	-	-
Unigene116_Naja-najaA	1688	2030	59.5058	--	--	--	--	gi|238742107|gb|GQ192236.1|	75.8	6e-10	Agkistrodon contortrix clone E33DIFJ02G862R microsatellite sequence	--	--	--	--	--	--	--	--	--	--	--	--	--	--	-	-	-
Unigene32544_Naja-najaA	569	681	59.2203	--	--	--	--	gi|403317861|gb|JX039905.1|	95.6	2e-16	Micrurus fulvius clone FQ6DGU405F2J7D microsatellite sequence	--	--	--	--	--	--	--	--	--	--	--	--	--	--	-	-	-
Unigene7814_Naja-najaA	517	618	59.1471	--	--	--	--	--	--	--	--	--	--	--	--	--	--	--	--	--	--	--	--	--	--	-	-	-
Unigene32968_Naja-najaA	269	321	59.0457	--	--	--	--	--	--	--	--	--	--	--	--	--	--	--	--	--	--	--	--	--	--	-	-	-
Unigene33663_Naja-najaA	1034	1224	58.5729	--	--	--	--	gi|468704224|gb|GAGG010799617.1|	95.6	4e-16	TSA: Anolis carolinensis k41:8951274 transcribed RNA sequence	--	--	--	--	--	--	--	--	--	--	--	--	--	--	-	-	-
Unigene15014_Naja-najaA	362	423	57.8186	--	--	--	--	--	--	--	--	--	--	--	--	--	--	--	--	--	--	--	--	--	--	-	-	-
Unigene32109_Naja-najaA	184	215	57.8171	--	--	--	--	gi|17863489|gb|AF373353.1|	153	3e-34	Walterinnesia aegyptia clone WA2 non-LTR retrotransposon LINE2 reverse transcriptase pseudogene, partial sequence	--	--	--	--	--	--	--	--	--	--	--	--	--	--	-	-	-
CL3090.Contig4_Naja-najaA	270	314	57.5442	--	--	--	--	--	--	--	--	--	--	--	--	--	--	--	--	--	--	--	--	--	--	-	-	-
CL1480.Contig1_Naja-najaA	222	255	56.8359	--	--	--	--	gi|410812216|gb|JX661061.1|	172	4e-40	Oxyuranus microlepidotus clone Oxy6 prothrombin activator gene, partial cds	--	--	--	--	--	--	--	--	--	--	--	--	--	--	-	-	-
CL253.Contig1_Naja-najaA	397	454	56.5849	--	--	--	--	gi|49659299|emb|CR536609.3|	79.8	9e-12	Mouse DNA sequence from clone RP24-156I23 on chromosome 4, complete sequence	--	--	--	--	--	--	--	--	--	--	--	--	--	--	-	-	-
Unigene32588_Naja-najaA	517	590	56.4673	--	--	--	--	--	--	--	--	--	--	--	--	--	--	--	--	--	--	--	--	--	--	-	-	-
Unigene33245_Naja-najaA	565	641	56.1365	--	--	--	--	gi|238739718|gb|GQ189847.1|	101	4e-18	Agkistrodon contortrix clone E33DIFJ02JUNMZ microsatellite sequence	--	--	--	--	--	--	--	--	--	--	--	--	--	--	-	-	-
CL29.Contig2_Naja-najaA	172	195	56.0973	--	--	--	--	--	--	--	--	--	--	--	--	--	--	--	--	--	--	--	--	--	--	-	-	-
CL2009.Contig1_Naja-najaA	519	588	56.059	--	--	--	--	--	--	--	--	--	--	--	--	--	--	--	--	--	--	--	--	--	--	-	-	-
Unigene32866_Naja-najaA	429	484	55.8243	--	--	--	--	gi|307602794|gb|HM597750.1|	238	2e-59	Bungarus multicinctus clone B132_1G_2 three-finger toxin precursor, gene, partial cds	--	--	--	--	--	--	--	--	--	--	--	--	--	--	-	-	-
Unigene7758_Naja-najaA	585	657	55.5706	--	--	--	--	--	--	--	--	--	--	--	--	--	--	--	--	--	--	--	--	--	--	-	-	-
Unigene30964_Naja-najaA	1980	2221	55.5033	--	--	--	--	gi|468292565|gb|GAGG011012671.1|	468	1e-128	TSA: Anolis carolinensis k51:5961251 transcribed RNA sequence	--	--	--	--	--	--	--	--	--	--	--	--	--	--	-	-	-
Unigene32850_Naja-najaA	653	729	55.2395	--	--	--	--	--	--	--	--	--	--	--	--	--	--	--	--	--	--	--	--	--	--	-	-	-
Unigene30257_Naja-najaA	363	405	55.2057	--	--	--	--	--	--	--	--	--	--	--	--	--	--	--	--	--	--	--	--	--	--	-	-	-
CL1789.Contig2_Naja-najaA	425	473	55.0691	--	--	--	--	gi|354792877|gb|JN957378.1|	60	9e-06	Mus musculus targeted KO-first, conditional ready, lacZ-tagged mutant allele Sh2d2a:tm1a(KOMP)Wtsi; transgenic	--	--	--	--	--	--	--	--	--	--	--	--	--	--	-	-	-
Unigene15401_Naja-najaA	1331	1470	54.6481	--	--	--	--	--	--	--	--	--	--	--	--	--	--	--	--	--	--	--	--	--	--	-	-	-
CL2009.Contig2_Naja-najaA	431	474	54.4172	--	--	--	--	gi|463531309|gb|GAFZ01009652.1|	69.9	1e-08	TSA: Anolis carolinensis comp284_c0_seq1 transcribed RNA sequence	--	--	--	--	--	--	--	--	--	--	--	--	--	--	-	-	-
Unigene381_Naja-najaA	261	282	53.4619	--	--	--	--	--	--	--	--	--	--	--	--	--	--	--	--	--	--	--	--	--	--	-	-	-
CL2085.Contig2_Naja-najaA	643	693	53.3283	--	--	--	--	gi|52355650|gb|AY714261.1|	202	2e-48	Rhinoplocephalus nigrescens clone Rn114 microsatellite sequence	--	--	--	--	--	--	--	--	--	--	--	--	--	--	-	-	-
Unigene31201_Naja-najaA	154	165	53.015	--	--	--	--	gi|3860086|gb|AF097001.1|AF097001	167	2e-38	Naja sputatrix post synaptic alpha neurotoxin precursor (ntx) gene, ntx-4 allele, complete cds	--	--	--	--	--	--	--	--	--	--	--	--	--	--	-	-	-
Unigene31771_Naja-najaA	254	272	52.9872	--	--	--	--	gi|4850228|emb|Y12493.2|	226	4e-56	Naja atra gene encoding cardiotoxin 4	--	--	--	--	--	--	--	--	--	--	--	--	--	--	-	-	-
Unigene15022_Naja-najaA	369	395	52.9671	--	--	--	--	gi|468307274|gb|GAGG011005275.1|	61.9	2e-06	TSA: Anolis carolinensis k51:5941989 transcribed RNA sequence	--	--	--	--	--	--	--	--	--	--	--	--	--	--	-	-	-
CL2978.Contig3_Naja-najaA	183	194	52.4549	--	--	--	--	gi|403315680|gb|JX037724.1|	159	5e-36	Micrurus fulvius clone FQ6DGU405FQRVF microsatellite sequence	--	--	--	--	--	--	--	--	--	--	--	--	--	--	-	-	-
CL3077.Contig1_Naja-najaA	436	461	52.3179	--	--	--	--	--	--	--	--	--	--	--	--	--	--	--	--	--	--	--	--	--	--	-	-	-
Unigene31743_Naja-najaA	850	894	52.042	--	--	--	--	gi|403316597|gb|JX038641.1|	79.8	2e-11	Micrurus fulvius clone FQ6DGU405GE1DS microsatellite sequence	--	--	--	--	--	--	--	--	--	--	--	--	--	--	-	-	-
Unigene14957_Naja-najaA	605	636	52.016	--	--	--	--	gi|469300793|gb|GAGG010166271.1|	67.9	5e-08	TSA: Anolis carolinensis k26:14129017 transcribed RNA sequence	--	--	--	--	--	--	--	--	--	--	--	--	--	--	-	-	-
Unigene341_Naja-najaA	1399	1469	51.9565	--	--	--	--	gi|290760366|gb|GU320306.1|	125	6e-25	Pantherophis guttatus HOXC13 (HoxC13) gene, complete cds; and HOXC12 (HoxC12) gene, partial cds	--	--	--	--	--	--	--	--	--	--	--	--	--	--	-	-	-
Unigene25222_Naja-najaA	1948	2029	51.5381	--	--	--	--	gi|113700358|gb|AC183847.3|	89.7	5e-14	Nomascus leucogenys clone CH271-80I12, complete sequence	sp|Q5ZMJ9|SRRM1_CHICK	51.2	8e-06	Serine/arginine repetitive matrix protein 1 OS=Gallus gallus GN=SRRM1 PE=2 SV=1	--	--	--	--	--	--	--	--	--	--	-	-	-
Unigene7790_Naja-najaA	324	333	50.8551	--	--	--	--	gi|403317512|gb|JX039556.1|	65.9	1e-07	Micrurus fulvius clone FQ6DGU405FT1HG microsatellite sequence	--	--	--	--	--	--	--	--	--	--	--	--	--	--	-	-	-
Unigene32870_Naja-najaA	579	595	50.848	--	--	--	--	gi|336042223|gb|HM627207.1|	119	2e-23	Drysdalia coronoides Vesp23 mRNA, complete cds	--	--	--	--	--	--	--	--	--	--	--	--	--	--	-	-	-
CL2692.Contig1_Naja-najaA	619	631	50.4399	--	--	--	--	gi|468297445|gb|GAGG011010216.1|	79.8	1e-11	TSA: Anolis carolinensis k51:5954878 transcribed RNA sequence	--	--	--	--	--	--	--	--	--	--	--	--	--	--	-	-	-
Unigene26226_Naja-najaA	595	606	50.3954	--	--	--	--	gi|463159769|gb|GAFZ01107407.1|	73.8	9e-10	TSA: Anolis carolinensis comp6100_c0_seq1 transcribed RNA sequence	--	--	--	--	--	--	--	--	--	--	--	--	--	--	-	-	-
Unigene32935_Naja-najaA	251	255	50.2692	--	--	--	--	gi|238740512|gb|GQ190641.1|	71.9	1e-09	Agkistrodon contortrix clone E33DIFJ02H3I2B microsatellite sequence	--	--	--	--	--	--	--	--	--	--	--	--	--	--	-	-	-
Unigene32937_Naja-najaA	257	261	50.2508	--	--	--	--	--	--	--	--	--	--	--	--	--	--	--	--	--	--	--	--	--	--	-	-	-
Unigene33699_Naja-najaA	813	823	50.0893	--	--	--	--	gi|89892515|gb|DQ439973.1|	61.9	4e-06	Sistrurus catenatus edwardsi serine proteinase isoform 12 mRNA, 3' UTR	--	--	--	--	--	--	--	--	--	--	--	--	--	--	-	-	-
Unigene31195_Naja-najaA	662	667	49.8544	--	--	--	--	--	--	--	--	--	--	--	--	--	--	--	--	--	--	--	--	--	--	-	-	-
Unigene14539_Naja-najaA	153	152	49.1573	--	--	--	--	--	--	--	--	--	--	--	--	--	--	--	--	--	--	--	--	--	--	-	-	-
CL2782.Contig2_Naja-najaA	624	615	48.767	--	--	--	--	--	--	--	--	--	--	--	--	--	--	--	--	--	--	--	--	--	--	-	-	-
Unigene32546_Naja-najaA	354	348	48.642	--	--	--	--	gi|466996420|gb|GACT010590405.1|	69.9	8e-09	TSA: Anolis carolinensis k31:15840359 transcribed RNA sequence	--	--	--	--	--	--	--	--	--	--	--	--	--	--	-	-	-
CL2071.Contig1_Naja-najaA	627	616	48.6126	--	--	--	--	gi|226918746|gb|FJ790443.1|	297	3e-77	Bothrops jararaca toxin 1 (Tox1) gene, partial cds	--	--	--	--	--	--	--	--	--	--	--	--	--	--	-	-	-
Unigene27122_Naja-najaA	2066	2029	48.5945	--	--	--	--	gi|468967944|gb|GAGG010540999.1|	137	2e-28	TSA: Anolis carolinensis k36:10821501 transcribed RNA sequence	--	--	--	--	--	--	--	--	--	--	--	--	--	--	-	-	-
Unigene26202_Naja-najaA	853	820	47.5664	--	--	--	--	--	--	--	--	--	--	--	--	--	--	--	--	--	--	--	--	--	--	-	-	-
CL2939.Contig1_Naja-najaA	586	563	47.5386	--	--	--	--	gi|238742107|gb|GQ192236.1|	149	2e-32	Agkistrodon contortrix clone E33DIFJ02G862R microsatellite sequence	--	--	--	--	--	--	--	--	--	--	--	--	--	--	-	-	-
CL2169.Contig1_Naja-najaA	246	236	47.4693	--	--	--	--	gi|39652290|dbj|AB111959.1|	214	1e-52	Laticauda semifasciata pla2 gene for phospholipase A2, promoter region, clone:LsPLA2GL16-1	--	--	--	--	--	--	--	--	--	--	--	--	--	--	-	-	-
Unigene33217_Naja-najaA	236	226	47.384	--	--	--	--	gi|403317729|gb|JX039773.1|	67.9	2e-08	Micrurus fulvius clone FQ6DGU405GI14H microsatellite sequence	--	--	--	--	--	--	--	--	--	--	--	--	--	--	-	-	-
CL3034.Contig2_Naja-najaA	1120	1062	46.9183	--	--	--	--	gi|126035643|gb|EF080831.1|	83.8	2e-12	Ophiophagus hannah L-amino acid oxidase mRNA, complete cds	--	--	--	--	--	--	--	--	--	--	--	--	--	--	-	-	-
Unigene7955_Naja-najaA	167	158	46.814	--	--	--	--	--	--	--	--	--	--	--	--	--	--	--	--	--	--	--	--	--	--	-	-	-
Unigene32825_Naja-najaA	837	790	46.7022	--	--	--	--	gi|295387994|gb|GU985447.1|	135	4e-28	Naja atra metalloproteinase atrase B mRNA, complete cds	sp|P82942|VM3K_NAJKA	53.9	4e-07	Hemorrhagic metalloproteinase-disintegrin kaouthiagin OS=Naja kaouthia PE=1 SV=1	--	--	--	--	--	--	--	--	--	--	-	-	-
Unigene29430_Naja-najaA	1112	1048	46.6329	--	--	--	--	--	--	--	--	--	--	--	--	--	--	--	--	--	--	--	--	--	--	-	-	-
Unigene31767_Naja-najaA	460	430	46.2537	--	--	--	--	--	--	--	--	--	--	--	--	--	--	--	--	--	--	--	--	--	--	-	-	-
Unigene7961_Naja-najaA	194	181	46.1649	--	--	--	--	--	--	--	--	--	--	--	--	--	--	--	--	--	--	--	--	--	--	-	-	-
Unigene7721_Naja-najaA	972	904	46.0191	--	--	--	--	gi|468299977|gb|GAGG011008940.1|	1729	0	TSA: Anolis carolinensis k51:5951586 transcribed RNA sequence	--	--	--	--	--	--	--	--	--	--	--	--	--	--	-	-	-
Unigene33758_Naja-najaA	245	227	45.8453	--	--	--	--	--	--	--	--	--	--	--	--	--	--	--	--	--	--	--	--	--	--	-	-	-
Unigene319_Naja-najaA	786	726	45.7035	--	--	--	--	--	--	--	--	--	--	--	--	--	--	--	--	--	--	--	--	--	--	-	-	-
Unigene40_Naja-najaA	2183	2016	45.6954	--	--	--	--	gi|403316467|gb|JX038511.1|	89.7	5e-14	Micrurus fulvius clone FQ6DGU405FURZX microsatellite sequence	--	--	--	--	--	--	--	--	--	--	--	--	--	--	-	-	-
Unigene27119_Naja-najaA	224	205	45.2836	--	--	--	--	gi|467008279|gb|GACT010584495.1|	89.7	5e-15	TSA: Anolis carolinensis k31:15824118 transcribed RNA sequence	--	--	--	--	--	--	--	--	--	--	--	--	--	--	-	-	-
Unigene7945_Naja-najaA	153	140	45.2764	--	--	--	--	gi|59891559|gb|AC140071.4|	63.9	2e-07	Mus musculus BAC clone RP23-394K8 from 3, complete sequence	--	--	--	--	--	--	--	--	--	--	--	--	--	--	-	-	-
Unigene30735_Naja-najaA	764	699	45.2709	--	--	--	--	--	--	--	--	--	--	--	--	--	--	--	--	--	--	--	--	--	--	-	-	-
Unigene7756_Naja-najaA	1261	1151	45.1643	--	--	--	--	gi|465130925|gb|GAGC011650154.1|	541	1e-150	TSA: Anolis carolinensis k66:1865281 transcribed RNA sequence	--	--	--	--	--	--	--	--	--	--	--	--	--	--	-	-	-
CL866.Contig1_Naja-najaA	1115	1016	45.0873	--	--	--	--	gi|108744285|gb|DQ533832.1|	525	1e-145	Tropidechis carinatus venom prothrombin activator trocarin D gene, promoter region and complete cds	--	--	--	--	--	--	--	--	--	--	--	--	--	--	-	-	-
Unigene30898_Naja-najaA	591	537	44.9596	--	--	--	--	gi|54114622|emb|AJ586047.1|	940	0	Naja atra aci gene for chymotrypsin inhibitor precursor, exons 1-3	--	--	--	--	--	--	--	--	--	--	--	--	--	--	-	-	-
CL133.Contig3_Naja-najaA	164	149	44.955	--	--	--	--	--	--	--	--	--	--	--	--	--	--	--	--	--	--	--	--	--	--	-	-	-
CL417.Contig1_Naja-najaA	634	570	44.4858	--	--	--	--	gi|403315753|gb|JX037797.1|	210	6e-51	Micrurus fulvius clone FQ6DGU405FU78R microsatellite sequence	--	--	--	--	--	--	--	--	--	--	--	--	--	--	-	-	-
Unigene31707_Naja-najaA	1357	1219	44.4487	--	--	--	--	gi|30407149|emb|AL844504.1|	61.9	8e-06	Plasmodium falciparum 3D7 chromosome 5	--	--	--	--	--	--	--	--	--	--	--	--	--	--	-	-	-
Unigene33697_Naja-najaA	756	679	44.441	--	--	--	--	gi|34368561|emb|AL954674.6|	61.9	4e-06	Zebrafish DNA sequence from clone CH211-282K23 in linkage group 18, complete sequence	--	--	--	--	--	--	--	--	--	--	--	--	--	--	-	-	-
Unigene33162_Naja-najaA	581	520	44.2856	--	--	--	--	--	--	--	--	--	--	--	--	--	--	--	--	--	--	--	--	--	--	-	-	-
CL3006.Contig1_Naja-najaA	797	710	44.0794	--	--	--	--	gi|238745746|gb|GQ195875.1|	143	1e-30	Agkistrodon contortrix clone E33DIFJ02IMFTJ microsatellite sequence	--	--	--	--	--	--	--	--	--	--	--	--	--	--	-	-	-
Unigene33712_Naja-najaA	306	272	43.9828	--	--	--	--	--	--	--	--	--	--	--	--	--	--	--	--	--	--	--	--	--	--	-	-	-
CL460.Contig2_Naja-najaA	945	838	43.8781	--	--	--	--	--	--	--	--	--	--	--	--	--	--	--	--	--	--	--	--	--	--	-	-	-
Unigene639_Naja-najaA	357	316	43.798	--	--	--	--	gi|429535307|dbj|AB769881.1|	85.7	1e-13	Trimeresurus flavoviridis SSP2, SSP1 genes for small serum protein-2, small serum protein-1, complete cds	--	--	--	--	--	--	--	--	--	--	--	--	--	--	-	-	-
Unigene33751_Naja-najaA	286	253	43.7714	--	--	--	--	--	--	--	--	--	--	--	--	--	--	--	--	--	--	--	--	--	--	-	-	-
Unigene15039_Naja-najaA	486	428	43.5756	--	--	--	--	--	--	--	--	--	--	--	--	--	--	--	--	--	--	--	--	--	--	-	-	-
Unigene33268_Naja-najaA	282	248	43.5149	--	--	--	--	--	--	--	--	--	--	--	--	--	--	--	--	--	--	--	--	--	--	-	-	-
Unigene32360_Naja-najaA	2004	1756	43.3573	--	--	--	--	gi|464004371|gb|GAGA01514690.1|	137	2e-28	TSA: Anolis carolinensis k51_4848640 transcribed RNA sequence	--	--	--	--	--	--	--	--	--	--	--	--	--	--	-	-	-
CL3022.Contig1_Naja-najaA	274	240	43.3407	--	--	--	--	gi|307602780|gb|HM597733.1|	75.8	1e-10	Naja atra clone N076_1E_1 three-finger toxin precursor, gene, partial cds	--	--	--	--	--	--	--	--	--	--	--	--	--	--	-	-	-
Unigene33625_Naja-najaA	152	133	43.2956	--	--	--	--	gi|21621605|emb|AL626775.11|	71.9	8e-10	Mouse DNA sequence from clone RP23-325M14 on chromosome 4, complete sequence	--	--	--	--	--	--	--	--	--	--	--	--	--	--	-	-	-
Unigene32183_Naja-najaA	788	689	43.2642	--	--	--	--	gi|468501911|gb|GAGG010909967.1|	178	3e-41	TSA: Anolis carolinensis k46:7474808 transcribed RNA sequence	--	--	--	--	--	--	--	--	--	--	--	--	--	--	-	-	-
Unigene31298_Naja-najaA	218	190	43.1253	--	--	--	--	gi|465522869|gb|GAGC011456614.1|	307	1e-80	TSA: Anolis carolinensis k51:9493655 transcribed RNA sequence	--	--	--	--	--	--	--	--	--	--	--	--	--	--	-	-	-
Unigene31031_Naja-najaA	437	376	42.5737	--	--	--	--	gi|469261164|gb|GAGG010205900.1|	151	3e-33	TSA: Anolis carolinensis k26:16671689 transcribed RNA sequence	--	--	--	--	--	--	--	--	--	--	--	--	--	--	-	-	-
Unigene190_Naja-najaA	2709	2326	42.4851	--	--	--	--	gi|238746789|gb|GQ196918.1|	121	2e-23	Agkistrodon contortrix clone E33DIFJ02JNH7B microsatellite sequence	--	--	--	--	--	--	--	--	--	--	--	--	--	--	-	-	-
Unigene26186_Naja-najaA	588	504	42.412	--	--	--	--	gi|464732518|gb|GAGA01069195.1|	63.9	8e-07	TSA: Anolis carolinensis k26_12262743 transcribed RNA sequence	--	--	--	--	--	--	--	--	--	--	--	--	--	--	-	-	-
Unigene33127_Naja-najaA	851	729	42.3871	--	--	--	--	--	--	--	--	--	--	--	--	--	--	--	--	--	--	--	--	--	--	-	-	-
Unigene32689_Naja-najaA	254	217	42.2728	--	--	--	--	gi|154147119|emb|CU463255.3|	69.9	5e-09	Zebrafish DNA sequence from clone CH73-131K10 in linkage group 1, complete sequence	--	--	--	--	--	--	--	--	--	--	--	--	--	--	-	-	-
Unigene18241_Naja-najaA	464	396	42.2292	--	--	--	--	--	--	--	--	--	--	--	--	--	--	--	--	--	--	--	--	--	--	-	-	-
Unigene29634_Naja-najaA	315	267	41.9408	--	--	--	--	--	--	--	--	--	--	--	--	--	--	--	--	--	--	--	--	--	--	-	-	-
Unigene29333_Naja-najaA	1308	1104	41.7635	--	--	--	--	--	--	--	--	--	--	--	--	--	--	--	--	--	--	--	--	--	--	-	-	-
CL1087.Contig2_Naja-najaA	1105	932	41.7339	--	--	--	--	gi|159232570|emb|AM902489.1|	377	1e-101	Echis ocellatus mRNA for snake venom metalloprotease inhibitor precursor (Svmpi-Eoc7 gene), clone Eo_venom_02E11	--	--	--	--	--	--	--	--	--	--	--	--	--	--	-	-	-
Unigene32955_Naja-najaA	427	360	41.7167	--	--	--	--	gi|403316842|gb|JX038886.1|	65.9	1e-07	Micrurus fulvius clone FQ6DGU405FUS7O microsatellite sequence	--	--	--	--	--	--	--	--	--	--	--	--	--	--	-	-	-
CL17.Contig8_Naja-najaA	151	127	41.6162	--	--	--	--	gi|17863491|gb|AF373355.1|	105	5e-20	Walterinnesia aegyptia clone WA5 non-LTR retrotransposon LINE2 reverse transcriptase pseudogene, partial sequence	--	--	--	--	--	--	--	--	--	--	--	--	--	--	-	-	-
CL3090.Contig8_Naja-najaA	256	215	41.556	--	--	--	--	--	--	--	--	--	--	--	--	--	--	--	--	--	--	--	--	--	--	-	-	-
CL591.Contig4_Naja-najaA	1113	931	41.3895	--	--	--	--	gi|469191|dbj|D28871.1|AGKAHB	262	3e-66	Gloydius halys gene for prepro-halystatin 2 and 3, partial cds	--	--	--	--	--	--	--	--	--	--	--	--	--	--	-	-	-
Unigene8007_Naja-najaA	335	280	41.357	--	--	--	--	--	--	--	--	--	--	--	--	--	--	--	--	--	--	--	--	--	--	-	-	-
Unigene33011_Naja-najaA	303	252	41.1522	--	--	--	--	gi|467840732|gb|GACT010168161.1|	115	1e-22	TSA: Anolis carolinensis k26:13037002 transcribed RNA sequence	--	--	--	--	--	--	--	--	--	--	--	--	--	--	-	-	-
Unigene33064_Naja-najaA	965	796	40.8151	--	--	--	--	--	--	--	--	--	--	--	--	--	--	--	--	--	--	--	--	--	--	-	-	-
Unigene113_Naja-najaA	207	170	40.6363	--	--	--	--	gi|187950179|gb|EU556501.1|	394	1e-107	Daboia russellii siamensis acidic phospholipase A2 (PLA2S2) gene, complete cds	--	--	--	--	--	--	--	--	--	--	--	--	--	--	-	-	-
Unigene31271_Naja-najaA	492	404	40.6305	--	--	--	--	--	--	--	--	--	--	--	--	--	--	--	--	--	--	--	--	--	--	-	-	-
CL18.Contig2_Naja-najaA	4242	3456	40.3124	--	--	--	--	gi|4688961|emb|Y18957.1|	2018	0	Naja atra gene for cardiotoxin 10	--	--	--	--	--	--	--	--	--	--	--	--	--	--	-	-	-
Unigene7465_Naja-najaA	150	122	40.2443	--	--	--	--	--	--	--	--	--	--	--	--	--	--	--	--	--	--	--	--	--	--	-	-	-
Unigene31893_Naja-najaA	710	577	40.2117	--	--	--	--	gi|403316842|gb|JX038886.1|	61.9	4e-06	Micrurus fulvius clone FQ6DGU405FUS7O microsatellite sequence	--	--	--	--	--	--	--	--	--	--	--	--	--	--	-	-	-
Unigene32521_Naja-najaA	463	375	40.0761	--	--	--	--	gi|238743158|gb|GQ193287.1|	105	2e-19	Agkistrodon contortrix clone E33DIFJ02JMIUY microsatellite sequence	--	--	--	--	--	--	--	--	--	--	--	--	--	--	-	-	-
Unigene26077_Naja-najaA	283	229	40.0391	--	--	--	--	gi|468703509|gb|GAGG010800332.1|	123	5e-25	TSA: Anolis carolinensis k41:8953333 transcribed RNA sequence	--	--	--	--	--	--	--	--	--	--	--	--	--	--	-	-	-
Unigene30307_Naja-najaA	720	580	39.8594	--	--	--	--	--	--	--	--	--	--	--	--	--	--	--	--	--	--	--	--	--	--	-	-	-
Unigene33698_Naja-najaA	430	343	39.4695	--	--	--	--	--	--	--	--	--	--	--	--	--	--	--	--	--	--	--	--	--	--	-	-	-
Unigene32161_Naja-najaA	153	122	39.4552	--	--	--	--	gi|61656423|gb|AC154472.2|	75.8	5e-11	Mus musculus BAC clone RP24-120L6 from chromosome 12, complete sequence	--	--	--	--	--	--	--	--	--	--	--	--	--	--	-	-	-
Unigene7750_Naja-najaA	1167	928	39.3471	--	--	--	--	--	--	--	--	--	--	--	--	--	--	--	--	--	--	--	--	--	--	-	-	-
Unigene26015_Naja-najaA	794	630	39.2605	--	--	--	--	--	--	--	--	--	--	--	--	--	--	--	--	--	--	--	--	--	--	-	-	-
Unigene33335_Naja-najaA	362	286	39.0925	--	--	--	--	gi|114438227|gb|DQ912656.1|	61.9	2e-06	Philodryas olfersii C-type natriuretic peptide precursor, mRNA, complete cds	--	--	--	--	--	--	--	--	--	--	--	--	--	--	-	-	-
Unigene15165_Naja-najaA	1209	955	39.0852	--	--	--	--	gi|468298226|gb|GAGG011009824.1|	133	2e-27	TSA: Anolis carolinensis k51:5953896 transcribed RNA sequence	--	--	--	--	--	--	--	--	--	--	--	--	--	--	-	-	-
Unigene33801_Naja-najaA	211	166	38.9279	--	--	--	--	--	--	--	--	--	--	--	--	--	--	--	--	--	--	--	--	--	--	-	-	-
Unigene26014_Naja-najaA	834	655	38.8607	--	--	--	--	--	--	--	--	--	--	--	--	--	--	--	--	--	--	--	--	--	--	-	-	-
Unigene32862_Naja-najaA	217	170	38.7637	--	--	--	--	gi|238736270|gb|GQ186399.1|	107	2e-20	Agkistrodon contortrix clone E33DIFJ02H70HD microsatellite sequence	--	--	--	--	--	--	--	--	--	--	--	--	--	--	-	-	-
Unigene33683_Naja-najaA	529	414	38.724	--	--	--	--	gi|465308818|gb|GACT011314018.1|	728	0	TSA: Anolis carolinensis k51:6129760 transcribed RNA sequence	--	--	--	--	--	--	--	--	--	--	--	--	--	--	-	-	-
CL1883.Contig1_Naja-najaA	220	172	38.6849	--	--	--	--	gi|463526558|gb|GAFZ01011270.1|	77.8	2e-11	TSA: Anolis carolinensis comp428_c0_seq1 transcribed RNA sequence	--	--	--	--	--	--	--	--	--	K15102	7e-06	49.3	acs:100557497	solute carrier family 25 (mitochondrial phosphate transporter), member 3	-	-	-
Unigene25990_Naja-najaA	191	149	38.6001	--	--	--	--	--	--	--	--	--	--	--	--	--	--	--	--	--	--	--	--	--	--	-	-	-
Unigene15325_Naja-najaA	368	286	38.4551	--	--	--	--	--	--	--	--	--	--	--	--	--	--	--	--	--	--	--	--	--	--	-	-	-
CL337.Contig3_Naja-najaA	192	149	38.3991	--	--	--	--	--	--	--	--	--	--	--	--	--	--	--	--	--	--	--	--	--	--	-	-	-
Unigene33687_Naja-najaA	838	647	38.2028	--	--	--	--	--	--	--	--	--	--	--	--	--	--	--	--	--	--	--	--	--	--	-	-	-
Unigene33759_Naja-najaA	228	176	38.1956	--	--	--	--	gi|290760362|gb|GU320305.1|	69.9	5e-09	Pantherophis guttatus HOXA13 (HoxA13) gene, complete cds; HOXA11 (HoxA11) gene, partial cds; and HOXA10 (HoxA10) gene, complete cds	--	--	--	--	--	--	--	--	--	--	--	--	--	--	-	-	-
Unigene33765_Naja-najaA	255	196	38.0322	--	--	--	--	gi|469245346|gb|GAGG010221718.1|	220	2e-54	TSA: Anolis carolinensis k26:17213386 transcribed RNA sequence	--	--	--	--	--	--	--	--	--	--	--	--	--	--	-	-	-
Unigene25727_Naja-najaA	496	381	38.0083	--	--	--	--	--	--	--	--	--	--	--	--	--	--	--	--	--	--	--	--	--	--	-	-	-
CL92.Contig2_Naja-najaA	896	685	37.8284	--	--	--	--	gi|148832228|gb|EF452300.1|	75.8	3e-10	Boiga dendrophila denmotoxin precursor, gene, complete cds	--	--	--	--	--	--	--	--	--	--	--	--	--	--	-	-	-
Unigene29343_Naja-najaA	803	613	37.7729	--	--	--	--	--	--	--	--	--	--	--	--	--	--	--	--	--	--	--	--	--	--	-	-	-
Unigene33045_Naja-najaA	1067	813	37.7018	--	--	--	--	--	--	--	--	--	--	--	--	--	--	--	--	--	--	--	--	--	--	-	-	-
Unigene33248_Naja-najaA	183	139	37.5837	--	--	--	--	gi|148832228|gb|EF452300.1|	71.9	1e-09	Boiga dendrophila denmotoxin precursor, gene, complete cds	--	--	--	--	--	--	--	--	--	--	--	--	--	--	-	-	-
Unigene31222_Naja-najaA	655	497	37.5449	--	--	--	--	--	--	--	--	--	--	--	--	--	--	--	--	--	--	--	--	--	--	-	-	-
Unigene33280_Naja-najaA	835	631	37.392	--	--	--	--	gi|403315669|gb|JX037713.1|	121	6e-24	Micrurus fulvius clone FQ6DGU405FTVN0 microsatellite sequence	--	--	--	--	--	--	--	--	--	--	--	--	--	--	-	-	-
Unigene15004_Naja-najaA	526	396	37.2516	--	--	--	--	gi|466420645|gb|GACT010865690.1|	105	2e-19	TSA: Anolis carolinensis k36:6560717 transcribed RNA sequence	--	--	--	--	--	--	--	--	--	--	--	--	--	--	-	-	-
Unigene32696_Naja-najaA	267	201	37.2495	--	--	--	--	gi|468773242|gb|GAGG010730599.1|	67.9	2e-08	TSA: Anolis carolinensis k41:5023197 transcribed RNA sequence	--	--	--	--	--	--	--	--	--	--	--	--	--	--	-	-	-
Unigene25770_Naja-najaA	284	213	37.1105	--	--	--	--	--	--	--	--	--	--	--	--	--	--	--	--	--	--	--	--	--	--	-	-	-
Unigene32489_Naja-najaA	611	458	37.0902	--	--	--	--	--	--	--	--	--	--	--	--	--	--	--	--	--	--	--	--	--	--	-	-	-
Unigene32445_Naja-najaA	210	157	36.9927	--	--	--	--	--	--	--	--	--	--	--	--	--	--	--	--	--	--	--	--	--	--	-	-	-
Unigene15212_Naja-najaA	206	154	36.9904	--	--	--	--	gi|238734707|gb|GQ184836.1|	81.8	1e-12	Agkistrodon contortrix clone E33DIFJ02G7E0J microsatellite sequence	--	--	--	--	--	--	--	--	--	--	--	--	--	--	-	-	-
Unigene27581_Naja-najaA	624	466	36.9519	--	--	--	--	gi|27877435|gb|AC124562.4|	61.9	3e-06	Mus musculus BAC clone RP23-175B1 from 13, complete sequence	--	--	--	--	--	--	--	--	--	--	--	--	--	--	-	-	-
Unigene29342_Naja-najaA	808	601	36.8043	--	--	--	--	--	--	--	--	--	--	--	--	--	--	--	--	--	--	--	--	--	--	-	-	-
Unigene10226_Naja-najaA	1805	1340	36.7336	--	--	--	--	--	--	--	--	--	--	--	--	--	--	--	--	--	--	--	--	--	--	-	-	-
Unigene7801_Naja-najaA	467	346	36.6602	--	--	--	--	gi|207013201|emb|CU694486.10|	60	1e-05	Zebrafish DNA sequence from clone CH73-39K22 in linkage group 8, complete sequence	--	--	--	--	--	--	--	--	--	--	--	--	--	--	-	-	-
Unigene25057_Naja-najaA	437	322	36.4594	--	--	--	--	--	--	--	--	--	--	--	--	--	--	--	--	--	--	--	--	--	--	-	-	-
Unigene31392_Naja-najaA	514	378	36.3885	--	--	--	--	gi|238749224|gb|GQ199353.1|	79.8	1e-11	Agkistrodon contortrix clone E33DIFJ02HFKRY microsatellite sequence	--	--	--	--	--	--	--	--	--	--	--	--	--	--	-	-	-
Unigene31770_Naja-najaA	255	187	36.2858	--	--	--	--	gi|3860086|gb|AF097001.1|AF097001	291	8e-76	Naja sputatrix post synaptic alpha neurotoxin precursor (ntx) gene, ntx-4 allele, complete cds	--	--	--	--	--	--	--	--	--	--	--	--	--	--	-	-	-
Unigene17009_Naja-najaA	731	536	36.2813	--	--	--	--	gi|467338017|gb|GACT010419778.1|	168	2e-38	TSA: Anolis carolinensis k26:6561799 transcribed RNA sequence	--	--	--	--	--	--	--	--	--	--	--	--	--	--	-	-	-
Unigene31706_Naja-najaA	1590	1162	36.1613	--	--	--	--	gi|108744283|gb|DQ533831.1|	359	3e-95	Tropidechis carinatus blood coagulation factor X gene, promoter region and complete cds	--	--	--	--	--	--	--	--	--	--	--	--	--	--	-	-	-
Unigene32233_Naja-najaA	397	290	36.1446	--	--	--	--	--	--	--	--	--	--	--	--	--	--	--	--	--	--	--	--	--	--	-	-	-
Unigene15327_Naja-najaA	415	303	36.1268	--	--	--	--	--	--	--	--	--	--	--	--	--	--	--	--	--	--	--	--	--	--	-	-	-
Unigene25027_Naja-najaA	969	706	36.0509	--	--	--	--	gi|465321605|gb|GAGC011556686.1|	200	9e-48	TSA: Anolis carolinensis k56:6280375 transcribed RNA sequence	--	--	--	--	--	--	--	--	--	--	--	--	--	--	-	-	-
Unigene10588_Naja-najaA	191	139	36.0095	--	--	--	--	gi|238738621|gb|GQ188750.1|	111	1e-21	Agkistrodon contortrix clone E33DIFJ02IVUFO microsatellite sequence	--	--	--	--	--	--	--	--	--	--	--	--	--	--	-	-	-
Unigene32506_Naja-najaA	1043	759	36.0075	--	--	--	--	gi|89892515|gb|DQ439973.1|	842	0	Sistrurus catenatus edwardsi serine proteinase isoform 12 mRNA, 3' UTR	--	--	--	--	--	--	--	--	--	--	--	--	--	--	-	-	-
Unigene31892_Naja-najaA	928	675	35.9908	--	--	--	--	gi|242117087|emb|FN407430.1|	69.9	2e-08	Equus caballus microsatellite DNA, locus ABGe14689	--	--	--	--	--	--	--	--	--	--	--	--	--	--	-	-	-
Unigene31076_Naja-najaA	574	417	35.9468	--	--	--	--	gi|322504654|emb|FR798994.1|	65.9	2e-07	Leishmania braziliensis MHOM/BR/75/M2904 contig, possible fusion of chromosomes 20 and 34	--	--	--	--	--	--	--	--	--	--	--	--	--	--	-	-	-
Unigene7759_Naja-najaA	807	584	35.8076	--	--	--	--	gi|408816332|dbj|AB753825.1|	79.8	2e-11	Trimeresurus flavoviridis HSF gene for serum antihemorrhagic factor, partial cds, exon 1, intron 1 and exon 2	--	--	--	--	--	--	--	--	--	--	--	--	--	--	-	-	-
Unigene30904_Naja-najaA	824	593	35.6093	--	--	--	--	--	--	--	--	--	--	--	--	--	--	--	--	--	--	--	--	--	--	-	-	-
Unigene33002_Naja-najaA	317	228	35.5886	--	--	--	--	gi|403316546|gb|JX038590.1|	107	3e-20	Micrurus fulvius clone FQ6DGU405GB9HL microsatellite sequence	--	--	--	--	--	--	--	--	--	--	--	--	--	--	-	-	-
CL672.Contig1_Naja-najaA	174	125	35.5465	--	--	--	--	gi|64059|emb|X51410.1|	210	2e-51	Laticauda semifasciata (sea snake) gene for erabutoxin c	--	--	--	--	--	--	--	--	--	--	--	--	--	--	-	-	-
Unigene32956_Naja-najaA	1766	1268	35.5275	--	--	--	--	gi|238737932|gb|GQ188061.1|	103	3e-18	Agkistrodon contortrix clone E33DIFJ02FY6SI microsatellite sequence	--	--	--	--	--	--	--	--	--	--	--	--	--	--	-	-	-
Unigene15027_Naja-najaA	1549	1112	35.5213	--	--	--	--	--	--	--	--	--	--	--	--	--	--	--	--	--	--	--	--	--	--	-	-	-
Unigene33455_Naja-najaA	652	468	35.5168	--	--	--	--	--	--	--	--	--	--	--	--	--	--	--	--	--	--	--	--	--	--	-	-	-
Unigene7952_Naja-najaA	248	178	35.5143	--	--	--	--	--	--	--	--	--	--	--	--	--	--	--	--	--	--	--	--	--	--	-	-	-
Unigene31426_Naja-najaA	215	154	35.442	--	--	--	--	gi|147907469|gb|AC199609.7|	79.8	5e-12	Rhesus Macaque BAC CH250-147F23 () complete sequence	--	--	--	--	--	--	--	--	--	--	--	--	--	--	-	-	-
Unigene7739_Naja-najaA	778	557	35.4251	--	--	--	--	--	--	--	--	--	--	--	--	--	--	--	--	--	--	--	--	--	--	-	-	-
CL117.Contig1_Naja-najaA	188	134	35.2681	--	--	--	--	gi|403317227|gb|JX039271.1|	141	1e-30	Micrurus fulvius clone FQ6DGU405FYZV8 microsatellite sequence	--	--	--	--	--	--	--	--	--	--	--	--	--	--	-	-	-
Unigene33370_Naja-najaA	275	196	35.2662	--	--	--	--	gi|403314681|gb|JX036725.1|	77.8	2e-11	Micrurus fulvius clone FQ6DGU405GIZPY microsatellite sequence	--	--	--	--	--	--	--	--	--	--	--	--	--	--	-	-	-
CL645.Contig1_Naja-najaA	364	259	35.2074	--	--	--	--	gi|17863493|gb|AF373357.1|	69.9	8e-09	Walterinnesia aegyptia clone WA7 non-LTR retrotransposon LINE2 reverse transcriptase pseudogene, partial sequence	--	--	--	--	--	--	--	--	--	--	--	--	--	--	-	-	-
Unigene389_Naja-najaA	491	349	35.1706	--	--	--	--	gi|354796251|gb|JN960752.1|	73.8	7e-10	Mus musculus targeted deletion, lacZ-tagged mutant allele Pou4f3:tm1(KOMP)Wtsi; transgenic	--	--	--	--	--	--	--	--	--	--	--	--	--	--	-	-	-
Unigene207_Naja-najaA	851	603	35.0609	--	--	--	--	gi|338855273|gb|HQ414088.1|	95.6	3e-16	Crotalus adamanteus cysteine-rich secretory protein mRNA, complete cds	--	--	--	--	--	--	--	--	--	--	--	--	--	--	-	-	-
CL764.Contig1_Naja-najaA	271	192	35.0564	--	--	--	--	gi|108744285|gb|DQ533832.1|	178	9e-42	Tropidechis carinatus venom prothrombin activator trocarin D gene, promoter region and complete cds	--	--	--	--	--	--	--	--	--	--	--	--	--	--	-	-	-
Unigene26175_Naja-najaA	907	642	35.0238	--	--	--	--	gi|469436041|gb|GAGG010031872.1|	113	2e-21	TSA: Anolis carolinensis k21:18173446u transcribed RNA sequence	--	--	--	--	--	--	--	--	--	--	--	--	--	--	-	-	-
Unigene31438_Naja-najaA	1607	1129	34.7627	--	--	--	--	--	--	--	--	--	--	--	--	--	--	--	--	--	--	--	--	--	--	-	-	-
CL20.Contig3_Naja-najaA	150	105	34.6365	--	--	--	--	gi|403314797|gb|JX036841.1|	131	1e-27	Micrurus fulvius clone FQ6DGU405FZLHU microsatellite sequence	--	--	--	--	--	--	--	--	--	--	--	--	--	--	-	-	-
Unigene15367_Naja-najaA	226	158	34.5927	--	--	--	--	--	--	--	--	--	--	--	--	--	--	--	--	--	--	--	--	--	--	-	-	-
Unigene32276_Naja-najaA	768	536	34.5334	--	--	--	--	gi|238743171|gb|GQ193300.1|	75.8	3e-10	Agkistrodon contortrix clone E33DIFJ02IYAKM microsatellite sequence	--	--	--	--	--	--	--	--	--	--	--	--	--	--	-	-	-
CL2065.Contig1_Naja-najaA	556	387	34.4407	--	--	--	--	gi|2114123|dbj|D67083.1|	490	1e-135	Trimeresurus gramineus mRNA for serine protease, complete cds	--	--	--	--	--	--	--	--	--	--	--	--	--	--	-	-	-
Unigene26065_Naja-najaA	174	121	34.409	--	--	--	--	gi|205275158|emb|FM177950.1|	216	2e-53	Echis ocellatus mRNA for L-amino oxidase (lao-Eoc167 gene), clone Eo_venom_03A04	--	--	--	--	--	--	--	--	--	--	--	--	--	--	-	-	-
Unigene33556_Naja-najaA	2426	1684	34.3468	--	--	--	--	--	--	--	--	--	--	--	--	--	--	--	--	--	--	--	--	--	--	-	-	-
Unigene33186_Naja-najaA	758	525	34.2709	--	--	--	--	--	--	--	--	--	--	--	--	--	--	--	--	--	--	--	--	--	--	-	-	-
CL418.Contig1_Naja-najaA	415	287	34.2192	--	--	--	--	gi|871759|emb|X76731.1|	595	1e-167	V.ammodytes gene for ammodytoxin C	--	--	--	--	--	--	--	--	--	--	--	--	--	--	-	-	-
CL3040.Contig1_Naja-najaA	1143	786	34.0261	--	--	--	--	gi|238743290|gb|GQ193419.1|	180	1e-41	Agkistrodon contortrix clone E33DIFJ02F9VMP microsatellite sequence	--	--	--	--	--	--	--	--	--	--	--	--	--	--	-	-	-
Unigene15640_Naja-najaA	254	173	33.7014	--	--	--	--	--	--	--	--	--	--	--	--	--	--	--	--	--	--	--	--	--	--	-	-	-
Unigene32423_Naja-najaA	387	263	33.6264	--	--	--	--	--	--	--	--	--	--	--	--	--	--	--	--	--	--	--	--	--	--	-	-	-
CL2374.Contig1_Naja-najaA	244	165	33.4603	--	--	--	--	--	--	--	--	--	--	--	--	--	--	--	--	--	--	--	--	--	--	-	-	-
CL2942.Contig2_Naja-najaA	182	123	33.4402	--	--	--	--	gi|3860086|gb|AF097001.1|AF097001	139	5e-30	Naja sputatrix post synaptic alpha neurotoxin precursor (ntx) gene, ntx-4 allele, complete cds	--	--	--	--	--	--	--	--	--	--	--	--	--	--	-	-	-
CL443.Contig2_Naja-najaA	240	162	33.3994	--	--	--	--	gi|403315311|gb|JX037355.1|	101	1e-18	Micrurus fulvius clone FQ6DGU405F8FN9 microsatellite sequence	--	--	--	--	--	--	--	--	--	--	--	--	--	--	-	-	-
Unigene31902_Naja-najaA	795	535	33.2983	--	--	--	--	gi|403315046|gb|JX037090.1|	71.9	5e-09	Micrurus fulvius clone FQ6DGU405GGC6L microsatellite sequence	--	--	--	--	--	--	--	--	--	--	--	--	--	--	-	-	-
CL1533.Contig1_Naja-najaA	680	455	33.1084	--	--	--	--	gi|468308032|gb|GAGG011004902.1|	123	1e-24	TSA: Anolis carolinensis k51:5941044 transcribed RNA sequence	--	--	--	--	--	--	--	--	--	--	--	--	--	--	-	-	-
Unigene32535_Naja-najaA	238	159	33.0564	--	--	--	--	gi|403316816|gb|JX038860.1|	139	7e-30	Micrurus fulvius clone FQ6DGU405FUQ8Q microsatellite sequence	--	--	--	--	--	--	--	--	--	--	--	--	--	--	-	-	-
Unigene31825_Naja-najaA	1994	1329	32.9788	--	--	--	--	--	--	--	--	--	--	--	--	--	--	--	--	--	--	--	--	--	--	-	-	-
Unigene13785_Naja-najaA	748	497	32.8769	--	--	--	--	gi|116743558|emb|CT573065.12|	67.9	7e-08	Zebrafish DNA sequence from clone CH211-156M19 in linkage group 20, complete sequence	--	--	--	--	--	--	--	--	--	--	--	--	--	--	-	-	-
Unigene31188_Naja-najaA	896	595	32.8583	--	--	--	--	--	--	--	--	--	--	--	--	--	--	--	--	--	--	--	--	--	--	-	-	-
Unigene15264_Naja-najaA	321	213	32.833	--	--	--	--	gi|238743078|gb|GQ193207.1|	65.9	1e-07	Agkistrodon contortrix clone E33DIFJ02IF7RW microsatellite sequence	--	--	--	--	--	--	--	--	--	--	--	--	--	--	-	-	-
CL2803.Contig3_Naja-najaA	303	200	32.6605	--	--	--	--	--	--	--	--	--	--	--	--	--	--	--	--	--	--	--	--	--	--	-	-	-
CL2918.Contig1_Naja-najaA	1128	744	32.6362	--	--	--	--	gi|403315834|gb|JX037878.1|	228	5e-56	Micrurus fulvius clone FQ6DGU405F0S7I microsatellite sequence	--	--	--	--	--	--	--	--	--	--	--	--	--	--	-	-	-
Unigene32570_Naja-najaA	734	483	32.5602	--	--	--	--	--	--	--	--	--	--	--	--	--	--	--	--	--	--	--	--	--	--	-	-	-
Unigene32958_Naja-najaA	891	586	32.5428	--	--	--	--	gi|238740339|gb|GQ190468.1|	111	6e-21	Agkistrodon contortrix clone E33DIFJ02GMKU1 microsatellite sequence	--	--	--	--	--	--	--	--	--	--	--	--	--	--	-	-	-
Unigene32491_Naja-najaA	732	481	32.5139	--	--	--	--	gi|403315658|gb|JX037702.1|	113	1e-21	Micrurus fulvius clone FQ6DGU405F6112 microsatellite sequence	--	--	--	--	--	--	--	--	--	--	--	--	--	--	-	-	-
Unigene33711_Naja-najaA	1189	780	32.46	--	--	--	--	gi|62463|emb|X12747.1|	95.6	5e-16	Bothrops atrox batroxobin gene (EC 3.4.21.29)	--	--	--	--	--	--	--	--	--	--	--	--	--	--	-	-	-
Unigene33543_Naja-najaA	314	205	32.3043	--	--	--	--	gi|326933739|ref|XR_118559.1|	113	5e-22	PREDICTED: Meleagris gallopavo solute carrier family 41 member 1-like (LOC100547602), miscRNA	--	--	--	--	--	--	--	--	--	--	--	--	--	--	-	-	-
Unigene33269_Naja-najaA	437	285	32.27	--	--	--	--	gi|6562014|emb|AJ251223.1|	383	1e-103	Bungarus multicinctus b1 gene for beta-bungarotoxin B1 chain, exons 1-3	--	--	--	--	--	--	--	--	--	--	--	--	--	--	-	-	-
CL2948.Contig1_Naja-najaA	1419	925	32.2548	--	--	--	--	gi|403314682|gb|JX036726.1|	79.8	3e-11	Micrurus fulvius clone FQ6DGU405FP76E microsatellite sequence	--	--	--	--	--	--	--	--	--	--	--	--	--	--	-	-	-
Unigene33763_Naja-najaA	419	273	32.2392	--	--	--	--	--	--	--	--	--	--	--	--	--	--	--	--	--	--	--	--	--	--	-	-	-
CL2317.Contig1_Naja-najaA	1677	1091	32.1905	--	--	--	--	--	--	--	--	--	--	--	--	--	--	--	--	--	--	--	--	--	--	-	-	-
Unigene33274_Naja-najaA	163	106	32.1776	--	--	--	--	gi|307602750|gb|HM597720.1|	67.9	1e-08	Naja atra clone N044_7B_1 three-finger toxin precursor pseudogene, complete sequence	--	--	--	--	--	--	--	--	--	--	--	--	--	--	-	-	-
Unigene7972_Naja-najaA	999	649	32.1451	--	--	--	--	--	--	--	--	--	--	--	--	--	--	--	--	--	--	--	--	--	--	-	-	-
Unigene25734_Naja-najaA	587	378	31.8632	--	--	--	--	gi|469339222|gb|GAGG010127842.1|	228	2e-56	TSA: Anolis carolinensis k26:11687795 transcribed RNA sequence	--	--	--	--	--	--	--	--	--	--	--	--	--	--	-	-	-
Unigene32864_Naja-najaA	411	264	31.7832	--	--	--	--	gi|403315849|gb|JX037893.1|	109	1e-20	Micrurus fulvius clone FQ6DGU405FS89Q microsatellite sequence	--	--	--	--	--	--	--	--	--	--	--	--	--	--	-	-	-
Unigene33328_Naja-najaA	852	547	31.7675	--	--	--	--	gi|8953900|gb|AF101236.1|	1396	0	Naja sputatrix neutral phospholipase A2 (NPLA2) gene, complete cds	--	--	--	--	--	--	--	--	--	--	--	--	--	--	-	-	-
Unigene9608_Naja-najaA	337	216	31.7146	--	--	--	--	--	--	--	--	--	--	--	--	--	--	--	--	--	--	--	--	--	--	-	-	-
CL2849.Contig1_Naja-najaA	231	148	31.7019	--	--	--	--	--	--	--	--	--	--	--	--	--	--	--	--	--	--	--	--	--	--	-	-	-
Unigene31469_Naja-najaA	420	269	31.6912	--	--	--	--	--	--	--	--	--	--	--	--	--	--	--	--	--	--	--	--	--	--	-	-	-
Unigene32790_Naja-najaA	261	167	31.66	--	--	--	--	--	--	--	--	--	--	--	--	--	--	--	--	--	--	--	--	--	--	-	-	-
CL2963.Contig1_Naja-najaA	538	344	31.6382	--	--	--	--	--	--	--	--	--	--	--	--	--	--	--	--	--	--	--	--	--	--	-	-	-
Unigene7962_Naja-najaA	445	284	31.5787	--	--	--	--	--	--	--	--	--	--	--	--	--	--	--	--	--	--	--	--	--	--	-	-	-
CL672.Contig2_Naja-najaA	152	97	31.5765	--	--	--	--	gi|3860086|gb|AF097001.1|AF097001	168	4e-39	Naja sputatrix post synaptic alpha neurotoxin precursor (ntx) gene, ntx-4 allele, complete cds	--	--	--	--	--	--	--	--	--	--	--	--	--	--	-	-	-
Unigene33750_Naja-najaA	433	276	31.5396	--	--	--	--	gi|469109429|gb|GAGG010404696.1|	389	1e-105	TSA: Anolis carolinensis k31:13349079 transcribed RNA sequence	--	--	--	--	--	--	--	--	--	--	--	--	--	--	-	-	-
Unigene33231_Naja-najaA	1197	762	31.499	--	--	--	--	--	--	--	--	--	--	--	--	--	--	--	--	--	--	--	--	--	--	-	-	-
Unigene14466_Naja-najaA	417	265	31.4445	--	--	--	--	--	--	--	--	--	--	--	--	--	--	--	--	--	--	--	--	--	--	-	-	-
Unigene7797_Naja-najaA	597	379	31.4123	--	--	--	--	--	--	--	--	--	--	--	--	--	--	--	--	--	--	--	--	--	--	-	-	-
Unigene33519_Naja-najaA	393	249	31.3503	--	--	--	--	--	--	--	--	--	--	--	--	--	--	--	--	--	--	--	--	--	--	-	-	-
Unigene7785_Naja-najaA	336	212	31.2199	--	--	--	--	--	--	--	--	--	--	--	--	--	--	--	--	--	--	--	--	--	--	-	-	-
Unigene519_Naja-najaA	291	183	31.1167	--	--	--	--	gi|468524765|gb|GAGG010898512.1|	65.9	1e-07	TSA: Anolis carolinensis k46:6993759 transcribed RNA sequence	--	--	--	--	--	--	--	--	--	--	--	--	--	--	-	-	-
Unigene32087_Naja-najaA	1719	1080	31.0873	--	--	--	--	--	--	--	--	--	--	--	--	--	--	--	--	--	--	--	--	--	--	-	-	-
Unigene30954_Naja-najaA	440	276	31.0379	--	--	--	--	--	--	--	--	--	--	--	--	--	--	--	--	--	--	--	--	--	--	-	-	-
Unigene527_Naja-najaA	229	143	30.8984	--	--	--	--	gi|468291434|gb|GAGG011013234.1|	67.9	2e-08	TSA: Anolis carolinensis k51:630070 transcribed RNA sequence	--	--	--	--	--	--	--	--	--	--	--	--	--	--	-	-	-
Unigene32569_Naja-najaA	2056	1282	30.8532	--	--	--	--	gi|469352107|gb|GAGG010114957.1|	97.6	2e-16	TSA: Anolis carolinensis k26:10880840 transcribed RNA sequence	--	--	--	--	--	--	--	--	--	--	--	--	--	--	-	-	-
CL1980.Contig1_Naja-najaA	752	466	30.6622	--	--	--	--	--	--	--	--	--	--	--	--	--	--	--	--	--	--	--	--	--	--	-	-	-
Unigene25521_Naja-najaA	861	533	30.6309	--	--	--	--	--	--	--	--	--	--	--	--	--	--	--	--	--	--	--	--	--	--	-	-	-
CL2919.Contig1_Naja-najaA	2100	1294	30.4895	--	--	--	--	gi|238748593|gb|GQ198722.1|	93.7	3e-15	Agkistrodon contortrix clone E33DIFJ02GJHY2 microsatellite sequence	--	--	--	--	--	--	--	--	--	--	--	--	--	--	-	-	-
Unigene270_Naja-najaA	428	263	30.4052	--	--	--	--	gi|108744285|gb|DQ533832.1|	410	1e-111	Tropidechis carinatus venom prothrombin activator trocarin D gene, promoter region and complete cds	--	--	--	--	--	--	--	--	--	--	--	--	--	--	-	-	-
Unigene121_Naja-najaA	158	97	30.3774	--	--	--	--	--	--	--	--	--	--	--	--	--	--	--	--	--	--	--	--	--	--	-	-	-
Unigene27173_Naja-najaA	178	109	30.3	--	--	--	--	--	--	--	--	--	--	--	--	--	--	--	--	--	--	--	--	--	--	-	-	-
Unigene33233_Naja-najaA	368	225	30.2531	--	--	--	--	gi|238747273|gb|GQ197402.1|	83.8	5e-13	Agkistrodon contortrix clone E33DIFJ02G08F2 microsatellite sequence	--	--	--	--	--	--	--	--	--	--	--	--	--	--	-	-	-
Unigene14996_Naja-najaA	869	531	30.235	--	--	--	--	--	--	--	--	--	--	--	--	--	--	--	--	--	--	--	--	--	--	-	-	-
Unigene32767_Naja-najaA	2745	1676	30.2111	--	--	--	--	gi|469183735|gb|GAGG010330390.1|	143	5e-30	TSA: Anolis carolinensis k26:8272054 transcribed RNA sequence	--	--	--	--	--	--	--	--	--	--	--	--	--	--	-	-	-
Unigene32981_Naja-najaA	190	116	30.2092	--	--	--	--	--	--	--	--	--	--	--	--	--	--	--	--	--	--	--	--	--	--	-	-	-
Unigene32941_Naja-najaA	634	387	30.2035	--	--	--	--	--	--	--	--	--	--	--	--	--	--	--	--	--	--	--	--	--	--	-	-	-
CL1987.Contig1_Naja-najaA	1793	1094	30.1907	--	--	--	--	gi|238738134|gb|GQ188263.1|	71.9	1e-08	Agkistrodon contortrix clone E33DIFJ02HUGLT microsatellite sequence	--	--	--	--	--	--	--	--	--	--	--	--	--	--	-	-	-
Unigene33555_Naja-najaA	182	111	30.1778	--	--	--	--	gi|238739959|gb|GQ190088.1|	87.7	2e-14	Agkistrodon contortrix clone E33DIFJ02GFWYB microsatellite sequence	--	--	--	--	--	--	--	--	--	--	--	--	--	--	-	-	-
CL1779.Contig1_Naja-najaA	1031	628	30.1395	--	--	--	--	--	--	--	--	--	--	--	--	--	--	--	--	--	--	--	--	--	--	-	-	-
Unigene7802_Naja-najaA	904	550	30.1044	--	--	--	--	gi|466623974|gb|GAGC011024268.1|	373	1e-99	TSA: Anolis carolinensis k41:14172428 transcribed RNA sequence	--	--	--	--	--	--	--	--	--	--	--	--	--	--	-	-	-
Unigene632_Naja-najaA	344	209	30.0624	--	--	--	--	gi|403315182|gb|JX037226.1|	174	2e-40	Micrurus fulvius clone FQ6DGU405F3LQ1 microsatellite sequence	--	--	--	--	--	--	--	--	--	--	--	--	--	--	-	-	-
Unigene15177_Naja-najaA	332	201	29.9567	--	--	--	--	--	--	--	--	--	--	--	--	--	--	--	--	--	--	--	--	--	--	-	-	-
Unigene33180_Naja-najaA	152	92	29.9488	--	--	--	--	--	--	--	--	--	--	--	--	--	--	--	--	--	--	--	--	--	--	-	-	-
Unigene32751_Naja-najaA	772	467	29.932	--	--	--	--	gi|468878853|gb|GAGG010625905.1|	61.9	4e-06	TSA: Anolis carolinensis k36:6978438 transcribed RNA sequence	--	--	--	--	--	--	--	--	--	--	--	--	--	--	-	-	-
Unigene25526_Naja-najaA	306	185	29.9148	--	--	--	--	--	--	--	--	--	--	--	--	--	--	--	--	--	--	--	--	--	--	-	-	-
Unigene32548_Naja-najaA	2260	1365	29.8854	--	--	--	--	gi|468885533|gb|GAGG010619225.1|	172	5e-39	TSA: Anolis carolinensis k36:6505724 transcribed RNA sequence	--	--	--	--	--	--	--	--	--	--	--	--	--	--	-	-	-
Unigene28187_Naja-najaA	163	98	29.7491	--	--	--	--	--	--	--	--	--	--	--	--	--	--	--	--	--	--	--	--	--	--	-	-	-
Unigene32291_Naja-najaA	504	303	29.7473	--	--	--	--	--	--	--	--	--	--	--	--	--	--	--	--	--	--	--	--	--	--	-	-	-
CL2071.Contig2_Naja-najaA	534	321	29.744	--	--	--	--	gi|226918746|gb|FJ790443.1|	224	3e-55	Bothrops jararaca toxin 1 (Tox1) gene, partial cds	--	--	--	--	--	--	--	--	--	--	--	--	--	--	-	-	-
Unigene33822_Naja-najaA	223	134	29.7328	--	--	--	--	--	--	--	--	--	--	--	--	--	--	--	--	--	--	--	--	--	--	-	-	-
Unigene30384_Naja-najaA	159	95	29.5639	--	--	--	--	--	--	--	--	--	--	--	--	--	--	--	--	--	--	--	--	--	--	-	-	-
Unigene33397_Naja-najaA	231	138	29.5599	--	--	--	--	--	--	--	--	--	--	--	--	--	--	--	--	--	--	--	--	--	--	-	-	-
Unigene33760_Naja-najaA	647	386	29.5201	--	--	--	--	gi|238747731|gb|GQ197860.1|	79.8	2e-11	Agkistrodon contortrix clone E33DIFJ02FNL0G microsatellite sequence	--	--	--	--	--	--	--	--	--	--	--	--	--	--	-	-	-
CL2953.Contig5_Naja-najaA	258	153	29.3432	--	--	--	--	gi|238740262|gb|GQ190391.1|	119	7e-24	Agkistrodon contortrix clone E33DIFJ02F0L0I microsatellite sequence	--	--	--	--	--	--	--	--	--	--	--	--	--	--	-	-	-
CL109.Contig1_Naja-najaA	1414	837	29.2895	--	--	--	--	gi|403316286|gb|JX038330.1|	418	1e-113	Micrurus fulvius clone FQ6DGU405F26OU microsatellite sequence	--	--	--	--	--	--	--	--	--	--	--	--	--	--	-	-	-
Unigene33049_Naja-najaA	387	229	29.2793	--	--	--	--	--	--	--	--	--	--	--	--	--	--	--	--	--	--	--	--	--	--	-	-	-
Unigene31948_Naja-najaA	215	127	29.2281	--	--	--	--	gi|238746645|gb|GQ196774.1|	71.9	1e-09	Agkistrodon contortrix clone E33DIFJ02FS61S microsatellite sequence	--	--	--	--	--	--	--	--	--	--	--	--	--	--	-	-	-
Unigene15236_Naja-najaA	283	167	29.1988	--	--	--	--	gi|403316842|gb|JX038886.1|	65.9	9e-08	Micrurus fulvius clone FQ6DGU405FUS7O microsatellite sequence	--	--	--	--	--	--	--	--	--	--	--	--	--	--	-	-	-
Unigene32259_Naja-najaA	573	338	29.1875	--	--	--	--	gi|469243244|gb|GAGG010223820.1|	301	2e-78	TSA: Anolis carolinensis k26:17219676 transcribed RNA sequence	--	--	--	--	--	--	--	--	--	--	--	--	--	--	-	-	-
CL2473.Contig1_Naja-najaA	509	300	29.1635	--	--	--	--	--	--	--	--	--	--	--	--	--	--	--	--	--	--	--	--	--	--	-	-	-
Unigene30399_Naja-najaA	859	506	29.1469	--	--	--	--	gi|467025427|gb|GACT010575914.1|	63.9	1e-06	TSA: Anolis carolinensis k31:15787174 transcribed RNA sequence	--	--	--	--	--	--	--	--	--	--	--	--	--	--	-	-	-
Unigene30894_Naja-najaA	770	452	29.0458	--	--	--	--	--	--	--	--	--	--	--	--	--	--	--	--	--	--	--	--	--	--	-	-	-
Unigene15382_Naja-najaA	1524	894	29.0261	--	--	--	--	--	--	--	--	--	--	--	--	--	--	--	--	--	--	--	--	--	--	-	-	-
Unigene33060_Naja-najaA	1210	709	28.9932	--	--	--	--	gi|403317030|gb|JX039074.1|	93.7	2e-15	Micrurus fulvius clone FQ6DGU405FWSPR microsatellite sequence	--	--	--	--	--	--	--	--	--	--	--	--	--	--	-	-	-
Unigene2_Naja-najaA	1386	812	28.9887	--	--	--	--	--	--	--	--	--	--	--	--	--	--	--	--	--	--	--	--	--	--	-	-	-
Unigene32705_Naja-najaA	229	134	28.9537	--	--	--	--	gi|238739941|gb|GQ190070.1|	65.9	8e-08	Agkistrodon contortrix clone E33DIFJ02I6GGE microsatellite sequence	--	--	--	--	--	--	--	--	--	--	--	--	--	--	-	-	-
Unigene468_Naja-najaA	518	303	28.9433	--	--	--	--	--	--	--	--	--	--	--	--	--	--	--	--	--	--	--	--	--	--	-	-	-
CL1031.Contig2_Naja-najaA	260	152	28.9272	--	--	--	--	gi|403316804|gb|JX038848.1|	121	2e-24	Micrurus fulvius clone FQ6DGU405F1E32 microsatellite sequence	--	--	--	--	--	--	--	--	--	--	--	--	--	--	-	-	-
Unigene14444_Naja-najaA	268	156	28.8022	--	--	--	--	gi|468347930|gb|GAGG010984975.1|	67.9	2e-08	TSA: Anolis carolinensis k51:4864727 transcribed RNA sequence	--	--	--	--	--	--	--	--	--	--	--	--	--	--	-	-	-
Unigene25860_Naja-najaA	975	567	28.7749	--	--	--	--	gi|469239476|gb|GAGG010227588.1|	145	5e-31	TSA: Anolis carolinensis k26:1741889 transcribed RNA sequence	--	--	--	--	--	--	--	--	--	--	--	--	--	--	-	-	-
Unigene30689_Naja-najaA	452	262	28.6813	--	--	--	--	gi|238743425|gb|GQ193554.1|	95.6	2e-16	Agkistrodon contortrix clone E33DIFJ02F2J6V microsatellite sequence	--	--	--	--	--	--	--	--	--	--	--	--	--	--	-	-	-
Unigene375_Naja-najaA	416	241	28.6655	--	--	--	--	gi|403318059|gb|JX040103.1|	81.8	2e-12	Micrurus fulvius clone FQ6DGU405FWTML microsatellite sequence	--	--	--	--	--	--	--	--	--	--	--	--	--	--	-	-	-
Unigene31992_Naja-najaA	651	377	28.6547	--	--	--	--	--	--	--	--	--	--	--	--	--	--	--	--	--	--	--	--	--	--	-	-	-
Unigene32780_Naja-najaA	437	253	28.6467	--	--	--	--	--	--	--	--	--	--	--	--	--	--	--	--	--	--	--	--	--	--	-	-	-
Unigene30154_Naja-najaA	216	125	28.6346	--	--	--	--	--	--	--	--	--	--	--	--	--	--	--	--	--	--	--	--	--	--	-	-	-
Unigene33232_Naja-najaA	322	186	28.582	--	--	--	--	--	--	--	--	--	--	--	--	--	--	--	--	--	K01950	7e-06	49.3	spu:575432	NAD+ synthase (glutamine-hydrolysing) [EC:6.3.5.1]	-	-	-
Unigene28622_Naja-najaA	1047	604	28.5447	--	--	--	--	--	--	--	--	--	--	--	--	--	--	--	--	--	--	--	--	--	--	-	-	-
Unigene25666_Naja-najaA	341	196	28.4405	--	--	--	--	--	--	--	--	--	--	--	--	--	--	--	--	--	--	--	--	--	--	-	-	-
Unigene33416_Naja-najaA	249	143	28.4166	--	--	--	--	--	--	--	--	--	--	--	--	--	--	--	--	--	--	--	--	--	--	-	-	-
Unigene277_Naja-najaA	393	225	28.3286	--	--	--	--	gi|261330942|emb|FN554972.1|	60	8e-06	Trypanosoma brucei gambiense DAL972 chromosome 9, complete sequence	--	--	--	--	--	--	--	--	--	--	--	--	--	--	-	-	-
Unigene33674_Naja-najaA	1207	691	28.3274	--	--	--	--	gi|238740319|gb|GQ190448.1|	91.7	8e-15	Agkistrodon contortrix clone E33DIFJ02I4XZH microsatellite sequence	--	--	--	--	--	--	--	--	--	--	--	--	--	--	-	-	-
Unigene32330_Naja-najaA	201	115	28.3098	--	--	--	--	gi|311223819|gb|HQ270463.1|	369	3e-99	Daboia russellii siamensis RVV-V gamma-like protein precursor, mRNA, complete cds	--	--	--	--	--	--	--	--	--	--	--	--	--	--	-	-	-
Unigene30183_Naja-najaA	308	176	28.2747	--	--	--	--	gi|466634898|gb|GACT010770504.1|	246	5e-62	TSA: Anolis carolinensis k36:12319088 transcribed RNA sequence	--	--	--	--	--	--	--	--	--	--	--	--	--	--	-	-	-
Unigene28444_Naja-najaA	268	153	28.2483	--	--	--	--	--	--	--	--	--	--	--	--	--	--	--	--	--	--	--	--	--	--	-	-	-
Unigene29379_Naja-najaA	501	286	28.2464	--	--	--	--	gi|403315120|gb|JX037164.1|	89.7	1e-14	Micrurus fulvius clone FQ6DGU405FW3SV microsatellite sequence	--	--	--	--	--	--	--	--	--	--	--	--	--	--	-	-	-
Unigene8396_Naja-najaA	286	163	28.2005	--	--	--	--	gi|2231121|emb|X84017.1|	442	1e-121	V.ammodytes ammodytin L gene	--	--	--	--	--	--	--	--	--	--	--	--	--	--	-	-	-
Unigene30741_Naja-najaA	1507	858	28.1715	--	--	--	--	--	--	--	--	--	--	--	--	--	--	--	--	--	--	--	--	--	--	-	-	-
CL227.Contig3_Naja-najaA	405	230	28.1001	--	--	--	--	gi|88792619|gb|DQ393704.1|	246	7e-62	Elaphe dione clone ela2 Squam-1 SINE repeat sequence	--	--	--	--	--	--	--	--	--	--	--	--	--	--	-	-	-
Unigene25549_Naja-najaA	1305	741	28.0959	--	--	--	--	gi|465160836|gb|GACT011387411.1|	383	1e-102	TSA: Anolis carolinensis k56:4218632 transcribed RNA sequence	--	--	--	--	--	--	--	--	--	--	--	--	--	--	-	-	-
Unigene28050_Naja-najaA	210	119	28.039	--	--	--	--	--	--	--	--	--	--	--	--	--	--	--	--	--	--	--	--	--	--	-	-	-
Unigene15384_Naja-najaA	818	463	28.0068	--	--	--	--	--	--	--	--	--	--	--	--	--	--	--	--	--	--	--	--	--	--	-	-	-
Unigene7477_Naja-najaA	186	105	27.9326	--	--	--	--	--	--	--	--	--	--	--	--	--	--	--	--	--	--	--	--	--	--	-	-	-
Unigene33208_Naja-najaA	1336	754	27.9255	--	--	--	--	gi|238748757|gb|GQ198886.1|	115	6e-22	Agkistrodon contortrix clone E33DIFJ02I7FE2 microsatellite sequence	--	--	--	--	--	--	--	--	--	--	--	--	--	--	-	-	-
CL108.Contig1_Naja-najaA	424	239	27.8912	--	--	--	--	--	--	--	--	--	--	--	--	--	--	--	--	--	--	--	--	--	--	-	-	-
Unigene32784_Naja-najaA	820	462	27.8781	--	--	--	--	gi|70927664|gb|DQ103590.1|	882	0	Ophiophagus hannah Ohanin precursor, gene, complete cds	--	--	--	--	--	--	--	--	--	--	--	--	--	--	-	-	-
Unigene30182_Naja-najaA	460	259	27.8598	--	--	--	--	gi|468506859|gb|GAGG010907496.1|	97.6	5e-17	TSA: Anolis carolinensis k46:7468375 transcribed RNA sequence	--	--	--	--	--	--	--	--	--	--	--	--	--	--	-	-	-
CL602.Contig3_Naja-najaA	240	135	27.8329	--	--	--	--	--	--	--	--	--	--	--	--	--	--	--	--	--	--	--	--	--	--	-	-	-
Unigene33823_Naja-najaA	345	194	27.8239	--	--	--	--	gi|209361478|emb|CU639410.10|	60	7e-06	Zebrafish DNA sequence from clone CH1073-118F9 in linkage group 2, complete sequence	--	--	--	--	--	--	--	--	--	--	--	--	--	--	-	-	-
Unigene14523_Naja-najaA	217	122	27.8186	--	--	--	--	--	--	--	--	--	--	--	--	--	--	--	--	--	--	--	--	--	--	-	-	-
Unigene31171_Naja-najaA	714	401	27.7896	--	--	--	--	gi|71897050|ref|NM_001031347.1|	93.7	1e-15	Gallus gallus cold inducible RNA binding protein (CIRBP), mRNA	--	--	--	--	--	--	--	--	--	--	--	--	--	--	-	-	-
Unigene25733_Naja-najaA	932	523	27.7665	--	--	--	--	--	--	--	--	--	--	--	--	--	--	--	--	--	--	--	--	--	--	-	-	-
Unigene7769_Naja-najaA	1154	646	27.6989	--	--	--	--	gi|238735063|gb|GQ185192.1|	65.9	4e-07	Agkistrodon contortrix clone E33DIFJ02JKA4J microsatellite sequence	--	--	--	--	--	--	--	--	--	--	--	--	--	--	-	-	-
CL2374.Contig2_Naja-najaA	195	109	27.6584	--	--	--	--	--	--	--	--	--	--	--	--	--	--	--	--	--	--	--	--	--	--	-	-	-
Unigene33418_Naja-najaA	154	86	27.6321	--	--	--	--	--	--	--	--	--	--	--	--	--	--	--	--	--	--	--	--	--	--	-	-	-
Unigene30003_Naja-najaA	205	114	27.5161	--	--	--	--	--	--	--	--	--	--	--	--	--	--	--	--	--	--	--	--	--	--	-	-	-
Unigene25618_Naja-najaA	446	248	27.5139	--	--	--	--	--	--	--	--	--	--	--	--	--	--	--	--	--	--	--	--	--	--	-	-	-
Unigene31391_Naja-najaA	687	381	27.4412	--	--	--	--	--	--	--	--	--	--	--	--	--	--	--	--	--	--	--	--	--	--	-	-	-
Unigene7996_Naja-najaA	361	200	27.4131	--	--	--	--	--	--	--	--	--	--	--	--	--	--	--	--	--	--	--	--	--	--	-	-	-
Unigene31063_Naja-najaA	726	402	27.3984	--	--	--	--	--	--	--	--	--	--	--	--	--	--	--	--	--	--	--	--	--	--	-	-	-
Unigene26874_Naja-najaA	177	98	27.3961	--	--	--	--	gi|469311946|gb|GAGG010155118.1|	264	1e-67	TSA: Anolis carolinensis k26:1341869 transcribed RNA sequence	--	--	--	--	--	--	--	--	--	--	--	--	--	--	-	-	-
Unigene31951_Naja-najaA	197	109	27.3776	--	--	--	--	gi|238737169|gb|GQ187298.1|	77.8	2e-11	Agkistrodon contortrix clone E33DIFJ02GHDWS microsatellite sequence	--	--	--	--	--	--	--	--	--	--	--	--	--	--	-	-	-
Unigene180_Naja-najaA	255	141	27.3599	--	--	--	--	gi|468291434|gb|GAGG011013234.1|	71.9	1e-09	TSA: Anolis carolinensis k51:630070 transcribed RNA sequence	--	--	--	--	--	--	--	--	--	--	--	--	--	--	-	-	-
Unigene31747_Naja-najaA	161	89	27.3527	--	--	--	--	--	--	--	--	--	--	--	--	--	--	--	--	--	--	--	--	--	--	-	-	-
Unigene33761_Naja-najaA	326	180	27.3206	--	--	--	--	--	--	--	--	--	--	--	--	--	--	--	--	--	--	--	--	--	--	-	-	-
Unigene32602_Naja-najaA	203	112	27.2997	--	--	--	--	gi|238746822|gb|GQ196951.1|	65.9	7e-08	Agkistrodon contortrix clone E33DIFJ02HBIXU microsatellite sequence	--	--	--	--	--	--	--	--	--	--	--	--	--	--	-	-	-
Unigene30266_Naja-najaA	842	464	27.2673	--	--	--	--	--	--	--	--	--	--	--	--	--	--	--	--	--	--	--	--	--	--	-	-	-
Unigene15254_Naja-najaA	377	207	27.1684	--	--	--	--	--	--	--	--	--	--	--	--	--	--	--	--	--	--	--	--	--	--	-	-	-
Unigene32549_Naja-najaA	2240	1229	27.1481	--	--	--	--	--	--	--	--	--	--	--	--	--	--	--	--	--	--	--	--	--	--	-	-	-
Unigene33715_Naja-najaA	1197	656	27.1172	--	--	--	--	gi|125744602|gb|EF405874.1|	1497	0	Lapemis hardwickii phosphatase-like mRNA, partial sequence	--	--	--	--	--	--	--	--	--	--	--	--	--	--	-	-	-
Unigene33091_Naja-najaA	1769	968	27.0759	--	--	--	--	gi|403318059|gb|JX040103.1|	91.7	1e-14	Micrurus fulvius clone FQ6DGU405FWTML microsatellite sequence	--	--	--	--	--	--	--	--	--	--	--	--	--	--	-	-	-
Unigene15288_Naja-najaA	890	487	27.0754	--	--	--	--	--	--	--	--	--	--	--	--	--	--	--	--	--	--	--	--	--	--	-	-	-
Unigene32497_Naja-najaA	1082	591	27.0269	--	--	--	--	--	--	--	--	--	--	--	--	--	--	--	--	--	--	--	--	--	--	-	-	-
Unigene25994_Naja-najaA	458	250	27.0091	--	--	--	--	gi|238737042|gb|GQ187171.1|	65.9	2e-07	Agkistrodon contortrix clone E33DIFJ02IWW5X microsatellite sequence	--	--	--	--	--	--	--	--	--	--	--	--	--	--	-	-	-
Unigene29723_Naja-najaA	402	219	26.9559	--	--	--	--	--	--	--	--	--	--	--	--	--	--	--	--	--	--	--	--	--	--	-	-	-
Unigene25951_Naja-najaA	984	535	26.9026	--	--	--	--	gi|463167790|gb|GAFZ01104674.1|	63.9	1e-06	TSA: Anolis carolinensis comp47629_c0_seq1 transcribed RNA sequence	--	--	--	--	--	--	--	--	--	--	--	--	--	--	-	-	-
Unigene28296_Naja-najaA	186	101	26.8685	--	--	--	--	--	--	--	--	--	--	--	--	--	--	--	--	--	--	--	--	--	--	-	-	-
Unigene32541_Naja-najaA	269	146	26.8557	--	--	--	--	--	--	--	--	--	--	--	--	--	--	--	--	--	--	--	--	--	--	-	-	-
Unigene33098_Naja-najaA	2542	1371	26.6869	--	--	--	--	gi|238748757|gb|GQ198886.1|	99.6	7e-17	Agkistrodon contortrix clone E33DIFJ02I7FE2 microsatellite sequence	--	--	--	--	--	--	--	--	--	--	--	--	--	--	-	-	-
CL2684.Contig1_Naja-najaA	280	151	26.6842	--	--	--	--	gi|403314787|gb|JX036831.1|	161	2e-36	Micrurus fulvius clone FQ6DGU405FQ3U1 microsatellite sequence	--	--	--	--	--	--	--	--	--	--	--	--	--	--	-	-	-
Unigene32257_Naja-najaA	413	222	26.5974	--	--	--	--	gi|463146740|gb|GAFZ01111757.1|	297	2e-77	TSA: Anolis carolinensis comp6969_c0_seq1 transcribed RNA sequence	--	--	--	--	--	--	--	--	--	--	--	--	--	--	-	-	-
Unigene8014_Naja-najaA	492	264	26.5506	--	--	--	--	--	--	--	--	--	--	--	--	--	--	--	--	--	--	--	--	--	--	-	-	-
Unigene31772_Naja-najaA	164	88	26.5506	--	--	--	--	gi|4850228|emb|Y12493.2|	194	8e-47	Naja atra gene encoding cardiotoxin 4	--	--	--	--	--	--	--	--	--	--	--	--	--	--	-	-	-
CL3107.Contig1_Naja-najaA	853	457	26.5096	--	--	--	--	gi|336042223|gb|HM627207.1|	115	4e-22	Drysdalia coronoides Vesp23 mRNA, complete cds	--	--	--	--	--	--	--	--	--	--	--	--	--	--	-	-	-
CL591.Contig3_Naja-najaA	224	120	26.5075	--	--	--	--	gi|469191|dbj|D28871.1|AGKAHB	117	2e-23	Gloydius halys gene for prepro-halystatin 2 and 3, partial cds	--	--	--	--	--	--	--	--	--	--	--	--	--	--	-	-	-
Unigene29300_Naja-najaA	267	143	26.5009	--	--	--	--	--	--	--	--	--	--	--	--	--	--	--	--	--	--	--	--	--	--	-	-	-
Unigene9213_Naja-najaA	187	100	26.4602	--	--	--	--	gi|306756037|gb|GU570567.1|	307	9e-81	Macrovipera lebetina serine protease VLSP-3 precursor, mRNA, complete cds	--	--	--	--	--	--	--	--	--	--	--	--	--	--	-	-	-
CL152.Contig1_Naja-najaA	159	85	26.4519	--	--	--	--	gi|39652289|dbj|AB111958.1|	77.8	1e-11	Laticauda semifasciata pla2 gene for phospholipase A2, promoter region, clone:LsPLA2GL1-1	--	--	--	--	--	--	--	--	--	--	--	--	--	--	-	-	-
Unigene15347_Naja-najaA	176	94	26.4272	--	--	--	--	--	--	--	--	--	--	--	--	--	--	--	--	--	--	--	--	--	--	-	-	-
Unigene28569_Naja-najaA	2260	1205	26.3824	--	--	--	--	gi|464708630|gb|GAGA01093083.1|	170	2e-38	TSA: Anolis carolinensis k26_14566843 transcribed RNA sequence	--	--	--	--	--	--	--	--	--	--	--	--	--	--	-	-	-
Unigene31732_Naja-najaA	542	288	26.2923	--	--	--	--	--	--	--	--	--	--	--	--	--	--	--	--	--	--	--	--	--	--	-	-	-
CL1980.Contig2_Naja-najaA	780	413	26.1994	--	--	--	--	--	--	--	--	--	--	--	--	--	--	--	--	--	--	--	--	--	--	-	-	-
Unigene19815_Naja-najaA	422	223	26.1474	--	--	--	--	gi|468969896|gb|GAGG010539047.1|	77.8	4e-11	TSA: Anolis carolinensis k36:10815356 transcribed RNA sequence	--	--	--	--	--	--	--	--	--	--	--	--	--	--	-	-	-
Unigene26075_Naja-najaA	383	202	26.0968	--	--	--	--	gi|466584075|gb|GACT010795951.1|	212	9e-52	TSA: Anolis carolinensis k36:2517496 transcribed RNA sequence	--	--	--	--	--	--	--	--	--	--	--	--	--	--	-	-	-
Unigene14807_Naja-najaA	207	109	26.055	--	--	--	--	--	--	--	--	--	--	--	--	--	--	--	--	--	--	--	--	--	--	-	-	-
Unigene14447_Naja-najaA	247	130	26.0425	--	--	--	--	gi|403318158|gb|JX040202.1|	85.7	9e-14	Micrurus fulvius clone FQ6DGU405F6OFG microsatellite sequence	--	--	--	--	--	--	--	--	--	--	--	--	--	--	-	-	-
Unigene32822_Naja-najaA	291	153	26.0156	--	--	--	--	gi|403317947|gb|JX039991.1|	93.7	4e-16	Micrurus fulvius clone FQ6DGU405FS7OZ microsatellite sequence	--	--	--	--	--	--	--	--	--	--	--	--	--	--	-	-	-
Unigene7462_Naja-najaA	219	115	25.983	--	--	--	--	gi|465788771|gb|GACT011079033.1|	97.6	2e-17	TSA: Anolis carolinensis k41:9471624 transcribed RNA sequence	--	--	--	--	--	--	--	--	--	--	--	--	--	--	-	-	-
Unigene479_Naja-najaA	612	321	25.9531	--	--	--	--	gi|226918734|gb|FJ790437.1|	107	6e-20	Bothrops jararaca toxin 1 (Tox1) gene, partial cds	--	--	--	--	--	--	--	--	--	--	--	--	--	--	-	-	-
Unigene33846_Naja-najaA	273	143	25.9184	--	--	--	--	--	--	--	--	--	--	--	--	--	--	--	--	--	--	--	--	--	--	-	-	-
Unigene33409_Naja-najaA	528	276	25.8649	--	--	--	--	gi|238737932|gb|GQ188061.1|	99.6	1e-17	Agkistrodon contortrix clone E33DIFJ02FY6SI microsatellite sequence	--	--	--	--	--	--	--	--	--	--	--	--	--	--	-	-	-
Unigene66_Naja-najaA	848	443	25.849	--	--	--	--	gi|403315869|gb|JX037913.1|	93.7	1e-15	Micrurus fulvius clone FQ6DGU405GG50L microsatellite sequence	--	--	--	--	--	--	--	--	--	--	--	--	--	--	-	-	-
Unigene25697_Naja-najaA	525	274	25.8242	--	--	--	--	--	--	--	--	--	--	--	--	--	--	--	--	--	--	--	--	--	--	-	-	-
Unigene33177_Naja-najaA	232	121	25.8067	--	--	--	--	--	--	--	--	--	--	--	--	--	--	--	--	--	--	--	--	--	--	-	-	-
Unigene33582_Naja-najaA	190	99	25.782	--	--	--	--	--	--	--	--	--	--	--	--	--	--	--	--	--	--	--	--	--	--	-	-	-
Unigene28136_Naja-najaA	177	92	25.7188	--	--	--	--	--	--	--	--	--	--	--	--	--	--	--	--	--	--	--	--	--	--	-	-	-
Unigene33077_Naja-najaA	456	237	25.7169	--	--	--	--	gi|403317030|gb|JX039074.1|	121	3e-24	Micrurus fulvius clone FQ6DGU405FWSPR microsatellite sequence	--	--	--	--	--	--	--	--	--	--	--	--	--	--	-	-	-
Unigene30005_Naja-najaA	628	326	25.6858	--	--	--	--	--	--	--	--	--	--	--	--	--	--	--	--	--	--	--	--	--	--	-	-	-
Unigene31275_Naja-najaA	499	259	25.6823	--	--	--	--	--	--	--	--	--	--	--	--	--	--	--	--	--	--	--	--	--	--	-	-	-
Unigene33506_Naja-najaA	164	85	25.6455	--	--	--	--	gi|403314682|gb|JX036726.1|	93.7	2e-16	Micrurus fulvius clone FQ6DGU405FP76E microsatellite sequence	--	--	--	--	--	--	--	--	--	--	--	--	--	--	-	-	-
Unigene32041_Naja-najaA	1085	562	25.6296	--	--	--	--	--	--	--	--	--	--	--	--	--	--	--	--	--	--	--	--	--	--	-	-	-
Unigene25716_Naja-najaA	1503	778	25.6127	--	--	--	--	--	--	--	--	--	--	--	--	--	--	--	--	--	--	--	--	--	--	-	-	-
CL3033.Contig1_Naja-najaA	574	297	25.6024	--	--	--	--	gi|4688961|emb|Y18957.1|	97.6	6e-17	Naja atra gene for cardiotoxin 10	--	--	--	--	--	--	--	--	--	--	--	--	--	--	-	-	-
Unigene271_Naja-najaA	633	327	25.5611	--	--	--	--	gi|108744283|gb|DQ533831.1|	307	3e-80	Tropidechis carinatus blood coagulation factor X gene, promoter region and complete cds	--	--	--	--	--	--	--	--	--	--	--	--	--	--	-	-	-
Unigene31932_Naja-najaA	990	511	25.54	--	--	--	--	gi|156627607|gb|AC202623.8|	65.9	4e-07	Macaca mulatta BAC CH250-37P11 (Children's Hospital Oakland Research Institute Rhesus macaque Adult Male BAC Library) complete sequence	--	--	--	--	--	--	--	--	--	--	--	--	--	--	-	-	-
Unigene28383_Naja-najaA	250	129	25.532	--	--	--	--	gi|403316279|gb|JX038323.1|	65.9	8e-08	Micrurus fulvius clone FQ6DGU405FU4CH microsatellite sequence	--	--	--	--	--	--	--	--	--	--	--	--	--	--	-	-	-
Unigene33723_Naja-najaA	1386	714	25.49	--	--	--	--	--	--	--	--	--	--	--	--	--	--	--	--	--	--	--	--	--	--	-	-	-
Unigene33767_Naja-najaA	300	154	25.4001	--	--	--	--	--	--	--	--	--	--	--	--	--	--	--	--	--	--	--	--	--	--	-	-	-
Unigene32425_Naja-najaA	150	77	25.4001	--	--	--	--	--	--	--	--	--	--	--	--	--	--	--	--	--	--	--	--	--	--	-	-	-
Unigene31394_Naja-najaA	745	382	25.3713	--	--	--	--	gi|403316279|gb|JX038323.1|	75.8	3e-10	Micrurus fulvius clone FQ6DGU405FU4CH microsatellite sequence	--	--	--	--	--	--	--	--	--	--	--	--	--	--	-	-	-
Unigene29707_Naja-najaA	835	428	25.3625	--	--	--	--	--	--	--	--	--	--	--	--	--	--	--	--	--	--	--	--	--	--	-	-	-
Unigene10440_Naja-najaA	441	226	25.3574	--	--	--	--	--	--	--	--	--	--	--	--	--	--	--	--	--	--	--	--	--	--	-	-	-
Unigene12513_Naja-najaA	569	291	25.3056	--	--	--	--	--	--	--	--	--	--	--	--	--	--	--	--	--	--	--	--	--	--	-	-	-
Unigene18852_Naja-najaA	749	383	25.3019	--	--	--	--	gi|460119307|gb|GAFU01009707.1|	436	1e-119	TSA: Spodoptera exigua comp2816_c0_seq1 transcribed RNA sequence	--	--	--	--	--	--	--	--	--	--	--	--	--	--	-	-	-
Unigene32678_Naja-najaA	266	136	25.2984	--	--	--	--	--	--	--	--	--	--	--	--	--	--	--	--	--	--	--	--	--	--	-	-	-
Unigene33221_Naja-najaA	180	92	25.2901	--	--	--	--	--	--	--	--	--	--	--	--	--	--	--	--	--	--	--	--	--	--	-	-	-
Unigene14550_Naja-najaA	462	236	25.2758	--	--	--	--	--	--	--	--	--	--	--	--	--	--	--	--	--	--	--	--	--	--	-	-	-
Unigene33800_Naja-najaA	381	194	25.1949	--	--	--	--	--	--	--	--	--	--	--	--	--	--	--	--	--	--	--	--	--	--	-	-	-
Unigene32341_Naja-najaA	768	391	25.1913	--	--	--	--	--	--	--	--	--	--	--	--	--	--	--	--	--	--	--	--	--	--	-	-	-
Unigene32603_Naja-najaA	493	250	25.0916	--	--	--	--	gi|290760366|gb|GU320306.1|	75.8	2e-10	Pantherophis guttatus HOXC13 (HoxC13) gene, complete cds; and HOXC12 (HoxC12) gene, partial cds	--	--	--	--	--	--	--	--	--	--	--	--	--	--	-	-	-
Unigene28842_Naja-najaA	428	217	25.0872	--	--	--	--	gi|223950590|gb|AC232275.2|	75.8	2e-10	Homo sapiens FOSMID clone WI2-1534F14 from chromosome 8, complete sequence	--	--	--	--	--	--	--	--	--	--	--	--	--	--	-	-	-
Unigene599_Naja-najaA	241	122	25.0483	--	--	--	--	gi|403316158|gb|JX038202.1|	190	2e-45	Micrurus fulvius clone FQ6DGU405GCWHL microsatellite sequence	--	--	--	--	--	--	--	--	--	--	--	--	--	--	-	-	-
Unigene19202_Naja-najaA	278	140	24.9183	--	--	--	--	gi|468304840|gb|GAGG011006494.1|	133	5e-28	TSA: Anolis carolinensis k51:5945199 transcribed RNA sequence	--	--	--	--	--	--	--	--	--	--	--	--	--	--	-	-	-
Unigene25031_Naja-najaA	314	158	24.8979	--	--	--	--	--	--	--	--	--	--	--	--	--	--	--	--	--	--	--	--	--	--	-	-	-
Unigene14509_Naja-najaA	704	354	24.8809	--	--	--	--	--	--	--	--	--	--	--	--	--	--	--	--	--	--	--	--	--	--	-	-	-
Unigene33059_Naja-najaA	404	203	24.8628	--	--	--	--	gi|254039671|ref|NM_001163342.1|	93.7	6e-16	Gallus gallus muscleblind-like 3 (Drosophila) (MBNL3), transcript variant 6, mRNA	--	--	--	--	--	--	--	--	--	--	--	--	--	--	-	-	-
CL2858.Contig2_Naja-najaA	1290	648	24.8554	--	--	--	--	gi|148832228|gb|EF452300.1|	71.9	7e-09	Boiga dendrophila denmotoxin precursor, gene, complete cds	--	--	--	--	--	--	--	--	--	--	--	--	--	--	-	-	-
Unigene32601_Naja-najaA	1696	851	24.8279	--	--	--	--	--	--	--	--	--	--	--	--	--	--	--	--	--	--	--	--	--	--	-	-	-
CL2349.Contig1_Naja-najaA	321	161	24.8174	--	--	--	--	gi|403317861|gb|JX039905.1|	69.9	7e-09	Micrurus fulvius clone FQ6DGU405F2J7D microsatellite sequence	--	--	--	--	--	--	--	--	--	--	--	--	--	--	-	-	-
Unigene15368_Naja-najaA	1015	508	24.7647	--	--	--	--	--	--	--	--	--	--	--	--	--	--	--	--	--	--	--	--	--	--	-	-	-
Unigene443_Naja-najaA	1815	908	24.754	--	--	--	--	--	--	--	--	--	--	--	--	--	--	--	--	--	--	--	--	--	--	-	-	-
Unigene26328_Naja-najaA	746	373	24.7403	--	--	--	--	gi|465179463|gb|GAGC011627224.1|	89.7	2e-14	TSA: Anolis carolinensis k61:4875800 transcribed RNA sequence	--	--	--	--	--	--	--	--	--	--	--	--	--	--	-	-	-
Unigene14805_Naja-najaA	186	93	24.7403	--	--	--	--	--	--	--	--	--	--	--	--	--	--	--	--	--	--	--	--	--	--	-	-	-
Unigene30340_Naja-najaA	1531	764	24.6919	--	--	--	--	gi|327290631|ref|XM_003229978.1|	236	3e-58	PREDICTED: Anolis carolinensis plasminogen activator inhibitor 1 RNA-binding protein-like (LOC100566650), mRNA	--	--	--	--	--	--	--	--	--	--	--	--	--	--	-	-	-
Unigene32317_Naja-najaA	419	209	24.6813	--	--	--	--	gi|468850243|gb|GAGG010653826.1|	228	2e-56	TSA: Anolis carolinensis k36:8942283 transcribed RNA sequence	--	--	--	--	--	--	--	--	--	--	--	--	--	--	-	-	-
Unigene33794_Naja-najaA	311	155	24.6608	--	--	--	--	--	--	--	--	--	--	--	--	--	--	--	--	--	--	--	--	--	--	-	-	-
Unigene8541_Naja-najaA	526	262	24.6463	--	--	--	--	--	--	--	--	--	--	--	--	--	--	--	--	--	--	--	--	--	--	-	-	-
Unigene32976_Naja-najaA	659	328	24.6277	--	--	--	--	--	--	--	--	--	--	--	--	--	--	--	--	--	--	--	--	--	--	-	-	-
Unigene32813_Naja-najaA	810	403	24.6182	--	--	--	--	--	--	--	--	--	--	--	--	--	--	--	--	--	--	--	--	--	--	-	-	-
CL790.Contig1_Naja-najaA	989	492	24.6153	--	--	--	--	--	--	--	--	--	--	--	--	--	--	--	--	--	--	--	--	--	--	-	-	-
Unigene8610_Naja-najaA	1054	524	24.5995	--	--	--	--	--	--	--	--	--	--	--	--	--	--	--	--	--	--	--	--	--	--	-	-	-
Unigene14858_Naja-najaA	379	188	24.5445	--	--	--	--	gi|466005747|ref|XM_004269111.1|	143	7e-31	PREDICTED: Orcinus orca immediate early response 5-like (IER5L), mRNA	--	--	--	--	--	--	--	--	--	--	--	--	--	--	-	-	-
Unigene14445_Naja-najaA	351	174	24.5289	--	--	--	--	gi|469221319|gb|GAGG010292806.1|	236	6e-59	TSA: Anolis carolinensis k26:5887172 transcribed RNA sequence	--	--	--	--	--	--	--	--	--	--	--	--	--	--	-	-	-
Unigene33861_Naja-najaA	364	180	24.4685	--	--	--	--	gi|465053038|gb|GACT011439985.1|	480	1e-132	TSA: Anolis carolinensis k61:3091634 transcribed RNA sequence	--	--	--	--	--	--	--	--	--	--	--	--	--	--	-	-	-
Unigene14443_Naja-najaA	273	135	24.4685	--	--	--	--	gi|469108165|gb|GAGG010405960.1|	105	1e-19	TSA: Anolis carolinensis k31:13353156 transcribed RNA sequence	--	--	--	--	--	--	--	--	--	--	--	--	--	--	-	-	-
Unigene28738_Naja-najaA	172	85	24.4527	--	--	--	--	gi|106879212|gb|AC185140.5|	60	3e-06	Nasonia giraulti BAC NG_Bb-89M15 (Clemson University Genomics Nasonia giraulti BAC Library) complete sequence	--	--	--	--	--	--	--	--	--	--	--	--	--	--	-	-	-
Unigene379_Naja-najaA	2038	1006	24.4247	--	--	--	--	gi|238742263|gb|GQ192392.1|	220	2e-53	Agkistrodon contortrix clone E33DIFJ02GQH7D microsatellite sequence	--	--	--	--	--	--	--	--	--	--	--	--	--	--	-	-	-
CL695.Contig2_Naja-najaA	780	385	24.4231	--	--	--	--	gi|71725728|gb|DQ084065.1|	91.7	5e-15	Oxyuranus scutellatus venom natriuretic peptide OsNP-d precursor, mRNA, partial cds	--	--	--	--	--	--	--	--	--	--	--	--	--	--	-	-	-
CL2264.Contig1_Naja-najaA	778	384	24.4223	--	--	--	--	gi|39652290|dbj|AB111959.1|	161	6e-36	Laticauda semifasciata pla2 gene for phospholipase A2, promoter region, clone:LsPLA2GL16-1	--	--	--	--	--	--	--	--	--	--	--	--	--	--	-	-	-
Unigene33716_Naja-najaA	691	341	24.4181	--	--	--	--	--	--	--	--	--	--	--	--	--	--	--	--	--	--	--	--	--	--	-	-	-
Unigene32652_Naja-najaA	349	172	24.3859	--	--	--	--	gi|403317287|gb|JX039331.1|	61.9	2e-06	Micrurus fulvius clone FQ6DGU405F1Y32 microsatellite sequence	--	--	--	--	--	--	--	--	--	--	--	--	--	--	-	-	-
Unigene31468_Naja-najaA	1671	823	24.3702	--	--	--	--	gi|403318157|gb|JX040201.1|	61.9	9e-06	Micrurus fulvius clone FQ6DGU405FPTW0 microsatellite sequence	--	--	--	--	--	--	--	--	--	--	--	--	--	--	-	-	-
CL3106.Contig3_Naja-najaA	199	98	24.3674	--	--	--	--	gi|2809064|dbj|AB003473.1|	125	8e-26	Trimeresurus flavoviridis DNA for phospholipase A2 inhibitor, complete cds	--	--	--	--	--	--	--	--	--	--	--	--	--	--	-	-	-
Unigene29541_Naja-najaA	319	157	24.3526	--	--	--	--	gi|262073130|gb|AC110462.5|	87.7	3e-14	Rattus norvegicus BAC CH230-264O7 (Children's Hospital Oakland Research Institute Rat (BN/SsNHsd/MCW) BAC library) complete sequence	--	--	--	--	--	--	--	--	--	--	--	--	--	--	-	-	-
CL2385.Contig1_Naja-najaA	407	200	24.3148	--	--	--	--	--	--	--	--	--	--	--	--	--	--	--	--	--	--	--	--	--	--	-	-	-
Unigene9026_Naja-najaA	794	389	24.2418	--	--	--	--	gi|194399520|gb|EU546979.1|	69.9	2e-08	Rhinoplocephalus nigrescens myosin heavy chain (MYH2) gene, partial cds	--	--	--	--	--	--	--	--	--	--	--	--	--	--	-	-	-
Unigene31152_Naja-najaA	531	260	24.2278	--	--	--	--	--	--	--	--	--	--	--	--	--	--	--	--	--	--	--	--	--	--	-	-	-
Unigene30987_Naja-najaA	337	165	24.2264	--	--	--	--	gi|403317302|gb|JX039346.1|	93.7	5e-16	Micrurus fulvius clone FQ6DGU405F9UTY microsatellite sequence	--	--	--	--	--	--	--	--	--	--	--	--	--	--	-	-	-
Unigene32839_Naja-najaA	319	156	24.1974	--	--	--	--	gi|238747994|gb|GQ198123.1|	83.8	5e-13	Agkistrodon contortrix clone E33DIFJ02HRO4J microsatellite sequence	--	--	--	--	--	--	--	--	--	--	--	--	--	--	-	-	-
Unigene33796_Naja-najaA	326	159	24.1332	--	--	--	--	--	--	--	--	--	--	--	--	--	--	--	--	--	--	--	--	--	--	-	-	-
Unigene25758_Naja-najaA	702	342	24.106	--	--	--	--	--	--	--	--	--	--	--	--	--	--	--	--	--	--	--	--	--	--	-	-	-
Unigene14837_Naja-najaA	224	109	24.0776	--	--	--	--	--	--	--	--	--	--	--	--	--	--	--	--	--	--	--	--	--	--	-	-	-
Unigene25619_Naja-najaA	662	322	24.0676	--	--	--	--	gi|403315188|gb|JX037232.1|	63.9	9e-07	Micrurus fulvius clone FQ6DGU405F2J14 microsatellite sequence	--	--	--	--	--	--	--	--	--	--	--	--	--	--	-	-	-
CL1821.Contig1_Naja-najaA	239	116	24.0157	--	--	--	--	--	--	--	--	--	--	--	--	--	--	--	--	--	--	--	--	--	--	-	-	-
CL3016.Contig2_Naja-najaA	474	230	24.0096	--	--	--	--	gi|238747335|gb|GQ197464.1|	186	7e-44	Agkistrodon contortrix clone E33DIFJ02G8SGS microsatellite sequence	--	--	--	--	--	--	--	--	--	--	--	--	--	--	-	-	-
CL2772.Contig1_Naja-najaA	252	122	23.9549	--	--	--	--	--	--	--	--	--	--	--	--	--	--	--	--	--	--	--	--	--	--	-	-	-
Unigene8280_Naja-najaA	242	117	23.9225	--	--	--	--	gi|211926755|dbj|AB332405.1|	224	1e-55	Gloydius blomhoffi brevicaudus mRNA for ecto-5'-nucleotidase, complete cds, clone: Abr5Nuc10	--	--	--	--	--	--	--	--	--	--	--	--	--	--	-	-	-
Unigene31186_Naja-najaA	857	414	23.9031	--	--	--	--	--	--	--	--	--	--	--	--	--	--	--	--	--	--	--	--	--	--	-	-	-
Unigene33009_Naja-najaA	203	98	23.8872	--	--	--	--	--	--	--	--	--	--	--	--	--	--	--	--	--	--	--	--	--	--	-	-	-
Unigene32718_Naja-najaA	460	222	23.8798	--	--	--	--	gi|403314908|gb|JX036952.1|	67.9	4e-08	Micrurus fulvius clone FQ6DGU405F7PY1 microsatellite sequence	--	--	--	--	--	--	--	--	--	--	--	--	--	--	-	-	-
Unigene351_Naja-najaA	1124	542	23.8599	--	--	--	--	gi|402810592|gb|JX220981.1|	246	2e-61	Deinagkistrodon acutus snake venom serine protease Da-36 gene, complete cds	--	--	--	--	--	--	--	--	--	--	--	--	--	--	-	-	-
Unigene25157_Naja-najaA	324	156	23.824	--	--	--	--	--	--	--	--	--	--	--	--	--	--	--	--	--	--	--	--	--	--	-	-	-
Unigene33748_Naja-najaA	538	259	23.8206	--	--	--	--	--	--	--	--	--	--	--	--	--	--	--	--	--	--	--	--	--	--	-	-	-
Unigene29282_Naja-najaA	914	440	23.82	--	--	--	--	--	--	--	--	--	--	--	--	--	--	--	--	--	--	--	--	--	--	-	-	-
Unigene27035_Naja-najaA	181	87	23.7835	--	--	--	--	gi|70887808|gb|AC165428.1|	69.9	4e-09	Strongylocentrotus purpuratus BAC clone contig containing Eve, the hox cluster, cholinesterase, and COLP5alpha genes, complete sequence	--	--	--	--	--	--	--	--	--	--	--	--	--	--	-	-	-
CL814.Contig2_Naja-najaA	1975	949	23.7758	--	--	--	--	gi|269846766|emb|CU929448.5|	87.7	2e-13	Zebrafish DNA sequence from clone CH73-119M21 in linkage group 2, complete sequence	--	--	--	--	--	--	--	--	--	--	--	--	--	--	-	-	-
Unigene8991_Naja-najaA	227	109	23.7594	--	--	--	--	gi|242247686|gb|AC232762.8|	77.8	2e-11	Macaca mulatta Y Chr BAC CH250-209A4 (Children's Hospital Oakland Research Institute Rhesus macaque Adult Male BAC Library) complete sequence	--	--	--	--	--	--	--	--	--	--	--	--	--	--	-	-	-
Unigene349_Naja-najaA	150	72	23.7507	--	--	--	--	--	--	--	--	--	--	--	--	--	--	--	--	--	--	--	--	--	--	-	-	-
Unigene31306_Naja-najaA	294	141	23.7305	--	--	--	--	--	--	--	--	--	--	--	--	--	--	--	--	--	--	--	--	--	--	-	-	-
Unigene32388_Naja-najaA	656	314	23.6843	--	--	--	--	gi|468707877|gb|GAGG010795964.1|	214	4e-52	TSA: Anolis carolinensis k41:8940727 transcribed RNA sequence	--	--	--	--	--	--	--	--	--	--	--	--	--	--	-	-	-
Unigene33535_Naja-najaA	343	164	23.6584	--	--	--	--	gi|238742641|gb|GQ192770.1|	91.7	2e-15	Agkistrodon contortrix clone E33DIFJ02HIZ5Y microsatellite sequence	--	--	--	--	--	--	--	--	--	--	--	--	--	--	-	-	-
CL3012.Contig1_Naja-najaA	2301	1099	23.6329	--	--	--	--	gi|403315904|gb|JX037948.1|	65.9	8e-07	Micrurus fulvius clone FQ6DGU405FVIV9 microsatellite sequence	--	--	--	--	--	--	--	--	--	--	--	--	--	--	-	-	-
Unigene25026_Naja-najaA	400	191	23.627	--	--	--	--	--	--	--	--	--	--	--	--	--	--	--	--	--	--	--	--	--	--	-	-	-
Unigene28788_Naja-najaA	836	399	23.6158	--	--	--	--	--	--	--	--	--	--	--	--	--	--	--	--	--	--	--	--	--	--	-	-	-
Unigene14171_Naja-najaA	264	126	23.6158	--	--	--	--	gi|403316617|gb|JX038661.1|	61.9	1e-06	Micrurus fulvius clone FQ6DGU405GIWTO microsatellite sequence	--	--	--	--	--	--	--	--	--	--	--	--	--	--	-	-	-
CL62.Contig2_Naja-najaA	277	132	23.5792	--	--	--	--	gi|58000586|gb|AC138293.11|	67.9	2e-08	Mus musculus chromosome 18, clone RP23-33P24, complete sequence	--	--	--	--	--	--	--	--	--	--	--	--	--	--	-	-	-
Unigene16_Naja-najaA	850	405	23.5761	--	--	--	--	gi|33285417|gb|AC122930.4|	69.9	2e-08	Mus musculus BAC clone RP23-13L19 from chromosome 9, complete sequence	--	--	--	--	--	--	--	--	--	--	--	--	--	--	-	-	-
Unigene309_Naja-najaA	1249	595	23.5717	--	--	--	--	--	--	--	--	--	--	--	--	--	--	--	--	--	--	--	--	--	--	-	-	-
Unigene30658_Naja-najaA	1071	510	23.5622	--	--	--	--	gi|469239601|gb|GAGG010227463.1|	83.8	2e-12	TSA: Anolis carolinensis k26:1734335 transcribed RNA sequence	--	--	--	--	--	--	--	--	--	--	--	--	--	--	-	-	-
Unigene14574_Naja-najaA	227	108	23.5415	--	--	--	--	gi|211926918|dbj|AB440236.1|	87.7	2e-14	Trimeresurus flavoviridis phospholipase A2 gene cluster (PfPLA1(psi), PfPLA2, PfPLA3(psi), PfPLA4, PfPLA5)	--	--	--	--	--	--	--	--	--	--	--	--	--	--	-	-	-
Unigene7995_Naja-najaA	322	153	23.511	--	--	--	--	--	--	--	--	--	--	--	--	--	--	--	--	--	--	--	--	--	--	-	-	-
Unigene7921_Naja-najaA	518	245	23.403	--	--	--	--	--	--	--	--	--	--	--	--	--	--	--	--	--	--	--	--	--	--	-	-	-
Unigene33061_Naja-najaA	2066	977	23.3991	--	--	--	--	gi|403316683|gb|JX038727.1|	97.6	2e-16	Micrurus fulvius clone FQ6DGU405FYR1U microsatellite sequence	--	--	--	--	--	--	--	--	--	--	--	--	--	--	-	-	-
Unigene33381_Naja-najaA	1178	555	23.3122	--	--	--	--	gi|238744042|gb|GQ194171.1|	73.8	2e-09	Agkistrodon contortrix clone E33DIFJ02H905O microsatellite sequence	--	--	--	--	--	--	--	--	--	--	--	--	--	--	-	-	-
Unigene19582_Naja-najaA	155	73	23.3038	--	--	--	--	gi|322488905|emb|FR799562.1|	60	3e-06	Leishmania mexicana MHOM/GT/2001/U1103 complete genome, chromosome 9	--	--	--	--	--	--	--	--	--	--	--	--	--	--	-	-	-
Unigene25829_Naja-najaA	839	395	23.2954	--	--	--	--	gi|403316842|gb|JX038886.1|	79.8	2e-11	Micrurus fulvius clone FQ6DGU405FUS7O microsatellite sequence	--	--	--	--	--	--	--	--	--	--	--	--	--	--	-	-	-
Unigene24294_Naja-najaA	355	167	23.2768	--	--	--	--	--	--	--	--	--	--	--	--	--	--	--	--	--	--	--	--	--	--	-	-	-
Unigene14558_Naja-najaA	370	174	23.2693	--	--	--	--	--	--	--	--	--	--	--	--	--	--	--	--	--	--	--	--	--	--	-	-	-
Unigene30486_Naja-najaA	1457	685	23.263	--	--	--	--	--	--	--	--	--	--	--	--	--	--	--	--	--	--	--	--	--	--	-	-	-
Unigene16047_Naja-najaA	162	76	23.2131	--	--	--	--	--	--	--	--	--	--	--	--	--	--	--	--	--	--	--	--	--	--	-	-	-
Unigene24376_Naja-najaA	674	316	23.1986	--	--	--	--	gi|403284659|ref|XR_166542.1|	63.9	9e-07	PREDICTED: Saimiri boliviensis boliviensis ADP-ribosylation factor 1 pseudogene (LOC101043131), misc_RNA	--	--	--	--	--	--	--	--	--	--	--	--	--	--	-	-	-
Unigene32686_Naja-najaA	414	194	23.1866	--	--	--	--	gi|403316891|gb|JX038935.1|	121	3e-24	Micrurus fulvius clone FQ6DGU405GD4ZA microsatellite sequence	--	--	--	--	--	--	--	--	--	--	--	--	--	--	-	-	-
Unigene25066_Naja-najaA	299	140	23.1682	--	--	--	--	--	--	--	--	--	--	--	--	--	--	--	--	--	--	--	--	--	--	-	-	-
Unigene29597_Naja-najaA	1312	614	23.1563	--	--	--	--	--	--	--	--	--	--	--	--	--	--	--	--	--	--	--	--	--	--	-	-	-
Unigene8675_Naja-najaA	171	80	23.1488	--	--	--	--	--	--	--	--	--	--	--	--	--	--	--	--	--	--	--	--	--	--	-	-	-
Unigene30561_Naja-najaA	169	79	23.13	--	--	--	--	--	--	--	--	--	--	--	--	--	--	--	--	--	--	--	--	--	--	-	-	-
Unigene31531_Naja-najaA	150	70	23.091	--	--	--	--	gi|468505287|gb|GAGG010908275.1|	65.9	5e-08	TSA: Anolis carolinensis k46:7470311 transcribed RNA sequence	--	--	--	--	--	--	--	--	--	--	--	--	--	--	-	-	-
Unigene14620_Naja-najaA	217	101	23.0302	--	--	--	--	--	--	--	--	--	--	--	--	--	--	--	--	--	--	--	--	--	--	-	-	-
Unigene8001_Naja-najaA	372	173	23.0112	--	--	--	--	--	--	--	--	--	--	--	--	--	--	--	--	--	--	--	--	--	--	-	-	-
Unigene30390_Naja-najaA	654	304	23.0002	--	--	--	--	gi|468499859|gb|GAGG010911011.1|	101	4e-18	TSA: Anolis carolinensis k46:7477681 transcribed RNA sequence	--	--	--	--	--	--	--	--	--	--	--	--	--	--	-	-	-
Unigene7629_Naja-najaA	155	72	22.9846	--	--	--	--	--	--	--	--	--	--	--	--	--	--	--	--	--	--	--	--	--	--	-	-	-
Unigene32323_Naja-najaA	323	150	22.9786	--	--	--	--	gi|403315990|gb|JX038034.1|	188	1e-44	Micrurus fulvius clone FQ6DGU405GBCMA microsatellite sequence	--	--	--	--	--	--	--	--	--	--	--	--	--	--	-	-	-
Unigene33754_Naja-najaA	470	218	22.9506	--	--	--	--	gi|468703500|gb|GAGG010800341.1|	109	1e-20	TSA: Anolis carolinensis k41:8953371 transcribed RNA sequence	--	--	--	--	--	--	--	--	--	--	--	--	--	--	-	-	-
Unigene31006_Naja-najaA	505	234	22.9277	--	--	--	--	--	--	--	--	--	--	--	--	--	--	--	--	--	--	--	--	--	--	-	-	-
CL809.Contig2_Naja-najaA	1156	535	22.8998	--	--	--	--	gi|467008351|gb|GACT010584459.1|	432	1e-117	TSA: Anolis carolinensis k31:15824041 transcribed RNA sequence	--	--	--	--	--	--	--	--	--	--	--	--	--	--	-	-	-
Unigene32359_Naja-najaA	1186	548	22.8629	--	--	--	--	--	--	--	--	--	--	--	--	--	--	--	--	--	--	--	--	--	--	-	-	-
Unigene26303_Naja-najaA	519	239	22.7859	--	--	--	--	--	--	--	--	--	--	--	--	--	--	--	--	--	--	--	--	--	--	-	-	-
Unigene7795_Naja-najaA	668	307	22.7404	--	--	--	--	gi|465769137|gb|GACT011085768.1|	93.7	1e-15	TSA: Anolis carolinensis k41:9602625 transcribed RNA sequence	sp|Q66HG5|TM9S2_RAT	50.4	3e-06	Transmembrane 9 superfamily member 2 OS=Rattus norvegicus GN=Tm9sf2 PE=2 SV=1	--	--	--	--	--	--	--	--	--	--	-	-	-
Unigene14479_Naja-najaA	803	369	22.7377	--	--	--	--	gi|21844695|gb|AC116657.3|	63.9	1e-06	Mus musculus BAC clone RP23-289E18 from 15, complete sequence	--	--	--	--	--	--	--	--	--	--	--	--	--	--	-	-	-
Unigene15200_Naja-najaA	1078	495	22.7207	--	--	--	--	--	--	--	--	--	--	--	--	--	--	--	--	--	--	--	--	--	--	-	-	-
Unigene16048_Naja-najaA	183	84	22.7124	--	--	--	--	--	--	--	--	--	--	--	--	--	--	--	--	--	--	--	--	--	--	-	-	-
Unigene32608_Naja-najaA	177	81	22.6437	--	--	--	--	gi|363738373|ref|XM_001232896.2|	61.9	9e-07	PREDICTED: Gallus gallus CTF8, chromosome transmission fidelity factor 8 homolog (S. cerevisiae), transcript variant 1 (CHTF8), mRNA	--	--	--	--	--	--	--	--	--	--	--	--	--	--	-	-	-
Unigene26327_Naja-najaA	519	237	22.5952	--	--	--	--	--	--	--	--	--	--	--	--	--	--	--	--	--	--	--	--	--	--	-	-	-
Unigene31143_Naja-najaA	576	263	22.5927	--	--	--	--	--	--	--	--	--	--	--	--	--	--	--	--	--	--	--	--	--	--	-	-	-
Unigene14657_Naja-najaA	230	105	22.589	--	--	--	--	gi|403317225|gb|JX039269.1|	137	2e-29	Micrurus fulvius clone FQ6DGU405FPUVN microsatellite sequence	--	--	--	--	--	--	--	--	--	--	--	--	--	--	-	-	-
Unigene26405_Naja-najaA	480	219	22.5756	--	--	--	--	gi|29465641|gb|AY081762.1|	379	1e-102	Naja sputatrix weak neurotoxin 10 precursor (WNTX10) gene, complete cds	--	--	--	--	--	--	--	--	--	--	--	--	--	--	-	-	-
Unigene16586_Naja-najaA	654	298	22.5462	--	--	--	--	--	--	--	--	--	--	--	--	--	--	--	--	--	--	--	--	--	--	-	-	-
Unigene30629_Naja-najaA	303	138	22.5357	--	--	--	--	gi|74229074|gb|DQ131686.1|	63.9	4e-07	Tropidolaemus wagleri isolate B132 tropomyosin (tpm) gene, partial sequence	--	--	--	--	--	--	--	--	--	--	--	--	--	--	-	-	-
Unigene29513_Naja-najaA	279	127	22.5235	--	--	--	--	gi|354789435|gb|JN953936.1|	65.9	9e-08	Mus musculus targeted non-conditional, lacZ-tagged mutant allele Zfp251:tm1e(EUCOMM)Hmgu tm2e(EUCOMM)Hmgu; transgenic	--	--	--	--	--	--	--	--	--	--	--	--	--	--	-	-	-
CL2894.Contig1_Naja-najaA	1091	496	22.4953	--	--	--	--	--	--	--	--	--	--	--	--	--	--	--	--	--	--	--	--	--	--	-	-	-
Unigene30895_Naja-najaA	330	150	22.4912	--	--	--	--	--	--	--	--	--	--	--	--	--	--	--	--	--	--	--	--	--	--	-	-	-
Unigene32700_Naja-najaA	253	115	22.4912	--	--	--	--	gi|84310190|gb|AC102480.8|	91.7	1e-15	Mus musculus chromosome 3, clone RP24-423L4, complete sequence	--	--	--	--	--	--	--	--	--	--	--	--	--	--	-	-	-
Unigene29926_Naja-najaA	887	403	22.4811	--	--	--	--	gi|238744255|gb|GQ194384.1|	87.7	9e-14	Agkistrodon contortrix clone E33DIFJ02HD9IP microsatellite sequence	--	--	--	--	--	--	--	--	--	--	--	--	--	--	-	-	-
CL2907.Contig1_Naja-najaA	538	244	22.441	--	--	--	--	gi|403317571|gb|JX039615.1|	220	5e-54	Micrurus fulvius clone FQ6DGU405GAIUJ microsatellite sequence	--	--	--	--	--	--	--	--	--	--	--	--	--	--	-	-	-
CL443.Contig1_Naja-najaA	170	77	22.4118	--	--	--	--	gi|403315311|gb|JX037355.1|	87.7	1e-14	Micrurus fulvius clone FQ6DGU405F8FN9 microsatellite sequence	--	--	--	--	--	--	--	--	--	--	--	--	--	--	-	-	-
Unigene32536_Naja-najaA	2426	1097	22.3744	--	--	--	--	gi|238746263|gb|GQ196392.1|	81.8	1e-11	Agkistrodon contortrix clone E33DIFJ02JXBXL microsatellite sequence	--	--	--	--	--	--	--	--	--	--	--	--	--	--	-	-	-
Unigene19591_Naja-najaA	1462	661	22.3712	--	--	--	--	gi|238739902|gb|GQ190031.1|	65.9	5e-07	Agkistrodon contortrix clone E33DIFJ02IY9I1 microsatellite sequence	--	--	--	--	--	--	--	--	--	--	--	--	--	--	-	-	-
Unigene15023_Naja-najaA	1159	524	22.3709	--	--	--	--	gi|468307274|gb|GAGG011005275.1|	232	3e-57	TSA: Anolis carolinensis k51:5941989 transcribed RNA sequence	--	--	--	--	--	--	--	--	--	--	--	--	--	--	-	-	-
Unigene16131_Naja-najaA	187	84	22.2266	--	--	--	--	--	--	--	--	--	--	--	--	--	--	--	--	--	--	--	--	--	--	-	-	-
CL2858.Contig1_Naja-najaA	426	191	22.185	--	--	--	--	gi|148832228|gb|EF452300.1|	109	1e-20	Boiga dendrophila denmotoxin precursor, gene, complete cds	--	--	--	--	--	--	--	--	--	--	--	--	--	--	-	-	-
Unigene32046_Naja-najaA	1375	616	22.1673	--	--	--	--	gi|56043170|dbj|AK218993.1|	61.9	8e-06	Mus musculus cDNA, clone:Y2G0147A04, strand:minus, reference:ENSEMBL:Mouse-Transcript- ENST:ENSMUST00000060173, based on BLAT search	--	--	--	--	--	--	--	--	--	--	--	--	--	--	-	-	-
Unigene30344_Naja-najaA	239	107	22.1524	--	--	--	--	--	--	--	--	--	--	--	--	--	--	--	--	--	--	--	--	--	--	-	-	-
Unigene29633_Naja-najaA	994	445	22.1518	--	--	--	--	--	--	--	--	--	--	--	--	--	--	--	--	--	--	--	--	--	--	-	-	-
CL2725.Contig8_Naja-najaA	172	77	22.1512	--	--	--	--	gi|403315694|gb|JX037738.1|	127	2e-26	Micrurus fulvius clone FQ6DGU405FRW4Q microsatellite sequence	--	--	--	--	--	--	--	--	--	--	--	--	--	--	-	-	-
Unigene7474_Naja-najaA	396	177	22.1164	--	--	--	--	gi|403315669|gb|JX037713.1|	89.7	9e-15	Micrurus fulvius clone FQ6DGU405FTVN0 microsatellite sequence	--	--	--	--	--	--	--	--	--	--	--	--	--	--	-	-	-
Unigene25661_Naja-najaA	712	318	22.0995	--	--	--	--	--	--	--	--	--	--	--	--	--	--	--	--	--	--	--	--	--	--	-	-	-
Unigene76_Naja-najaA	171	76	21.9914	--	--	--	--	gi|238742740|gb|GQ192869.1|	77.8	1e-11	Agkistrodon contortrix clone E33DIFJ02GAW1B microsatellite sequence	--	--	--	--	--	--	--	--	--	--	--	--	--	--	-	-	-
Unigene219_Naja-najaA	1027	456	21.97	--	--	--	--	--	--	--	--	--	--	--	--	--	--	--	--	--	--	--	--	--	--	-	-	-
Unigene31569_Naja-najaA	2053	911	21.9566	--	--	--	--	--	--	--	--	--	--	--	--	--	--	--	--	--	--	--	--	--	--	-	-	-
Unigene30097_Naja-najaA	417	185	21.9519	--	--	--	--	--	--	--	--	--	--	--	--	--	--	--	--	--	--	--	--	--	--	-	-	-
Unigene15250_Naja-najaA	1484	658	21.9395	--	--	--	--	--	--	--	--	--	--	--	--	--	--	--	--	--	--	--	--	--	--	-	-	-
Unigene31870_Naja-najaA	1717	761	21.9306	--	--	--	--	gi|41351734|gb|AC140413.3|	61.9	1e-05	Mus musculus BAC clone RP23-138H4 from chromosome 19, complete sequence	--	--	--	--	--	--	--	--	--	--	--	--	--	--	-	-	-
Unigene7980_Naja-najaA	1473	651	21.8682	--	--	--	--	--	--	--	--	--	--	--	--	--	--	--	--	--	--	--	--	--	--	-	-	-
Unigene14732_Naja-najaA	283	125	21.8554	--	--	--	--	--	--	--	--	--	--	--	--	--	--	--	--	--	--	--	--	--	--	-	-	-
Unigene31715_Naja-najaA	657	290	21.8408	--	--	--	--	gi|124107506|emb|CT573799.5|	63.9	9e-07	Zebrafish DNA sequence from clone CH73-167E5 in linkage group 16, complete sequence	--	--	--	--	--	--	--	--	--	--	--	--	--	--	-	-	-
CL2677.Contig1_Naja-najaA	1031	455	21.8368	--	--	--	--	--	--	--	--	--	--	--	--	--	--	--	--	--	--	--	--	--	--	-	-	-
Unigene33509_Naja-najaA	198	87	21.7415	--	--	--	--	gi|238737169|gb|GQ187298.1|	73.8	3e-10	Agkistrodon contortrix clone E33DIFJ02GHDWS microsatellite sequence	--	--	--	--	--	--	--	--	--	--	--	--	--	--	-	-	-
Unigene26117_Naja-najaA	412	181	21.7379	--	--	--	--	gi|238748080|gb|GQ198209.1|	75.8	1e-10	Agkistrodon contortrix clone E33DIFJ02F716K microsatellite sequence	--	--	--	--	--	--	--	--	--	--	--	--	--	--	-	-	-
Unigene33124_Naja-najaA	930	408	21.7076	--	--	--	--	gi|403315938|gb|JX037982.1|	145	4e-31	Micrurus fulvius clone FQ6DGU405F6QE4 microsatellite sequence	--	--	--	--	--	--	--	--	--	--	--	--	--	--	-	-	-
Unigene32754_Naja-najaA	858	376	21.6838	--	--	--	--	--	--	--	--	--	--	--	--	--	--	--	--	--	--	--	--	--	--	-	-	-
Unigene31728_Naja-najaA	477	209	21.6802	--	--	--	--	--	--	--	--	--	--	--	--	--	--	--	--	--	--	--	--	--	--	-	-	-
Unigene7875_Naja-najaA	587	257	21.6636	--	--	--	--	--	--	--	--	--	--	--	--	--	--	--	--	--	--	--	--	--	--	-	-	-
Unigene28133_Naja-najaA	158	69	21.6086	--	--	--	--	gi|29465639|gb|AY081761.1|	202	3e-49	Naja sputatrix weak neurotoxin 5 precursor (WNTX5) gene, complete cds	--	--	--	--	--	--	--	--	--	--	--	--	--	--	-	-	-
Unigene223_Naja-najaA	314	137	21.5887	--	--	--	--	gi|468306120|gb|GAGG011005850.1|	248	1e-62	TSA: Anolis carolinensis k51:5943514 transcribed RNA sequence	--	--	--	--	--	--	--	--	--	--	--	--	--	--	-	-	-
Unigene33775_Naja-najaA	851	371	21.5715	--	--	--	--	--	--	--	--	--	--	--	--	--	--	--	--	--	--	--	--	--	--	-	-	-
Unigene340_Naja-najaA	663	289	21.5685	--	--	--	--	gi|464131117|gb|GAGA01423871.1|	63.9	9e-07	TSA: Anolis carolinensis k46_4119302 transcribed RNA sequence	--	--	--	--	--	--	--	--	--	--	--	--	--	--	-	-	-
Unigene29512_Naja-najaA	388	169	21.5521	--	--	--	--	gi|253911339|gb|FJ570992.1|	121	3e-24	Thamnophis nigronuchalis isolate 618 voltage-gated sodium channel (SCN4A) gene, exon 20 and partial cds	--	--	--	--	--	--	--	--	--	--	--	--	--	--	-	-	-
Unigene14922_Naja-najaA	317	138	21.5405	--	--	--	--	gi|469106107|gb|GAGG010408018.1|	337	2e-89	TSA: Anolis carolinensis k31:13359905 transcribed RNA sequence	--	--	--	--	--	--	--	--	--	--	--	--	--	--	-	-	-
CL1276.Contig9_Naja-najaA	1360	592	21.5386	--	--	--	--	gi|403316546|gb|JX038590.1|	260	2e-65	Micrurus fulvius clone FQ6DGU405GB9HL microsatellite sequence	--	--	--	--	--	--	--	--	--	--	--	--	--	--	-	-	-
Unigene31367_Naja-najaA	664	289	21.536	--	--	--	--	--	--	--	--	--	--	--	--	--	--	--	--	--	--	--	--	--	--	-	-	-
Unigene14531_Naja-najaA	285	124	21.5284	--	--	--	--	--	--	--	--	--	--	--	--	--	--	--	--	--	--	--	--	--	--	-	-	-
Unigene33781_Naja-najaA	315	137	21.5202	--	--	--	--	gi|62463|emb|X12747.1|	83.8	5e-13	Bothrops atrox batroxobin gene (EC 3.4.21.29)	--	--	--	--	--	--	--	--	--	--	--	--	--	--	-	-	-
Unigene33225_Naja-najaA	1143	497	21.5152	--	--	--	--	gi|39652290|dbj|AB111959.1|	127	1e-25	Laticauda semifasciata pla2 gene for phospholipase A2, promoter region, clone:LsPLA2GL16-1	--	--	--	--	--	--	--	--	--	--	--	--	--	--	-	-	-
Unigene29746_Naja-najaA	642	279	21.5033	--	--	--	--	gi|468707942|gb|GAGG010795899.1|	182	1e-42	TSA: Anolis carolinensis k41:8940553 transcribed RNA sequence	--	--	--	--	--	--	--	--	--	--	--	--	--	--	-	-	-
Unigene32840_Naja-najaA	394	171	21.4751	--	--	--	--	--	--	--	--	--	--	--	--	--	--	--	--	--	--	--	--	--	--	-	-	-
Unigene32399_Naja-najaA	157	68	21.4311	--	--	--	--	--	--	--	--	--	--	--	--	--	--	--	--	--	--	--	--	--	--	-	-	-
Unigene24624_Naja-najaA	1295	560	21.397	--	--	--	--	gi|238737932|gb|GQ188061.1|	115	6e-22	Agkistrodon contortrix clone E33DIFJ02FY6SI microsatellite sequence	--	--	--	--	--	--	--	--	--	--	--	--	--	--	-	-	-
Unigene32147_Naja-najaA	2082	900	21.3893	--	--	--	--	gi|238748405|gb|GQ198534.1|	63.9	3e-06	Agkistrodon contortrix clone E33DIFJ02JLJLE microsatellite sequence	--	--	--	--	--	--	--	--	--	--	--	--	--	--	-	-	-
Unigene30593_Naja-najaA	553	239	21.385	--	--	--	--	--	--	--	--	--	--	--	--	--	--	--	--	--	--	--	--	--	--	-	-	-
Unigene9701_Naja-najaA	389	168	21.3695	--	--	--	--	gi|438688177|emb|HF567748.1|	73.8	5e-10	Phelsuma guimbeaui microsatellite DNA locus Pgu292, isolate PG_15ii_ 04_03, clone 06_A11	--	--	--	--	--	--	--	--	--	--	--	--	--	--	-	-	-
Unigene14549_Naja-najaA	526	227	21.3538	--	--	--	--	gi|469241136|gb|GAGG010225928.1|	143	1e-30	TSA: Anolis carolinensis k26:17226216 transcribed RNA sequence	--	--	--	--	--	--	--	--	--	--	--	--	--	--	-	-	-
Unigene33296_Naja-najaA	1011	436	21.3388	--	--	--	--	--	--	--	--	--	--	--	--	--	--	--	--	--	--	--	--	--	--	-	-	-
Unigene31536_Naja-najaA	660	284	21.2917	--	--	--	--	--	--	--	--	--	--	--	--	--	--	--	--	--	--	--	--	--	--	-	-	-
CL3048.Contig3_Naja-najaA	861	370	21.2635	--	--	--	--	gi|39652289|dbj|AB111958.1|	422	1e-114	Laticauda semifasciata pla2 gene for phospholipase A2, promoter region, clone:LsPLA2GL1-1	--	--	--	--	--	--	--	--	--	--	--	--	--	--	-	-	-
Unigene31352_Naja-najaA	589	253	21.254	--	--	--	--	gi|17129627|dbj|AB062442.1|	73.8	8e-10	Laticauda laticaudata pla2 gene for phospholipase A2, complete cds, clone:LlPLA2PC14	--	--	--	--	--	--	--	--	--	--	--	--	--	--	-	-	-
Unigene33166_Naja-najaA	480	206	21.2355	--	--	--	--	gi|469062512|gb|GAGG010451069.1|	192	1e-45	TSA: Anolis carolinensis k31:455219 transcribed RNA sequence	--	--	--	--	--	--	--	--	--	--	--	--	--	--	-	-	-
Unigene26662_Naja-najaA	245	105	21.206	--	--	--	--	gi|403317229|gb|JX039273.1|	107	2e-20	Micrurus fulvius clone FQ6DGU405F6M7I microsatellite sequence	--	--	--	--	--	--	--	--	--	--	--	--	--	--	-	-	-
Unigene30937_Naja-najaA	1062	455	21.1993	--	--	--	--	gi|465764272|gb|GACT011088202.1|	228	4e-56	TSA: Anolis carolinensis k41:9608919 transcribed RNA sequence	--	--	--	--	--	--	--	--	--	--	--	--	--	--	-	-	-
Unigene33415_Naja-najaA	1034	443	21.1992	--	--	--	--	--	--	--	--	--	--	--	--	--	--	--	--	--	--	--	--	--	--	-	-	-
CL1827.Contig1_Naja-najaA	999	428	21.1989	--	--	--	--	gi|466616087|gb|GAGC011028207.1|	394	1e-106	TSA: Anolis carolinensis k41:14189097 transcribed RNA sequence	--	--	--	--	--	--	--	--	--	--	--	--	--	--	-	-	-
Unigene28289_Naja-najaA	446	191	21.1901	--	--	--	--	--	--	--	--	--	--	--	--	--	--	--	--	--	--	--	--	--	--	-	-	-
Unigene24212_Naja-najaA	1100	471	21.1867	--	--	--	--	gi|238743316|gb|GQ193445.1|	184	6e-43	Agkistrodon contortrix clone E33DIFJ02HRFKA microsatellite sequence	--	--	--	--	--	--	--	--	--	--	--	--	--	--	-	-	-
CL338.Contig1_Naja-najaA	1031	441	21.1649	--	--	--	--	gi|290760358|gb|GU320304.1|	125	5e-25	Pantherophis guttatus HOXD13 (HoxD13), HOXD11 (HoxD11), and HOXD10 (HoxD10) genes, complete cds	--	--	--	--	--	--	--	--	--	--	--	--	--	--	-	-	-
Unigene15229_Naja-najaA	724	309	21.1181	--	--	--	--	gi|468488224|gb|GAGG010916822.1|	115	3e-22	TSA: Anolis carolinensis k46:7493258 transcribed RNA sequence	--	--	--	--	--	--	--	--	--	--	--	--	--	--	-	-	-
Unigene14502_Naja-najaA	333	142	21.0999	--	--	--	--	--	--	--	--	--	--	--	--	--	--	--	--	--	--	--	--	--	--	-	-	-
Unigene14603_Naja-najaA	434	185	21.092	--	--	--	--	--	--	--	--	--	--	--	--	--	--	--	--	--	--	--	--	--	--	-	-	-
Unigene32589_Naja-najaA	826	352	21.0862	--	--	--	--	--	--	--	--	--	--	--	--	--	--	--	--	--	--	--	--	--	--	-	-	-
Unigene32424_Naja-najaA	575	245	21.0831	--	--	--	--	--	--	--	--	--	--	--	--	--	--	--	--	--	--	--	--	--	--	-	-	-
Unigene26437_Naja-najaA	216	92	21.0751	--	--	--	--	--	--	--	--	--	--	--	--	--	--	--	--	--	--	--	--	--	--	-	-	-
CL1128.Contig5_Naja-najaA	181	77	21.0498	--	--	--	--	gi|403315504|gb|JX037548.1|	97.6	2e-17	Micrurus fulvius clone FQ6DGU405F7PVR microsatellite sequence	--	--	--	--	--	--	--	--	--	--	--	--	--	--	-	-	-
Unigene31314_Naja-najaA	602	256	21.0416	--	--	--	--	gi|238740227|gb|GQ190356.1|	133	1e-27	Agkistrodon contortrix clone E33DIFJ02IAUL6 microsatellite sequence	--	--	--	--	--	--	--	--	--	--	--	--	--	--	-	-	-
Unigene27647_Naja-najaA	200	85	21.0293	--	--	--	--	--	--	--	--	--	--	--	--	--	--	--	--	--	--	--	--	--	--	-	-	-
Unigene14476_Naja-najaA	713	303	21.0275	--	--	--	--	gi|238743425|gb|GQ193554.1|	93.7	1e-15	Agkistrodon contortrix clone E33DIFJ02F2J6V microsatellite sequence	--	--	--	--	--	--	--	--	--	--	--	--	--	--	-	-	-
Unigene30669_Naja-najaA	844	358	20.9882	--	--	--	--	gi|3860086|gb|AF097001.1|AF097001	73.8	1e-09	Naja sputatrix post synaptic alpha neurotoxin precursor (ntx) gene, ntx-4 allele, complete cds	--	--	--	--	--	--	--	--	--	--	--	--	--	--	-	-	-
Unigene30688_Naja-najaA	415	176	20.9846	--	--	--	--	gi|238739548|gb|GQ189677.1|	101	3e-18	Agkistrodon contortrix clone E33DIFJ02FSMJV microsatellite sequence	--	--	--	--	--	--	--	--	--	--	--	--	--	--	-	-	-
Unigene33952_Naja-najaA	217	92	20.978	--	--	--	--	--	--	--	--	--	--	--	--	--	--	--	--	--	--	--	--	--	--	-	-	-
Unigene31399_Naja-najaA	446	189	20.9683	--	--	--	--	--	--	--	--	--	--	--	--	--	--	--	--	--	--	--	--	--	--	-	-	-
Unigene25660_Naja-najaA	640	271	20.952	--	--	--	--	--	--	--	--	--	--	--	--	--	--	--	--	--	--	--	--	--	--	-	-	-
Unigene33839_Naja-najaA	312	132	20.9341	--	--	--	--	gi|161333921|gb|AC188650.17|	89.7	7e-15	Canis familiaris chromosome 13, clone XX-399K4, complete sequence	--	--	--	--	--	--	--	--	--	--	--	--	--	--	-	-	-
CL1898.Contig1_Naja-najaA	253	107	20.9266	--	--	--	--	--	--	--	--	--	--	--	--	--	--	--	--	--	--	--	--	--	--	-	-	-
Unigene29875_Naja-najaA	175	74	20.9233	--	--	--	--	gi|307602770|gb|HM597725.1|	331	6e-88	Naja atra clone n031_7f_1 three-finger toxin precursor, gene, partial cds	--	--	--	--	--	--	--	--	--	--	--	--	--	--	-	-	-
Unigene69_Naja-najaA	861	364	20.9187	--	--	--	--	gi|238739211|gb|GQ189340.1|	123	2e-24	Agkistrodon contortrix clone E33DIFJ02HQT0A microsatellite sequence	--	--	--	--	--	--	--	--	--	--	--	--	--	--	-	-	-
Unigene31946_Naja-najaA	1238	523	20.9034	--	--	--	--	gi|403314813|gb|JX036857.1|	75.8	5e-10	Micrurus fulvius clone FQ6DGU405GGYM3 microsatellite sequence	--	--	--	--	--	--	--	--	--	--	--	--	--	--	-	-	-
Unigene31661_Naja-najaA	232	98	20.9013	--	--	--	--	gi|18266606|gb|AC073363.10|	61.9	1e-06	Homo sapiens 3 BAC RP11-293N1 (Roswell Park Cancer Institute Human BAC Library) complete sequence	--	--	--	--	--	--	--	--	--	--	--	--	--	--	-	-	-
Unigene30339_Naja-najaA	933	393	20.8423	--	--	--	--	gi|467791988|gb|GACT010192617.1|	69.9	2e-08	TSA: Anolis carolinensis k26:14315536 transcribed RNA sequence	--	--	--	--	--	--	--	--	--	--	--	--	--	--	-	-	-
Unigene14424_Naja-najaA	330	139	20.8419	--	--	--	--	--	--	--	--	--	--	--	--	--	--	--	--	--	--	--	--	--	--	-	-	-
Unigene31421_Naja-najaA	1064	448	20.834	--	--	--	--	--	--	--	--	--	--	--	--	--	--	--	--	--	--	--	--	--	--	-	-	-
CL2837.Contig1_Naja-najaA	152	64	20.834	--	--	--	--	gi|403315798|gb|JX037842.1|	123	2e-25	Micrurus fulvius clone FQ6DGU405FSF3U microsatellite sequence	--	--	--	--	--	--	--	--	--	--	--	--	--	--	-	-	-
Unigene25607_Naja-najaA	321	135	20.8096	--	--	--	--	gi|336042223|gb|HM627207.1|	93.7	5e-16	Drysdalia coronoides Vesp23 mRNA, complete cds	--	--	--	--	--	--	--	--	--	--	--	--	--	--	-	-	-
Unigene14494_Naja-najaA	331	139	20.7789	--	--	--	--	--	--	--	--	--	--	--	--	--	--	--	--	--	--	--	--	--	--	-	-	-
Unigene14587_Naja-najaA	784	329	20.7642	--	--	--	--	--	--	--	--	--	--	--	--	--	--	--	--	--	--	--	--	--	--	-	-	-
Unigene33824_Naja-najaA	337	141	20.7026	--	--	--	--	--	--	--	--	--	--	--	--	--	--	--	--	--	--	--	--	--	--	-	-	-
CL337.Contig4_Naja-najaA	446	186	20.6354	--	--	--	--	--	--	--	--	--	--	--	--	--	--	--	--	--	--	--	--	--	--	-	-	-
Unigene14838_Naja-najaA	156	65	20.6169	--	--	--	--	gi|468503934|gb|GAGG010908949.1|	67.9	1e-08	TSA: Anolis carolinensis k46:7472088 transcribed RNA sequence	--	--	--	--	--	--	--	--	--	--	--	--	--	--	-	-	-
Unigene29507_Naja-najaA	305	127	20.6034	--	--	--	--	--	--	--	--	--	--	--	--	--	--	--	--	--	--	--	--	--	--	-	-	-
Unigene30016_Naja-najaA	257	107	20.6009	--	--	--	--	gi|871759|emb|X76731.1|	414	1e-113	V.ammodytes gene for ammodytoxin C	--	--	--	--	--	--	--	--	--	--	--	--	--	--	-	-	-
Unigene32543_Naja-najaA	209	87	20.5972	--	--	--	--	gi|83307786|emb|CT032273.1|	60	4e-06	Platynereis dumerilii EST IB0AAA41DD11FM1	--	--	--	--	--	--	--	--	--	--	--	--	--	--	-	-	-
Unigene30797_Naja-najaA	776	323	20.5957	--	--	--	--	--	--	--	--	--	--	--	--	--	--	--	--	--	--	--	--	--	--	-	-	-
Unigene77_Naja-najaA	334	139	20.5923	--	--	--	--	--	--	--	--	--	--	--	--	--	--	--	--	--	--	--	--	--	--	-	-	-
Unigene14828_Naja-najaA	476	198	20.5823	--	--	--	--	--	--	--	--	--	--	--	--	--	--	--	--	--	--	--	--	--	--	-	-	-
Unigene201_Naja-najaA	339	141	20.5805	--	--	--	--	gi|39652290|dbj|AB111959.1|	69.9	7e-09	Laticauda semifasciata pla2 gene for phospholipase A2, promoter region, clone:LsPLA2GL16-1	--	--	--	--	--	--	--	--	--	--	--	--	--	--	-	-	-
Unigene15916_Naja-najaA	469	195	20.573	--	--	--	--	gi|238740556|gb|GQ190685.1|	109	1e-20	Agkistrodon contortrix clone E33DIFJ02FZFGG microsatellite sequence	--	--	--	--	--	--	--	--	--	--	--	--	--	--	-	-	-
Unigene11179_Naja-najaA	455	189	20.5535	--	--	--	--	gi|469247739|gb|GAGG010219325.1|	268	2e-68	TSA: Anolis carolinensis k26:17206127 transcribed RNA sequence	--	--	--	--	--	--	--	--	--	--	--	--	--	--	-	-	-
Unigene32530_Naja-najaA	679	282	20.5501	--	--	--	--	gi|336042223|gb|HM627207.1|	65.9	2e-07	Drysdalia coronoides Vesp23 mRNA, complete cds	--	--	--	--	--	--	--	--	--	--	--	--	--	--	-	-	-
Unigene32527_Naja-najaA	224	93	20.5433	--	--	--	--	gi|238740319|gb|GQ190448.1|	113	3e-22	Agkistrodon contortrix clone E33DIFJ02I4XZH microsatellite sequence	--	--	--	--	--	--	--	--	--	--	--	--	--	--	-	-	-
Unigene33825_Naja-najaA	388	161	20.5319	--	--	--	--	--	--	--	--	--	--	--	--	--	--	--	--	--	--	--	--	--	--	-	-	-
Unigene33525_Naja-najaA	307	127	20.4692	--	--	--	--	--	--	--	--	--	--	--	--	--	--	--	--	--	--	--	--	--	--	-	-	-
Unigene26098_Naja-najaA	914	378	20.4636	--	--	--	--	--	--	--	--	--	--	--	--	--	--	--	--	--	--	--	--	--	--	-	-	-
Unigene8003_Naja-najaA	445	184	20.4594	--	--	--	--	--	--	--	--	--	--	--	--	--	--	--	--	--	--	--	--	--	--	-	-	-
Unigene15265_Naja-najaA	479	198	20.4534	--	--	--	--	--	--	--	--	--	--	--	--	--	--	--	--	--	--	--	--	--	--	-	-	-
CL92.Contig3_Naja-najaA	1048	433	20.4438	--	--	--	--	gi|148832228|gb|EF452300.1|	65.9	4e-07	Boiga dendrophila denmotoxin precursor, gene, complete cds	--	--	--	--	--	--	--	--	--	--	--	--	--	--	-	-	-
Unigene32558_Naja-najaA	472	195	20.4422	--	--	--	--	--	--	--	--	--	--	--	--	--	--	--	--	--	--	--	--	--	--	-	-	-
Unigene8472_Naja-najaA	201	83	20.4323	--	--	--	--	gi|2130945|dbj|AB004067.1|	75.8	7e-11	Bothrops jararaca mRNA for KN-BJ2, complete cds	--	--	--	--	--	--	--	--	--	--	--	--	--	--	-	-	-
Unigene25056_Naja-najaA	700	289	20.4284	--	--	--	--	--	--	--	--	--	--	--	--	--	--	--	--	--	--	--	--	--	--	-	-	-
Unigene33464_Naja-najaA	872	360	20.4278	--	--	--	--	--	--	--	--	--	--	--	--	--	--	--	--	--	--	--	--	--	--	-	-	-
CL2297.Contig1_Naja-najaA	887	366	20.417	--	--	--	--	gi|403315849|gb|JX037893.1|	69.9	2e-08	Micrurus fulvius clone FQ6DGU405FS89Q microsatellite sequence	--	--	--	--	--	--	--	--	--	--	--	--	--	--	-	-	-
CL62.Contig1_Naja-najaA	308	127	20.4027	--	--	--	--	gi|354785723|gb|JN950224.1|	85.7	1e-13	Mus musculus targeted deletion, lacZ-tagged mutant allele 2210008N01Rik:tm1(KOMP)Wtsi; transgenic	--	--	--	--	--	--	--	--	--	--	--	--	--	--	-	-	-
Unigene29605_Naja-najaA	1014	418	20.3974	--	--	--	--	--	--	--	--	--	--	--	--	--	--	--	--	--	--	--	--	--	--	-	-	-
Unigene7922_Naja-najaA	250	103	20.386	--	--	--	--	--	--	--	--	--	--	--	--	--	--	--	--	--	--	--	--	--	--	-	-	-
Unigene33046_Naja-najaA	454	187	20.3808	--	--	--	--	--	--	--	--	--	--	--	--	--	--	--	--	--	--	--	--	--	--	-	-	-
CL3070.Contig1_Naja-najaA	192	79	20.3592	--	--	--	--	--	--	--	--	--	--	--	--	--	--	--	--	--	--	--	--	--	--	-	-	-
Unigene16003_Naja-najaA	479	197	20.3501	--	--	--	--	--	--	--	--	--	--	--	--	--	--	--	--	--	--	--	--	--	--	-	-	-
Unigene14627_Naja-najaA	341	140	20.3146	--	--	--	--	--	--	--	--	--	--	--	--	--	--	--	--	--	--	--	--	--	--	-	-	-
Unigene33329_Naja-najaA	173	71	20.3071	--	--	--	--	gi|403317088|gb|JX039132.1|	63.9	2e-07	Micrurus fulvius clone FQ6DGU405GF6E4 microsatellite sequence	--	--	--	--	--	--	--	--	--	--	--	--	--	--	-	-	-
Unigene31754_Naja-najaA	1443	592	20.2998	--	--	--	--	gi|466037851|gb|GAGC011241687.1|	73.8	2e-09	TSA: Anolis carolinensis k46:4460410 transcribed RNA sequence	--	--	--	--	--	--	--	--	--	--	--	--	--	--	-	-	-
Unigene15755_Naja-najaA	305	125	20.279	--	--	--	--	--	--	--	--	--	--	--	--	--	--	--	--	--	--	--	--	--	--	-	-	-
Unigene437_Naja-najaA	244	100	20.279	--	--	--	--	--	--	--	--	--	--	--	--	--	--	--	--	--	--	--	--	--	--	-	-	-
Unigene33809_Naja-najaA	393	161	20.2707	--	--	--	--	gi|227434039|gb|FJ648538.1|	81.8	2e-12	Sanzinia madagascariensis madagascariensis clone 55HDZ530 microsatellite sequence	--	--	--	--	--	--	--	--	--	--	--	--	--	--	-	-	-
Unigene30697_Naja-najaA	1575	645	20.2635	--	--	--	--	gi|466200730|gb|GAGC011192041.1|	105	7e-19	TSA: Anolis carolinensis k46:11693909 transcribed RNA sequence	--	--	--	--	--	--	--	--	--	--	--	--	--	--	-	-	-
Unigene8799_Naja-najaA	159	65	20.2279	--	--	--	--	--	--	--	--	--	--	--	--	--	--	--	--	--	--	--	--	--	--	-	-	-
Unigene24621_Naja-najaA	323	132	20.2212	--	--	--	--	--	--	--	--	--	--	--	--	--	--	--	--	--	--	--	--	--	--	-	-	-
Unigene29912_Naja-najaA	211	86	20.1675	--	--	--	--	gi|469109296|gb|GAGG010404829.1|	137	2e-29	TSA: Anolis carolinensis k31:13349539 transcribed RNA sequence	--	--	--	--	--	--	--	--	--	--	--	--	--	--	-	-	-
Unigene32819_Naja-najaA	292	119	20.1651	--	--	--	--	gi|468969303|gb|GAGG010539640.1|	95.6	1e-16	TSA: Anolis carolinensis k36:10817257 transcribed RNA sequence	--	--	--	--	--	--	--	--	--	--	--	--	--	--	-	-	-
Unigene26222_Naja-najaA	405	165	20.1588	--	--	--	--	--	--	--	--	--	--	--	--	--	--	--	--	--	--	--	--	--	--	-	-	-
Unigene25861_Naja-najaA	332	135	20.1201	--	--	--	--	--	--	--	--	--	--	--	--	--	--	--	--	--	--	--	--	--	--	-	-	-
CL3048.Contig1_Naja-najaA	630	256	20.1064	--	--	--	--	gi|39652289|dbj|AB111958.1|	458	1e-125	Laticauda semifasciata pla2 gene for phospholipase A2, promoter region, clone:LsPLA2GL1-1	--	--	--	--	--	--	--	--	--	--	--	--	--	--	-	-	-
Unigene32671_Naja-najaA	160	65	20.1015	--	--	--	--	--	--	--	--	--	--	--	--	--	--	--	--	--	--	--	--	--	--	-	-	-
CL2606.Contig1_Naja-najaA	882	358	20.084	--	--	--	--	--	--	--	--	--	--	--	--	--	--	--	--	--	--	--	--	--	--	-	-	-
Unigene28829_Naja-najaA	510	207	20.0833	--	--	--	--	--	--	--	--	--	--	--	--	--	--	--	--	--	--	--	--	--	--	-	-	-
Unigene31776_Naja-najaA	291	118	20.0643	--	--	--	--	--	--	--	--	--	--	--	--	--	--	--	--	--	--	--	--	--	--	-	-	-
Unigene32358_Naja-najaA	385	156	20.0493	--	--	--	--	--	--	--	--	--	--	--	--	--	--	--	--	--	--	--	--	--	--	-	-	-
Unigene29688_Naja-najaA	321	130	20.0389	--	--	--	--	gi|468926804|gb|GAGG010582116.1|	204	2e-49	TSA: Anolis carolinensis k36:3917525 transcribed RNA sequence	--	--	--	--	--	--	--	--	--	--	--	--	--	--	-	-	-
Unigene33891_Naja-najaA	299	121	20.0239	--	--	--	--	gi|403317956|gb|JX040000.1|	63.9	4e-07	Micrurus fulvius clone FQ6DGU405F7Y3E microsatellite sequence	--	--	--	--	--	--	--	--	--	--	--	--	--	--	-	-	-
CL766.Contig2_Naja-najaA	912	369	20.0201	--	--	--	--	--	--	--	--	--	--	--	--	--	--	--	--	--	--	--	--	--	--	-	-	-
Unigene7377_Naja-najaA	272	110	20.0106	--	--	--	--	--	--	--	--	--	--	--	--	--	--	--	--	--	--	--	--	--	--	-	-	-
Unigene31907_Naja-najaA	601	243	20.0063	--	--	--	--	gi|403315246|gb|JX037290.1|	89.7	1e-14	Micrurus fulvius clone FQ6DGU405FS5BC microsatellite sequence	--	--	--	--	--	--	--	--	--	--	--	--	--	--	-	-	-
Unigene33431_Naja-najaA	245	99	19.9942	--	--	--	--	--	--	--	--	--	--	--	--	--	--	--	--	--	--	--	--	--	--	-	-	-
Unigene33802_Naja-najaA	666	269	19.9854	--	--	--	--	--	--	--	--	--	--	--	--	--	--	--	--	--	--	--	--	--	--	-	-	-
CL2978.Contig1_Naja-najaA	285	115	19.9659	--	--	--	--	gi|403315680|gb|JX037724.1|	155	1e-34	Micrurus fulvius clone FQ6DGU405FQRVF microsatellite sequence	--	--	--	--	--	--	--	--	--	--	--	--	--	--	-	-	-
Unigene30878_Naja-najaA	1376	554	19.9217	--	--	--	--	--	--	--	--	--	--	--	--	--	--	--	--	--	--	--	--	--	--	-	-	-
Unigene32752_Naja-najaA	636	256	19.9167	--	--	--	--	--	--	--	--	--	--	--	--	--	--	--	--	--	--	--	--	--	--	-	-	-
Unigene29405_Naja-najaA	276	111	19.8998	--	--	--	--	gi|469190425|gb|GAGG010323700.1|	63.9	4e-07	TSA: Anolis carolinensis k26:7847816 transcribed RNA sequence	--	--	--	--	--	--	--	--	--	--	--	--	--	--	-	-	-
Unigene8549_Naja-najaA	422	169	19.8157	--	--	--	--	--	--	--	--	--	--	--	--	--	--	--	--	--	--	--	--	--	--	-	-	-
Unigene8525_Naja-najaA	527	211	19.811	--	--	--	--	gi|469381981|gb|GAGG010085083.1|	79.8	1e-11	TSA: Anolis carolinensis k21:5883496u transcribed RNA sequence	--	--	--	--	--	--	--	--	--	--	--	--	--	--	-	-	-
Unigene16155_Naja-najaA	245	98	19.7923	--	--	--	--	--	--	--	--	--	--	--	--	--	--	--	--	--	--	--	--	--	--	-	-	-
CL13.Contig1_Naja-najaA	188	75	19.7396	--	--	--	--	--	--	--	--	--	--	--	--	--	--	--	--	--	--	--	--	--	--	-	-	-
Unigene29739_Naja-najaA	930	371	19.7391	--	--	--	--	gi|238745638|gb|GQ195767.1|	105	4e-19	Agkistrodon contortrix clone E33DIFJ02GRU0Z microsatellite sequence	--	--	--	--	--	--	--	--	--	--	--	--	--	--	-	-	-
Unigene7927_Naja-najaA	316	126	19.7296	--	--	--	--	gi|238737932|gb|GQ188061.1|	97.6	3e-17	Agkistrodon contortrix clone E33DIFJ02FY6SI microsatellite sequence	--	--	--	--	--	--	--	--	--	--	--	--	--	--	-	-	-
Unigene33871_Naja-najaA	291	116	19.7242	--	--	--	--	gi|466995094|gb|GAGC010839467.1|	131	2e-27	TSA: Anolis carolinensis k36:17646261 transcribed RNA sequence	--	--	--	--	--	--	--	--	--	--	--	--	--	--	-	-	-
Unigene33757_Naja-najaA	603	240	19.6938	--	--	--	--	--	--	--	--	--	--	--	--	--	--	--	--	--	--	--	--	--	--	-	-	-
Unigene14602_Naja-najaA	496	197	19.6526	--	--	--	--	--	--	--	--	--	--	--	--	--	--	--	--	--	--	--	--	--	--	-	-	-
CL2640.Contig1_Naja-najaA	1331	528	19.6287	--	--	--	--	gi|3358088|dbj|AB007198.1|	69.9	3e-08	Agkistrodon blomhoffii siniticus mRNA for phospholipase A2 inhibitor, complete cds	--	--	--	--	--	--	--	--	--	--	--	--	--	--	-	-	-
Unigene16636_Naja-najaA	174	69	19.6216	--	--	--	--	--	--	--	--	--	--	--	--	--	--	--	--	--	--	--	--	--	--	-	-	-
Unigene15434_Naja-najaA	154	61	19.5995	--	--	--	--	--	--	--	--	--	--	--	--	--	--	--	--	--	--	--	--	--	--	-	-	-
Unigene29728_Naja-najaA	303	120	19.5963	--	--	--	--	--	--	--	--	--	--	--	--	--	--	--	--	--	--	--	--	--	--	-	-	-
Unigene16016_Naja-najaA	432	171	19.5861	--	--	--	--	--	--	--	--	--	--	--	--	--	--	--	--	--	--	--	--	--	--	-	-	-
Unigene27300_Naja-najaA	182	72	19.5748	--	--	--	--	--	--	--	--	--	--	--	--	--	--	--	--	--	--	--	--	--	--	-	-	-
Unigene33438_Naja-najaA	632	250	19.573	--	--	--	--	gi|185534142|gb|EU401835.1|	69.9	1e-08	Demansia vestigiata veswaprin-d precursor, gene, complete cds	--	--	--	--	--	--	--	--	--	--	--	--	--	--	-	-	-
Unigene99_Naja-najaA	2205	872	19.5679	--	--	--	--	gi|403317030|gb|JX039074.1|	67.9	2e-07	Micrurus fulvius clone FQ6DGU405FWSPR microsatellite sequence	--	--	--	--	--	--	--	--	--	--	--	--	--	--	-	-	-
Unigene13430_Naja-najaA	653	258	19.5498	--	--	--	--	--	--	--	--	--	--	--	--	--	--	--	--	--	--	--	--	--	--	-	-	-
CL241.Contig1_Naja-najaA	152	60	19.5318	--	--	--	--	--	--	--	--	--	--	--	--	--	--	--	--	--	--	--	--	--	--	-	-	-
Unigene8002_Naja-najaA	593	234	19.5253	--	--	--	--	--	--	--	--	--	--	--	--	--	--	--	--	--	--	--	--	--	--	-	-	-
Unigene14669_Naja-najaA	525	207	19.5095	--	--	--	--	gi|403316259|gb|JX038303.1|	73.8	7e-10	Micrurus fulvius clone FQ6DGU405GFKJG microsatellite sequence	--	--	--	--	--	--	--	--	--	--	--	--	--	--	-	-	-
Unigene28841_Naja-najaA	175	69	19.5095	--	--	--	--	--	--	--	--	--	--	--	--	--	--	--	--	--	--	--	--	--	--	-	-	-
Unigene139_Naja-najaA	236	93	19.4987	--	--	--	--	--	--	--	--	--	--	--	--	--	--	--	--	--	--	--	--	--	--	-	-	-
Unigene30630_Naja-najaA	480	189	19.483	--	--	--	--	--	--	--	--	--	--	--	--	--	--	--	--	--	--	--	--	--	--	-	-	-
CL766.Contig1_Naja-najaA	851	335	19.4783	--	--	--	--	--	--	--	--	--	--	--	--	--	--	--	--	--	--	--	--	--	--	-	-	-
Unigene14436_Naja-najaA	694	273	19.4643	--	--	--	--	--	--	--	--	--	--	--	--	--	--	--	--	--	--	--	--	--	--	-	-	-
Unigene32466_Naja-najaA	1907	750	19.4601	--	--	--	--	gi|350592293|ref|XM_001929122.3|	77.8	2e-10	PREDICTED: Sus scrofa Mitochondrial carrier domain containing protein RGD1359361 (LOC100153622), mRNA	--	--	--	--	--	--	--	--	--	--	--	--	--	--	-	-	-
Unigene32919_Naja-najaA	1070	420	19.4223	--	--	--	--	gi|39652289|dbj|AB111958.1|	145	5e-31	Laticauda semifasciata pla2 gene for phospholipase A2, promoter region, clone:LsPLA2GL1-1	--	--	--	--	--	--	--	--	--	--	--	--	--	--	-	-	-
CL2041.Contig1_Naja-najaA	1920	753	19.4057	--	--	--	--	gi|468510873|gb|GAGG010905491.1|	323	2e-84	TSA: Anolis carolinensis k46:7437535 transcribed RNA sequence	--	--	--	--	--	--	--	--	--	--	--	--	--	--	-	-	-
CL2843.Contig3_Naja-najaA	2061	808	19.3985	--	--	--	--	gi|71725728|gb|DQ084065.1|	262	6e-66	Oxyuranus scutellatus venom natriuretic peptide OsNP-d precursor, mRNA, partial cds	--	--	--	--	--	--	--	--	--	--	--	--	--	--	-	-	-
Unigene34101_Naja-najaA	212	83	19.3721	--	--	--	--	--	--	--	--	--	--	--	--	--	--	--	--	--	--	--	--	--	--	-	-	-
Unigene14674_Naja-najaA	532	208	19.3458	--	--	--	--	--	--	--	--	--	--	--	--	--	--	--	--	--	--	--	--	--	--	-	-	-
CL165.Contig2_Naja-najaA	266	104	19.3458	--	--	--	--	gi|465258443|gb|GACT011338672.1|	63.9	4e-07	TSA: Anolis carolinensis k56:1773570 transcribed RNA sequence	--	--	--	--	--	--	--	--	--	--	--	--	--	--	-	-	-
Unigene29655_Naja-najaA	284	111	19.3393	--	--	--	--	--	--	--	--	--	--	--	--	--	--	--	--	--	--	--	--	--	--	-	-	-
Unigene13266_Naja-najaA	632	247	19.3382	--	--	--	--	--	--	--	--	--	--	--	--	--	--	--	--	--	--	--	--	--	--	-	-	-
Unigene32658_Naja-najaA	599	234	19.3297	--	--	--	--	--	--	--	--	--	--	--	--	--	--	--	--	--	--	--	--	--	--	-	-	-
Unigene14522_Naja-najaA	640	250	19.3284	--	--	--	--	gi|238737577|gb|GQ187706.1|	97.6	6e-17	Agkistrodon contortrix clone E33DIFJ02FHA9O microsatellite sequence	--	--	--	--	--	--	--	--	--	--	--	--	--	--	-	-	-
CL2473.Contig2_Naja-najaA	441	172	19.2986	--	--	--	--	gi|403317137|gb|JX039181.1|	63.9	6e-07	Micrurus fulvius clone FQ6DGU405FR66F microsatellite sequence	--	--	--	--	--	--	--	--	--	--	--	--	--	--	-	-	-
Unigene32636_Naja-najaA	354	138	19.2891	--	--	--	--	--	--	--	--	--	--	--	--	--	--	--	--	--	--	--	--	--	--	-	-	-
Unigene29111_Naja-najaA	177	69	19.2891	--	--	--	--	--	--	--	--	--	--	--	--	--	--	--	--	--	--	--	--	--	--	-	-	-
Unigene31729_Naja-najaA	1201	468	19.2814	--	--	--	--	--	--	--	--	--	--	--	--	--	--	--	--	--	--	--	--	--	--	-	-	-
Unigene7509_Naja-najaA	516	201	19.2744	--	--	--	--	--	--	--	--	--	--	--	--	--	--	--	--	--	--	--	--	--	--	-	-	-
Unigene32173_Naja-najaA	583	227	19.2661	--	--	--	--	gi|290760362|gb|GU320305.1|	65.9	2e-07	Pantherophis guttatus HOXA13 (HoxA13) gene, complete cds; HOXA11 (HoxA11) gene, partial cds; and HOXA10 (HoxA10) gene, complete cds	--	--	--	--	--	--	--	--	--	--	--	--	--	--	-	-	-
Unigene31136_Naja-najaA	298	116	19.2609	--	--	--	--	--	--	--	--	--	--	--	--	--	--	--	--	--	--	--	--	--	--	-	-	-
Unigene7944_Naja-najaA	334	130	19.2589	--	--	--	--	gi|466576431|gb|GACT010799766.1|	65.9	1e-07	TSA: Anolis carolinensis k36:2739235 transcribed RNA sequence	--	--	--	--	--	--	--	--	--	--	--	--	--	--	-	-	-
Unigene432_Naja-najaA	324	126	19.2425	--	--	--	--	gi|166012677|gb|EU369759.1|	75.8	1e-10	Sistrurus catenatus tergeminus isolate ter4 phospholipase A2 (PLA2) gene, promoter region and complete cds	--	--	--	--	--	--	--	--	--	--	--	--	--	--	-	-	-
Unigene28188_Naja-najaA	252	98	19.2425	--	--	--	--	--	--	--	--	--	--	--	--	--	--	--	--	--	--	--	--	--	--	-	-	-
Unigene7733_Naja-najaA	188	73	19.2132	--	--	--	--	gi|471363745|ref|XM_004391303.1|	61.9	9e-07	PREDICTED: Trichechus manatus latirostris coiled-coil domain containing 180 (CCDC180), mRNA	--	--	--	--	--	--	--	--	--	--	--	--	--	--	-	-	-
Unigene32025_Naja-najaA	165	64	19.1925	--	--	--	--	--	--	--	--	--	--	--	--	--	--	--	--	--	--	--	--	--	--	-	-	-
Unigene7691_Naja-najaA	165	64	19.1925	--	--	--	--	--	--	--	--	--	--	--	--	--	--	--	--	--	--	--	--	--	--	-	-	-
Unigene16080_Naja-najaA	258	100	19.1786	--	--	--	--	--	--	--	--	--	--	--	--	--	--	--	--	--	--	--	--	--	--	-	-	-
Unigene31170_Naja-najaA	1541	597	19.1693	--	--	--	--	gi|326918653|ref|XM_003205555.1|	264	1e-66	PREDICTED: Meleagris gallopavo cold-inducible RNA-binding protein-like (LOC100539656), mRNA	--	--	--	--	--	--	--	--	--	--	--	--	--	--	-	-	-
Unigene27676_Naja-najaA	277	107	19.1135	--	--	--	--	--	--	--	--	--	--	--	--	--	--	--	--	--	--	--	--	--	--	-	-	-
CL974.Contig1_Naja-najaA	246	95	19.1084	--	--	--	--	--	--	--	--	--	--	--	--	--	--	--	--	--	--	--	--	--	--	-	-	-
Unigene33917_Naja-najaA	316	122	19.1033	--	--	--	--	--	--	--	--	--	--	--	--	--	--	--	--	--	--	--	--	--	--	-	-	-
Unigene16196_Naja-najaA	267	103	19.088	--	--	--	--	--	--	--	--	--	--	--	--	--	--	--	--	--	--	--	--	--	--	-	-	-
Unigene33354_Naja-najaA	814	314	19.0871	--	--	--	--	--	--	--	--	--	--	--	--	--	--	--	--	--	--	--	--	--	--	-	-	-
Unigene31792_Naja-najaA	2613	1007	19.0689	--	--	--	--	gi|465070700|gb|GAGC011680244.1|	454	1e-123	TSA: Anolis carolinensis k66:3648338 transcribed RNA sequence	--	--	--	--	--	--	--	--	--	--	--	--	--	--	-	-	-
Unigene14591_Naja-najaA	621	239	19.0433	--	--	--	--	gi|467814973|gb|GACT010181119.1|	274	5e-70	TSA: Anolis carolinensis k26:13707395 transcribed RNA sequence	--	--	--	--	--	--	--	--	--	--	--	--	--	--	-	-	-
Unigene10965_Naja-najaA	247	95	19.031	--	--	--	--	gi|403317030|gb|JX039074.1|	89.7	6e-15	Micrurus fulvius clone FQ6DGU405FWSPR microsatellite sequence	--	--	--	--	--	--	--	--	--	--	--	--	--	--	-	-	-
Unigene15231_Naja-najaA	604	232	19.0058	--	--	--	--	gi|468299301|gb|GAGG011009278.1|	569	1e-159	TSA: Anolis carolinensis k51:5952482 transcribed RNA sequence	sp|Q6P2Z0|BZW1_XENTR	50.8	2e-06	Basic leucine zipper and W2 domain-containing protein 1 OS=Xenopus tropicalis GN=bzw1 PE=2 SV=1	--	--	--	--	--	--	--	--	--	--	-	-	-
CL449.Contig2_Naja-najaA	495	190	18.9926	--	--	--	--	gi|808898|dbj|D31782.1|TRUGTGTBPB	167	6e-38	Trimeresurus gramineus gTgTBP gene for TATA-box binding protein, complete cds	--	--	--	--	--	--	--	--	--	--	--	--	--	--	-	-	-
Unigene32195_Naja-najaA	2271	871	18.9774	--	--	--	--	gi|466996743|gb|GAGC010838641.1|	502	1e-138	TSA: Anolis carolinensis k36:17643884 transcribed RNA sequence	--	--	--	--	--	--	--	--	--	--	--	--	--	--	-	-	-
Unigene33865_Naja-najaA	326	125	18.9726	--	--	--	--	gi|469090894|gb|GAGG010423231.1|	60	7e-06	TSA: Anolis carolinensis k31:2329608 transcribed RNA sequence	--	--	--	--	--	--	--	--	--	--	--	--	--	--	-	-	-
Unigene7934_Naja-najaA	180	69	18.9676	--	--	--	--	gi|403317378|gb|JX039422.1|	69.9	4e-09	Micrurus fulvius clone FQ6DGU405FO15D microsatellite sequence	--	--	--	--	--	--	--	--	--	--	--	--	--	--	-	-	-
Unigene7444_Naja-najaA	350	134	18.944	--	--	--	--	--	--	--	--	--	--	--	--	--	--	--	--	--	--	--	--	--	--	-	-	-
Unigene28404_Naja-najaA	209	80	18.94	--	--	--	--	--	--	--	--	--	--	--	--	--	--	--	--	--	--	--	--	--	--	-	-	-
Unigene10_Naja-najaA	1153	441	18.9254	--	--	--	--	gi|238748016|gb|GQ198145.1|	73.8	2e-09	Agkistrodon contortrix clone E33DIFJ02GFP4J microsatellite sequence	--	--	--	--	--	--	--	--	--	--	--	--	--	--	-	-	-
Unigene7751_Naja-najaA	442	169	18.9191	--	--	--	--	--	--	--	--	--	--	--	--	--	--	--	--	--	--	--	--	--	--	-	-	-
Unigene28981_Naja-najaA	531	203	18.9163	--	--	--	--	gi|461813276|gb|GAGB011047736.1|	107	5e-20	TSA: Anolis carolinensis k66:2834931 transcribed RNA sequence	--	--	--	--	--	--	--	--	--	--	--	--	--	--	-	-	-
CL2264.Contig2_Naja-najaA	212	81	18.9053	--	--	--	--	gi|39652290|dbj|AB111959.1|	165	1e-37	Laticauda semifasciata pla2 gene for phospholipase A2, promoter region, clone:LsPLA2GL16-1	--	--	--	--	--	--	--	--	--	--	--	--	--	--	-	-	-
Unigene31008_Naja-najaA	152	58	18.8808	--	--	--	--	--	--	--	--	--	--	--	--	--	--	--	--	--	--	--	--	--	--	-	-	-
Unigene31161_Naja-najaA	862	328	18.8279	--	--	--	--	gi|468353118|gb|GAGC010162469.1|	123	2e-24	TSA: Anolis carolinensis k26:16588083 transcribed RNA sequence	--	--	--	--	--	--	--	--	--	--	--	--	--	--	-	-	-
Unigene29854_Naja-najaA	271	103	18.8063	--	--	--	--	gi|468304628|gb|GAGG011006599.1|	93.7	4e-16	TSA: Anolis carolinensis k51:5945452 transcribed RNA sequence	--	--	--	--	--	--	--	--	--	--	--	--	--	--	-	-	-
Unigene26495_Naja-najaA	632	240	18.7901	--	--	--	--	gi|238746913|gb|GQ197042.1|	101	4e-18	Agkistrodon contortrix clone E33DIFJ02JQ5GR microsatellite sequence	--	--	--	--	--	--	--	--	--	--	--	--	--	--	-	-	-
Unigene22395_Naja-najaA	303	115	18.7798	--	--	--	--	--	--	--	--	--	--	--	--	--	--	--	--	--	--	--	--	--	--	-	-	-
Unigene32018_Naja-najaA	722	274	18.778	--	--	--	--	gi|464978869|gb|GACT011476834.1|	444	1e-121	TSA: Anolis carolinensis k66:2136390 transcribed RNA sequence	--	--	--	--	--	--	--	--	--	--	--	--	--	--	-	-	-
CL869.Contig1_Naja-najaA	696	264	18.7685	--	--	--	--	gi|402810592|gb|JX220981.1|	291	2e-75	Deinagkistrodon acutus snake venom serine protease Da-36 gene, complete cds	--	--	--	--	--	--	--	--	--	--	--	--	--	--	-	-	-
Unigene19116_Naja-najaA	1011	383	18.7449	--	--	--	--	--	--	--	--	--	--	--	--	--	--	--	--	--	--	--	--	--	--	-	-	-
Unigene14658_Naja-najaA	944	357	18.7125	--	--	--	--	--	--	--	--	--	--	--	--	--	--	--	--	--	--	--	--	--	--	-	-	-
Unigene218_Naja-najaA	209	79	18.7032	--	--	--	--	--	--	--	--	--	--	--	--	--	--	--	--	--	--	--	--	--	--	-	-	-
Unigene33818_Naja-najaA	532	201	18.6948	--	--	--	--	gi|465161755|gb|GACT011386947.1|	981	0	TSA: Anolis carolinensis k56:4217387 transcribed RNA sequence	--	--	--	--	--	--	--	--	--	--	--	--	--	--	-	-	-
CL2825.Contig2_Naja-najaA	323	122	18.6893	--	--	--	--	--	--	--	--	--	--	--	--	--	--	--	--	--	--	--	--	--	--	-	-	-
Unigene7418_Naja-najaA	257	97	18.6756	--	--	--	--	gi|238738771|gb|GQ188900.1|	67.9	2e-08	Agkistrodon contortrix clone E33DIFJ02IZQ4B microsatellite sequence	--	--	--	--	--	--	--	--	--	--	--	--	--	--	-	-	-
Unigene33126_Naja-najaA	310	117	18.675	--	--	--	--	--	--	--	--	--	--	--	--	--	--	--	--	--	--	--	--	--	--	-	-	-
Unigene30288_Naja-najaA	167	63	18.6664	--	--	--	--	--	--	--	--	--	--	--	--	--	--	--	--	--	--	--	--	--	--	-	-	-
Unigene7390_Naja-najaA	385	145	18.6356	--	--	--	--	--	--	--	--	--	--	--	--	--	--	--	--	--	--	--	--	--	--	-	-	-
Unigene29790_Naja-najaA	425	160	18.628	--	--	--	--	--	--	--	--	--	--	--	--	--	--	--	--	--	--	--	--	--	--	-	-	-
Unigene33937_Naja-najaA	266	100	18.6018	--	--	--	--	--	--	--	--	--	--	--	--	--	--	--	--	--	--	--	--	--	--	-	-	-
Unigene34108_Naja-najaA	165	62	18.5927	--	--	--	--	gi|465072179|gb|GAGC011679505.1|	60	3e-06	TSA: Anolis carolinensis k66:3645969 transcribed RNA sequence	--	--	--	--	--	--	--	--	--	--	--	--	--	--	-	-	-
Unigene26089_Naja-najaA	807	303	18.5782	--	--	--	--	gi|110835865|gb|AC187601.3|	81.8	5e-12	Gallus gallus BAC clone CH261-3C15 from chromosome z, complete sequence	--	--	--	--	--	--	--	--	--	--	--	--	--	--	-	-	-
CL59.Contig1_Naja-najaA	1992	747	18.5552	--	--	--	--	--	--	--	--	--	--	--	--	--	--	--	--	--	--	--	--	--	--	-	-	-
Unigene14425_Naja-najaA	152	57	18.5552	--	--	--	--	--	--	--	--	--	--	--	--	--	--	--	--	--	--	--	--	--	--	-	-	-
Unigene7717_Naja-najaA	195	73	18.5235	--	--	--	--	--	--	--	--	--	--	--	--	--	--	--	--	--	--	--	--	--	--	-	-	-
Unigene29506_Naja-najaA	187	70	18.5222	--	--	--	--	--	--	--	--	--	--	--	--	--	--	--	--	--	--	--	--	--	--	-	-	-
CL591.Contig1_Naja-najaA	628	235	18.5159	--	--	--	--	gi|469191|dbj|D28871.1|AGKAHB	202	1e-48	Gloydius halys gene for prepro-halystatin 2 and 3, partial cds	--	--	--	--	--	--	--	--	--	--	--	--	--	--	-	-	-
Unigene29226_Naja-najaA	682	255	18.5008	--	--	--	--	--	--	--	--	--	--	--	--	--	--	--	--	--	--	--	--	--	--	-	-	-
Unigene29576_Naja-najaA	683	255	18.4737	--	--	--	--	--	--	--	--	--	--	--	--	--	--	--	--	--	--	--	--	--	--	-	-	-
Unigene32093_Naja-najaA	627	234	18.4665	--	--	--	--	--	--	--	--	--	--	--	--	--	--	--	--	--	--	--	--	--	--	-	-	-
Unigene31774_Naja-najaA	276	103	18.4656	--	--	--	--	--	--	--	--	--	--	--	--	--	--	--	--	--	--	--	--	--	--	-	-	-
Unigene31737_Naja-najaA	469	175	18.4629	--	--	--	--	gi|238746388|gb|GQ196517.1|	61.9	3e-06	Agkistrodon contortrix clone E33DIFJ02HG3PQ microsatellite sequence	--	--	--	--	--	--	--	--	--	--	--	--	--	--	-	-	-
Unigene29191_Naja-najaA	758	282	18.4084	--	--	--	--	--	--	--	--	--	--	--	--	--	--	--	--	--	--	--	--	--	--	-	-	-
Unigene21986_Naja-najaA	624	232	18.3967	--	--	--	--	--	--	--	--	--	--	--	--	--	--	--	--	--	--	--	--	--	--	-	-	-
Unigene33544_Naja-najaA	347	129	18.3948	--	--	--	--	gi|22296782|gb|AC121894.2|	73.8	5e-10	Mus musculus BAC clone RP24-157H5 from 6, complete sequence	--	--	--	--	--	--	--	--	--	--	--	--	--	--	-	-	-
Unigene8700_Naja-najaA	385	143	18.3785	--	--	--	--	--	--	--	--	--	--	--	--	--	--	--	--	--	--	--	--	--	--	-	-	-
Unigene360_Naja-najaA	237	88	18.3726	--	--	--	--	gi|403317302|gb|JX039346.1|	87.7	2e-14	Micrurus fulvius clone FQ6DGU405F9UTY microsatellite sequence	--	--	--	--	--	--	--	--	--	--	--	--	--	--	-	-	-
Unigene32508_Naja-najaA	424	157	18.3218	--	--	--	--	--	--	--	--	--	--	--	--	--	--	--	--	--	--	--	--	--	--	-	-	-
Unigene15879_Naja-najaA	154	57	18.3143	--	--	--	--	--	--	--	--	--	--	--	--	--	--	--	--	--	--	--	--	--	--	-	-	-
Unigene30046_Naja-najaA	2000	740	18.3078	--	--	--	--	gi|464706723|gb|GAGA01094990.1|	85.7	8e-13	TSA: Anolis carolinensis k26_14574117 transcribed RNA sequence	--	--	--	--	--	--	--	--	--	--	--	--	--	--	-	-	-
Unigene29391_Naja-najaA	450	166	18.2529	--	--	--	--	--	--	--	--	--	--	--	--	--	--	--	--	--	--	--	--	--	--	-	-	-
Unigene26252_Naja-najaA	640	236	18.246	--	--	--	--	--	--	--	--	--	--	--	--	--	--	--	--	--	--	--	--	--	--	-	-	-
Unigene15266_Naja-najaA	472	174	18.2408	--	--	--	--	gi|403315520|gb|JX037564.1|	391	1e-105	Micrurus fulvius clone FQ6DGU405F9U9X microsatellite sequence	--	--	--	--	--	--	--	--	--	--	--	--	--	--	-	-	-
Unigene32321_Naja-najaA	163	60	18.2137	--	--	--	--	gi|403317506|gb|JX039550.1|	149	4e-33	Micrurus fulvius clone FQ6DGU405FSA7X microsatellite sequence	--	--	--	--	--	--	--	--	--	--	--	--	--	--	-	-	-
Unigene28135_Naja-najaA	501	184	18.1725	--	--	--	--	gi|114438227|gb|DQ912656.1|	79.8	1e-11	Philodryas olfersii C-type natriuretic peptide precursor, mRNA, complete cds	--	--	--	--	--	--	--	--	--	--	--	--	--	--	-	-	-
Unigene26343_Naja-najaA	711	261	18.1638	--	--	--	--	gi|403314602|gb|JX036646.1|	73.8	1e-09	Micrurus fulvius clone FQ6DGU405FVGRZ microsatellite sequence	--	--	--	--	--	--	--	--	--	--	--	--	--	--	-	-	-
Unigene33930_Naja-najaA	316	116	18.1638	--	--	--	--	--	--	--	--	--	--	--	--	--	--	--	--	--	--	--	--	--	--	-	-	-
Unigene30275_Naja-najaA	376	138	18.1605	--	--	--	--	gi|468058910|gb|GACT010058922.1|	60	8e-06	TSA: Anolis carolinensis k21:27838940u transcribed RNA sequence	--	--	--	--	--	--	--	--	--	--	--	--	--	--	-	-	-
Unigene15945_Naja-najaA	150	55	18.1429	--	--	--	--	--	--	--	--	--	--	--	--	--	--	--	--	--	--	--	--	--	--	-	-	-
Unigene12172_Naja-najaA	423	155	18.1312	--	--	--	--	--	--	--	--	--	--	--	--	--	--	--	--	--	--	--	--	--	--	-	-	-
Unigene28794_Naja-najaA	680	249	18.1187	--	--	--	--	gi|238743556|gb|GQ193685.1|	85.7	3e-13	Agkistrodon contortrix clone E33DIFJ02GQN8V microsatellite sequence	--	--	--	--	--	--	--	--	--	--	--	--	--	--	-	-	-
Unigene8670_Naja-najaA	153	56	18.1106	--	--	--	--	gi|392277329|gb|JQ881191.1|	254	1e-64	Pantherophis guttatus isolate 12378pan ultra conserved element locus chr4_1323 genomic sequence	--	--	--	--	--	--	--	--	--	--	--	--	--	--	-	-	-
Unigene32379_Naja-najaA	648	237	18.0971	--	--	--	--	gi|468503910|gb|GAGG010908962.1|	109	2e-20	TSA: Anolis carolinensis k46:7472133 transcribed RNA sequence	--	--	--	--	--	--	--	--	--	--	--	--	--	--	-	-	-
Unigene30141_Naja-najaA	774	283	18.0918	--	--	--	--	--	--	--	--	--	--	--	--	--	--	--	--	--	--	--	--	--	--	-	-	-
Unigene32676_Naja-najaA	1239	453	18.091	--	--	--	--	--	--	--	--	--	--	--	--	--	--	--	--	--	--	--	--	--	--	-	-	-
Unigene32098_Naja-najaA	290	106	18.086	--	--	--	--	gi|290760366|gb|GU320306.1|	65.9	1e-07	Pantherophis guttatus HOXC13 (HoxC13) gene, complete cds; and HOXC12 (HoxC12) gene, partial cds	--	--	--	--	--	--	--	--	--	--	--	--	--	--	-	-	-
Unigene28815_Naja-najaA	988	361	18.0795	--	--	--	--	gi|238735106|gb|GQ185235.1|	65.9	4e-07	Agkistrodon contortrix clone E33DIFJ02F9XUI microsatellite sequence	--	--	--	--	--	--	--	--	--	--	--	--	--	--	-	-	-
Unigene344_Naja-najaA	167	61	18.0738	--	--	--	--	gi|17863493|gb|AF373357.1|	101	1e-18	Walterinnesia aegyptia clone WA7 non-LTR retrotransposon LINE2 reverse transcriptase pseudogene, partial sequence	--	--	--	--	--	--	--	--	--	--	--	--	--	--	-	-	-
Unigene12148_Naja-najaA	679	248	18.0725	--	--	--	--	--	--	--	--	--	--	--	--	--	--	--	--	--	--	--	--	--	--	-	-	-
Unigene33785_Naja-najaA	1175	429	18.0657	--	--	--	--	--	--	--	--	--	--	--	--	--	--	--	--	--	--	--	--	--	--	-	-	-
Unigene32336_Naja-najaA	611	223	18.0592	--	--	--	--	--	--	--	--	--	--	--	--	--	--	--	--	--	--	--	--	--	--	-	-	-
Unigene14560_Naja-najaA	307	112	18.0516	--	--	--	--	gi|281306709|ref|NG_016209.1|	77.8	3e-11	Homo sapiens regulating synaptic membrane exocytosis 1 (RIMS1), RefSeqGene on chromosome 6	--	--	--	--	--	--	--	--	--	--	--	--	--	--	-	-	-
Unigene10255_Naja-najaA	477	174	18.0495	--	--	--	--	--	--	--	--	--	--	--	--	--	--	--	--	--	--	--	--	--	--	-	-	-
Unigene15228_Naja-najaA	1306	476	18.0343	--	--	--	--	gi|466628224|gb|GACT010773849.1|	363	1e-96	TSA: Anolis carolinensis k36:12327760 transcribed RNA sequence	--	--	--	--	--	--	--	--	--	--	--	--	--	--	-	-	-
CL3055.Contig2_Naja-najaA	376	137	18.0289	--	--	--	--	gi|403315436|gb|JX037480.1|	111	2e-21	Micrurus fulvius clone FQ6DGU405FQRXL microsatellite sequence	sp|P83950|UBX_DROSI	48.5	3e-06	Homeotic protein ultrabithorax OS=Drosophila simulans GN=Ubx PE=3 SV=1	--	--	--	--	--	--	--	--	--	--	-	-	-
Unigene29975_Naja-najaA	742	270	18.0051	--	--	--	--	--	--	--	--	--	--	--	--	--	--	--	--	--	--	--	--	--	--	-	-	-
Unigene22913_Naja-najaA	547	199	18.0012	--	--	--	--	--	--	--	--	--	--	--	--	--	--	--	--	--	--	--	--	--	--	-	-	-
Unigene28022_Naja-najaA	547	199	18.0012	--	--	--	--	--	--	--	--	--	--	--	--	--	--	--	--	--	--	--	--	--	--	-	-	-
Unigene29811_Naja-najaA	446	162	17.9728	--	--	--	--	--	--	--	--	--	--	--	--	--	--	--	--	--	--	--	--	--	--	-	-	-
Unigene12_Naja-najaA	2101	763	17.9694	--	--	--	--	gi|403317030|gb|JX039074.1|	93.7	3e-15	Micrurus fulvius clone FQ6DGU405FWSPR microsatellite sequence	--	--	--	--	--	--	--	--	--	--	--	--	--	--	-	-	-
Unigene7967_Naja-najaA	950	345	17.9693	--	--	--	--	--	--	--	--	--	--	--	--	--	--	--	--	--	--	--	--	--	--	-	-	-
Unigene33235_Naja-najaA	190	69	17.9693	--	--	--	--	--	--	--	--	--	--	--	--	--	--	--	--	--	--	--	--	--	--	-	-	-
Unigene7840_Naja-najaA	190	69	17.9693	--	--	--	--	--	--	--	--	--	--	--	--	--	--	--	--	--	--	--	--	--	--	-	-	-
Unigene32641_Naja-najaA	157	57	17.9643	--	--	--	--	--	--	--	--	--	--	--	--	--	--	--	--	--	--	--	--	--	--	-	-	-
Unigene30203_Naja-najaA	317	115	17.9504	--	--	--	--	gi|469240292|gb|GAGG010226772.1|	95.6	1e-16	TSA: Anolis carolinensis k26:17228976 transcribed RNA sequence	--	--	--	--	--	--	--	--	--	--	--	--	--	--	-	-	-
Unigene31045_Naja-najaA	378	137	17.9335	--	--	--	--	--	--	--	--	--	--	--	--	--	--	--	--	--	--	--	--	--	--	-	-	-
Unigene8196_Naja-najaA	356	129	17.9298	--	--	--	--	--	--	--	--	--	--	--	--	--	--	--	--	--	--	--	--	--	--	-	-	-
Unigene26485_Naja-najaA	1246	451	17.9099	--	--	--	--	gi|238745776|gb|GQ195905.1|	61.9	7e-06	Agkistrodon contortrix clone E33DIFJ02I9YKC microsatellite sequence	--	--	--	--	--	--	--	--	--	--	--	--	--	--	-	-	-
Unigene31953_Naja-najaA	478	173	17.9083	--	--	--	--	gi|238737679|gb|GQ187808.1|	67.9	4e-08	Agkistrodon contortrix clone E33DIFJ02HXYB1 microsatellite sequence	--	--	--	--	--	--	--	--	--	--	--	--	--	--	-	-	-
Unigene31971_Naja-najaA	1901	688	17.9078	--	--	--	--	gi|468967891|gb|GAGG010541052.1|	343	2e-90	TSA: Anolis carolinensis k36:10821629 transcribed RNA sequence	--	--	--	--	--	--	--	--	--	--	--	--	--	--	-	-	-
Unigene29320_Naja-najaA	152	55	17.9042	--	--	--	--	--	--	--	--	--	--	--	--	--	--	--	--	--	--	--	--	--	--	-	-	-
Unigene30724_Naja-najaA	329	119	17.8973	--	--	--	--	--	--	--	--	--	--	--	--	--	--	--	--	--	--	--	--	--	--	-	-	-
Unigene30004_Naja-najaA	520	188	17.8892	--	--	--	--	gi|316983194|gb|AC163034.5|	61.9	3e-06	Mus musculus BAC clone RP23-394C13 from chromosome 12, complete sequence	--	--	--	--	--	--	--	--	--	--	--	--	--	--	-	-	-
Unigene7886_Naja-najaA	1049	379	17.8772	--	--	--	--	gi|238737932|gb|GQ188061.1|	89.7	3e-14	Agkistrodon contortrix clone E33DIFJ02FY6SI microsatellite sequence	--	--	--	--	--	--	--	--	--	--	--	--	--	--	-	-	-
Unigene30624_Naja-najaA	413	149	17.8514	--	--	--	--	gi|345319420|ref|XM_001515742.2|	73.8	6e-10	PREDICTED: Ornithorhynchus anatinus F-actin-capping protein subunit beta-like (LOC100085467), mRNA	--	--	--	--	--	--	--	--	--	--	--	--	--	--	-	-	-
CL2334.Contig1_Naja-najaA	377	136	17.8498	--	--	--	--	--	--	--	--	--	--	--	--	--	--	--	--	--	--	--	--	--	--	-	-	-
Unigene16410_Naja-najaA	219	79	17.8492	--	--	--	--	gi|315455544|emb|CU638847.12|	79.8	5e-12	Pig DNA sequence from clone CH242-274J4 on chromosome X, complete sequence	--	--	--	--	--	--	--	--	--	--	--	--	--	--	-	-	-
Unigene30333_Naja-najaA	2010	725	17.8475	--	--	--	--	--	--	--	--	--	--	--	--	--	--	--	--	--	--	--	--	--	--	-	-	-
Unigene32630_Naja-najaA	1012	365	17.8463	--	--	--	--	--	--	--	--	--	--	--	--	--	--	--	--	--	--	--	--	--	--	-	-	-
Unigene634_Naja-najaA	380	137	17.8391	--	--	--	--	--	--	--	--	--	--	--	--	--	--	--	--	--	--	--	--	--	--	-	-	-
Unigene7440_Naja-najaA	247	89	17.8291	--	--	--	--	--	--	--	--	--	--	--	--	--	--	--	--	--	--	--	--	--	--	-	-	-
Unigene8020_Naja-najaA	756	272	17.8026	--	--	--	--	--	--	--	--	--	--	--	--	--	--	--	--	--	--	--	--	--	--	-	-	-
Unigene29026_Naja-najaA	484	174	17.7885	--	--	--	--	--	--	--	--	--	--	--	--	--	--	--	--	--	--	--	--	--	--	-	-	-
Unigene27486_Naja-najaA	153	55	17.7872	--	--	--	--	--	--	--	--	--	--	--	--	--	--	--	--	--	--	--	--	--	--	-	-	-
CL1261.Contig1_Naja-najaA	438	157	17.7362	--	--	--	--	--	--	--	--	--	--	--	--	--	--	--	--	--	--	--	--	--	--	-	-	-
Unigene16491_Naja-najaA	162	58	17.7153	--	--	--	--	--	--	--	--	--	--	--	--	--	--	--	--	--	--	--	--	--	--	-	-	-
Unigene30383_Naja-najaA	570	204	17.7089	--	--	--	--	--	--	--	--	--	--	--	--	--	--	--	--	--	--	--	--	--	--	-	-	-
Unigene31557_Naja-najaA	635	227	17.6884	--	--	--	--	gi|238743513|gb|GQ193642.1|	97.6	6e-17	Agkistrodon contortrix clone E33DIFJ02F3H7K microsatellite sequence	--	--	--	--	--	--	--	--	--	K01148	3e-06	52	tgu:100219669	poly(A)-specific ribonuclease [EC:3.1.13.4]	-	-	-
Unigene32978_Naja-najaA	434	155	17.6717	--	--	--	--	gi|194399514|gb|EU546976.1|	71.9	2e-09	Suta monachus myosin heavy chain (MYH2) gene, partial cds	--	--	--	--	--	--	--	--	--	--	--	--	--	--	-	-	-
Unigene31607_Naja-najaA	1437	513	17.6643	--	--	--	--	gi|469246904|gb|GAGG010220160.1|	63.9	2e-06	TSA: Anolis carolinensis k26:17208658 transcribed RNA sequence	--	--	--	--	--	--	--	--	--	--	--	--	--	--	-	-	-
Unigene10746_Naja-najaA	415	148	17.6461	--	--	--	--	--	--	--	--	--	--	--	--	--	--	--	--	--	--	--	--	--	--	-	-	-
Unigene14859_Naja-najaA	1167	416	17.6384	--	--	--	--	--	--	--	--	--	--	--	--	--	--	--	--	--	--	--	--	--	--	-	-	-
Unigene33885_Naja-najaA	289	103	17.635	--	--	--	--	gi|468920286|gb|GAGG010588634.1|	428	1e-117	TSA: Anolis carolinensis k36:4362311 transcribed RNA sequence	--	--	--	--	--	--	--	--	--	--	--	--	--	--	-	-	-
Unigene31600_Naja-najaA	376	134	17.6341	--	--	--	--	gi|241995577|gb|FJ641212.1|	105	1e-19	Crotalus tigris microsatellite Crti37 sequence	--	--	--	--	--	--	--	--	--	--	--	--	--	--	-	-	-
CL2720.Contig2_Naja-najaA	946	337	17.6268	--	--	--	--	gi|403315683|gb|JX037727.1|	147	1e-31	Micrurus fulvius clone FQ6DGU405GDL3Z microsatellite sequence	--	--	--	--	--	--	--	--	--	--	--	--	--	--	-	-	-
Unigene28356_Naja-najaA	177	63	17.6118	--	--	--	--	gi|468968694|gb|GAGG010540249.1|	202	4e-49	TSA: Anolis carolinensis k36:10819152 transcribed RNA sequence	--	--	--	--	--	--	--	--	--	--	--	--	--	--	-	-	-
Unigene31990_Naja-najaA	610	217	17.6021	--	--	--	--	--	--	--	--	--	--	--	--	--	--	--	--	--	--	--	--	--	--	-	-	-
Unigene25096_Naja-najaA	492	175	17.5998	--	--	--	--	--	--	--	--	--	--	--	--	--	--	--	--	--	--	--	--	--	--	-	-	-
Unigene30137_Naja-najaA	329	117	17.5965	--	--	--	--	--	--	--	--	--	--	--	--	--	--	--	--	--	--	--	--	--	--	-	-	-
Unigene30310_Naja-najaA	571	203	17.5912	--	--	--	--	gi|463256419|gb|GAFZ01074591.1|	69.9	1e-08	TSA: Anolis carolinensis comp44540_c0_seq2 transcribed RNA sequence	--	--	--	--	--	--	--	--	--	--	--	--	--	--	-	-	-
Unigene14883_Naja-najaA	197	70	17.582	--	--	--	--	gi|403317861|gb|JX039905.1|	69.9	4e-09	Micrurus fulvius clone FQ6DGU405F2J7D microsatellite sequence	--	--	--	--	--	--	--	--	--	--	--	--	--	--	-	-	-
Unigene33227_Naja-najaA	366	130	17.5751	--	--	--	--	gi|39652290|dbj|AB111959.1|	151	3e-33	Laticauda semifasciata pla2 gene for phospholipase A2, promoter region, clone:LsPLA2GL16-1	--	--	--	--	--	--	--	--	--	--	--	--	--	--	-	-	-
Unigene32503_Naja-najaA	673	239	17.5719	--	--	--	--	gi|403315658|gb|JX037702.1|	117	7e-23	Micrurus fulvius clone FQ6DGU405F6112 microsatellite sequence	--	--	--	--	--	--	--	--	--	--	--	--	--	--	-	-	-
Unigene32638_Naja-najaA	1265	449	17.5627	--	--	--	--	gi|238735188|gb|GQ185317.1|	71.9	7e-09	Agkistrodon contortrix clone E33DIFJ02FWJGR microsatellite sequence	--	--	--	--	--	--	--	--	--	--	--	--	--	--	-	-	-
CL2352.Contig1_Naja-najaA	1147	406	17.5145	--	--	--	--	gi|74149753|dbj|AB181838.1|	61.9	6e-06	Pagrus major VgA mRNA for vitellogenin, complete cds	--	--	--	--	--	--	--	--	--	--	--	--	--	--	-	-	-
Unigene141_Naja-najaA	829	293	17.4883	--	--	--	--	--	--	--	--	--	--	--	--	--	--	--	--	--	--	--	--	--	--	-	-	-
Unigene25664_Naja-najaA	589	208	17.4736	--	--	--	--	gi|469103143|gb|GAGG010410982.1|	67.9	5e-08	TSA: Anolis carolinensis k31:13369316 transcribed RNA sequence	--	--	--	--	--	--	--	--	--	--	--	--	--	--	-	-	-
Unigene29340_Naja-najaA	669	236	17.4551	--	--	--	--	--	--	--	--	--	--	--	--	--	--	--	--	--	--	--	--	--	--	-	-	-
Unigene13974_Naja-najaA	190	67	17.4484	--	--	--	--	--	--	--	--	--	--	--	--	--	--	--	--	--	--	--	--	--	--	-	-	-
Unigene8149_Naja-najaA	667	235	17.4332	--	--	--	--	--	--	--	--	--	--	--	--	--	--	--	--	--	--	--	--	--	--	-	-	-
Unigene34007_Naja-najaA	264	93	17.4307	--	--	--	--	--	--	--	--	--	--	--	--	--	--	--	--	--	--	--	--	--	--	-	-	-
Unigene608_Naja-najaA	602	212	17.4251	--	--	--	--	gi|238737932|gb|GQ188061.1|	91.7	4e-15	Agkistrodon contortrix clone E33DIFJ02FY6SI microsatellite sequence	--	--	--	--	--	--	--	--	--	--	--	--	--	--	-	-	-
Unigene18300_Naja-najaA	378	133	17.4099	--	--	--	--	--	--	--	--	--	--	--	--	--	--	--	--	--	--	--	--	--	--	-	-	-
Unigene33940_Naja-najaA	273	96	17.3998	--	--	--	--	gi|463135391|gb|GAFZ01115592.1|	115	1e-22	TSA: Anolis carolinensis comp7825_c0_seq2 transcribed RNA sequence	--	--	--	--	--	--	--	--	--	--	--	--	--	--	-	-	-
Unigene8697_Naja-najaA	202	71	17.3917	--	--	--	--	--	--	--	--	--	--	--	--	--	--	--	--	--	--	--	--	--	--	-	-	-
Unigene16535_Naja-najaA	1184	416	17.3851	--	--	--	--	gi|466213631|gb|GAGC011187784.1|	65.9	4e-07	TSA: Anolis carolinensis k46:11679490 transcribed RNA sequence	--	--	--	--	--	--	--	--	--	--	--	--	--	--	-	-	-
Unigene16154_Naja-najaA	925	325	17.3851	--	--	--	--	--	--	--	--	--	--	--	--	--	--	--	--	--	--	--	--	--	--	-	-	-
CL2229.Contig1_Naja-najaA	245	86	17.3687	--	--	--	--	gi|238741578|gb|GQ191707.1|	69.9	5e-09	Agkistrodon contortrix clone E33DIFJ02F0SB0 microsatellite sequence	--	--	--	--	--	--	--	--	--	--	--	--	--	--	-	-	-
Unigene33085_Naja-najaA	362	127	17.3592	--	--	--	--	gi|392275754|gb|JQ879614.1|	107	4e-20	Pantherophis guttatus isolate 10801pan ultra conserved element locus chr17_2957 genomic sequence	--	--	--	--	--	--	--	--	--	--	--	--	--	--	-	-	-
Unigene14959_Naja-najaA	799	280	17.3399	--	--	--	--	--	--	--	--	--	--	--	--	--	--	--	--	--	--	--	--	--	--	-	-	-
Unigene33817_Naja-najaA	734	257	17.325	--	--	--	--	--	--	--	--	--	--	--	--	--	--	--	--	--	--	--	--	--	--	-	-	-
Unigene7869_Naja-najaA	480	168	17.3182	--	--	--	--	--	--	--	--	--	--	--	--	--	--	--	--	--	--	--	--	--	--	-	-	-
Unigene14796_Naja-najaA	420	147	17.3182	--	--	--	--	gi|464615331|gb|GAGA01186382.1|	301	1e-78	TSA: Anolis carolinensis k31_11570720 transcribed RNA sequence	--	--	--	--	--	--	--	--	--	--	--	--	--	--	-	-	-
Unigene24056_Naja-najaA	415	145	17.2884	--	--	--	--	gi|468501855|gb|GAGG010909995.1|	539	1e-150	TSA: Anolis carolinensis k46:7474889 transcribed RNA sequence	--	--	--	--	--	--	--	--	--	--	--	--	--	--	-	-	-
Unigene32974_Naja-najaA	1100	384	17.2732	--	--	--	--	gi|356893184|emb|CU466544.6|	63.9	2e-06	Pig DNA sequence from clone CH242-69F11 on chromosome X, complete sequence	--	--	--	--	--	--	--	--	--	--	--	--	--	--	-	-	-
CL3021.Contig1_Naja-najaA	442	154	17.2399	--	--	--	--	--	--	--	--	--	--	--	--	--	--	--	--	--	--	--	--	--	--	-	-	-
Unigene30034_Naja-najaA	1338	466	17.2332	--	--	--	--	gi|468702481|gb|GAGG010801360.1|	119	4e-23	TSA: Anolis carolinensis k41:8956344 transcribed RNA sequence	--	--	--	--	--	--	--	--	--	--	--	--	--	--	-	-	-
Unigene8116_Naja-najaA	305	106	17.1966	--	--	--	--	--	--	--	--	--	--	--	--	--	--	--	--	--	--	--	--	--	--	-	-	-
Unigene29298_Naja-najaA	682	237	17.1949	--	--	--	--	--	--	--	--	--	--	--	--	--	--	--	--	--	--	--	--	--	--	-	-	-
CL2955.Contig2_Naja-najaA	150	52	17.1533	--	--	--	--	gi|306416115|gb|HM559261.1|	63.9	2e-07	Notechis scutatus doublesex and mab-3 related transcription factor 1 (DMRT1) gene, partial sequence	--	--	--	--	--	--	--	--	--	--	--	--	--	--	-	-	-
Unigene26872_Naja-najaA	202	70	17.1468	--	--	--	--	gi|469311946|gb|GAGG010155118.1|	67.9	2e-08	TSA: Anolis carolinensis k26:1341869 transcribed RNA sequence	--	--	--	--	--	--	--	--	--	--	--	--	--	--	-	-	-
Unigene30793_Naja-najaA	205	71	17.1372	--	--	--	--	gi|238745236|gb|GQ195365.1|	139	6e-30	Agkistrodon contortrix clone E33DIFJ02IJO7S microsatellite sequence	--	--	--	--	--	--	--	--	--	--	--	--	--	--	-	-	-
Unigene32783_Naja-najaA	621	215	17.131	--	--	--	--	gi|403315683|gb|JX037727.1|	103	1e-18	Micrurus fulvius clone FQ6DGU405GDL3Z microsatellite sequence	--	--	--	--	--	--	--	--	--	--	--	--	--	--	-	-	-
Unigene14644_Naja-najaA	237	82	17.1199	--	--	--	--	--	--	--	--	--	--	--	--	--	--	--	--	--	--	--	--	--	--	-	-	-
CL92.Contig1_Naja-najaA	495	171	17.0933	--	--	--	--	gi|238736067|gb|GQ186196.1|	89.7	1e-14	Agkistrodon contortrix clone E33DIFJ02HWP8B microsatellite sequence	--	--	--	--	--	--	--	--	--	--	--	--	--	--	-	-	-
Unigene391_Naja-najaA	614	212	17.0845	--	--	--	--	--	--	--	--	--	--	--	--	--	--	--	--	--	--	--	--	--	--	-	-	-
Unigene26771_Naja-najaA	504	174	17.0826	--	--	--	--	--	--	--	--	--	--	--	--	--	--	--	--	--	--	--	--	--	--	-	-	-
CL2593.Contig1_Naja-najaA	1559	538	17.0754	--	--	--	--	gi|238737289|gb|GQ187418.1|	91.7	1e-14	Agkistrodon contortrix clone E33DIFJ02IL8WW microsatellite sequence	--	--	--	--	--	--	--	--	--	--	--	--	--	--	-	-	-
Unigene33932_Naja-najaA	313	108	17.0732	--	--	--	--	--	--	--	--	--	--	--	--	--	--	--	--	--	--	--	--	--	--	-	-	-
CL995.Contig1_Naja-najaA	661	228	17.0675	--	--	--	--	--	--	--	--	--	--	--	--	--	--	--	--	--	--	--	--	--	--	-	-	-
Unigene61_Naja-najaA	444	153	17.0508	--	--	--	--	--	--	--	--	--	--	--	--	--	--	--	--	--	--	--	--	--	--	-	-	-
Unigene7856_Naja-najaA	604	208	17.0397	--	--	--	--	--	--	--	--	--	--	--	--	--	--	--	--	--	--	--	--	--	--	-	-	-
Unigene33916_Naja-najaA	431	148	16.991	--	--	--	--	gi|465178559|gb|GAGC011627674.1|	165	2e-37	TSA: Anolis carolinensis k61:4876964 transcribed RNA sequence	--	--	--	--	--	--	--	--	--	--	--	--	--	--	-	-	-
Unigene7906_Naja-najaA	414	142	16.9716	--	--	--	--	--	--	--	--	--	--	--	--	--	--	--	--	--	--	--	--	--	--	-	-	-
Unigene14611_Naja-najaA	528	181	16.9621	--	--	--	--	--	--	--	--	--	--	--	--	--	--	--	--	--	--	--	--	--	--	-	-	-
CL2720.Contig3_Naja-najaA	561	192	16.9346	--	--	--	--	--	--	--	--	--	--	--	--	--	--	--	--	--	--	--	--	--	--	-	-	-
Unigene14928_Naja-najaA	380	130	16.9276	--	--	--	--	--	--	--	--	--	--	--	--	--	--	--	--	--	--	--	--	--	--	-	-	-
Unigene34247_Naja-najaA	155	53	16.9192	--	--	--	--	gi|403316467|gb|JX038511.1|	113	2e-22	Micrurus fulvius clone FQ6DGU405FURZX microsatellite sequence	--	--	--	--	--	--	--	--	--	--	--	--	--	--	-	-	-
Unigene23516_Naja-najaA	971	332	16.9182	--	--	--	--	--	--	--	--	--	--	--	--	--	--	--	--	--	--	--	--	--	--	-	-	-
Unigene30349_Naja-najaA	1893	647	16.9118	--	--	--	--	--	--	--	--	--	--	--	--	--	--	--	--	--	--	--	--	--	--	-	-	-
Unigene34227_Naja-najaA	158	54	16.9111	--	--	--	--	--	--	--	--	--	--	--	--	--	--	--	--	--	--	--	--	--	--	-	-	-
Unigene28995_Naja-najaA	357	122	16.9094	--	--	--	--	--	--	--	--	--	--	--	--	--	--	--	--	--	--	--	--	--	--	-	-	-
Unigene25248_Naja-najaA	439	150	16.9068	--	--	--	--	--	--	--	--	--	--	--	--	--	--	--	--	--	--	--	--	--	--	-	-	-
Unigene15951_Naja-najaA	205	70	16.8958	--	--	--	--	gi|469003220|gb|GAGG010505887.1|	85.7	7e-14	TSA: Anolis carolinensis k31:896428 transcribed RNA sequence	--	--	--	--	--	--	--	--	--	--	--	--	--	--	-	-	-
Unigene496_Naja-najaA	577	197	16.8937	--	--	--	--	--	--	--	--	--	--	--	--	--	--	--	--	--	--	--	--	--	--	-	-	-
Unigene32136_Naja-najaA	167	57	16.8886	--	--	--	--	--	--	--	--	--	--	--	--	--	--	--	--	--	--	--	--	--	--	-	-	-
Unigene7401_Naja-najaA	378	129	16.8863	--	--	--	--	gi|21998196|emb|AL670175.12|	60	8e-06	Mouse DNA sequence from clone RP23-309K20 on chromosome 4, complete sequence	--	--	--	--	--	--	--	--	--	--	--	--	--	--	-	-	-
Unigene28948_Naja-najaA	871	297	16.8723	--	--	--	--	--	--	--	--	--	--	--	--	--	--	--	--	--	--	--	--	--	--	-	-	-
Unigene29976_Naja-najaA	355	121	16.8652	--	--	--	--	--	--	--	--	--	--	--	--	--	--	--	--	--	--	--	--	--	--	-	-	-
Unigene14673_Naja-najaA	913	311	16.8549	--	--	--	--	gi|469445065|gb|GAGG010022848.1|	295	2e-76	TSA: Anolis carolinensis k21:15847025 transcribed RNA sequence	--	--	--	--	--	--	--	--	--	--	--	--	--	--	-	-	-
Unigene33810_Naja-najaA	869	296	16.8542	--	--	--	--	--	--	--	--	--	--	--	--	--	--	--	--	--	--	--	--	--	--	-	-	-
Unigene16335_Naja-najaA	282	96	16.8445	--	--	--	--	--	--	--	--	--	--	--	--	--	--	--	--	--	--	--	--	--	--	-	-	-
CL1321.Contig2_Naja-najaA	617	210	16.8411	--	--	--	--	--	--	--	--	--	--	--	--	--	--	--	--	--	--	--	--	--	--	-	-	-
Unigene27487_Naja-najaA	333	113	16.7907	--	--	--	--	--	--	--	--	--	--	--	--	--	--	--	--	--	--	--	--	--	--	-	-	-
Unigene16309_Naja-najaA	280	95	16.7881	--	--	--	--	gi|462768388|gb|GAFZ01245820.1|	119	7e-24	TSA: Anolis carolinensis comp16790_c0_seq1 transcribed RNA sequence	--	--	--	--	--	--	--	--	--	--	--	--	--	--	-	-	-
Unigene17660_Naja-najaA	283	96	16.785	--	--	--	--	gi|467535333|gb|GACT010321116.1|	99.6	7e-18	TSA: Anolis carolinensis k26:20898622 transcribed RNA sequence	--	--	--	--	--	--	--	--	--	--	--	--	--	--	-	-	-
CL1661.Contig1_Naja-najaA	177	60	16.7731	--	--	--	--	gi|403315717|gb|JX037761.1|	61.9	9e-07	Micrurus fulvius clone FQ6DGU405GJDZS microsatellite sequence	--	--	--	--	--	--	--	--	--	--	--	--	--	--	-	-	-
Unigene16392_Naja-najaA	301	102	16.7675	--	--	--	--	--	--	--	--	--	--	--	--	--	--	--	--	--	--	--	--	--	--	-	-	-
CL1082.Contig1_Naja-najaA	1473	499	16.7623	--	--	--	--	--	--	--	--	--	--	--	--	--	--	--	--	--	--	--	--	--	--	-	-	-
Unigene200_Naja-najaA	1344	455	16.7513	--	--	--	--	gi|39652290|dbj|AB111959.1|	119	4e-23	Laticauda semifasciata pla2 gene for phospholipase A2, promoter region, clone:LsPLA2GL16-1	--	--	--	--	--	--	--	--	--	--	--	--	--	--	-	-	-
Unigene33954_Naja-najaA	328	111	16.745	--	--	--	--	--	--	--	--	--	--	--	--	--	--	--	--	--	--	--	--	--	--	-	-	-
Unigene33330_Naja-najaA	550	186	16.7335	--	--	--	--	--	--	--	--	--	--	--	--	--	--	--	--	--	--	--	--	--	--	-	-	-
Unigene28041_Naja-najaA	346	117	16.7319	--	--	--	--	--	--	--	--	--	--	--	--	--	--	--	--	--	--	--	--	--	--	-	-	-
Unigene10275_Naja-najaA	287	97	16.7234	--	--	--	--	gi|468942211|gb|GAGG010566709.1|	60	6e-06	TSA: Anolis carolinensis k36:2841824 transcribed RNA sequence	--	--	--	--	--	--	--	--	--	--	--	--	--	--	-	-	-
Unigene25218_Naja-najaA	361	122	16.722	--	--	--	--	--	--	--	--	--	--	--	--	--	--	--	--	--	--	--	--	--	--	-	-	-
Unigene16030_Naja-najaA	225	76	16.7135	--	--	--	--	gi|403315992|gb|JX038036.1|	172	4e-40	Micrurus fulvius clone FQ6DGU405F2CYG microsatellite sequence	--	--	--	--	--	--	--	--	--	--	--	--	--	--	-	-	-
Unigene30356_Naja-najaA	151	51	16.712	--	--	--	--	--	--	--	--	--	--	--	--	--	--	--	--	--	--	--	--	--	--	-	-	-
Unigene26484_Naja-najaA	1066	360	16.7102	--	--	--	--	--	--	--	--	--	--	--	--	--	--	--	--	--	--	--	--	--	--	-	-	-
Unigene30792_Naja-najaA	157	53	16.7037	--	--	--	--	gi|403316594|gb|JX038638.1|	121	1e-24	Micrurus fulvius clone FQ6DGU405F5WW2 microsatellite sequence	--	--	--	--	--	--	--	--	--	--	--	--	--	--	-	-	-
Unigene34357_Naja-najaA	166	56	16.6923	--	--	--	--	--	--	--	--	--	--	--	--	--	--	--	--	--	--	--	--	--	--	-	-	-
CL2725.Contig7_Naja-najaA	169	57	16.6887	--	--	--	--	gi|211926918|dbj|AB440236.1|	182	3e-43	Trimeresurus flavoviridis phospholipase A2 gene cluster (PfPLA1(psi), PfPLA2, PfPLA3(psi), PfPLA4, PfPLA5)	--	--	--	--	--	--	--	--	--	--	--	--	--	--	-	-	-
Unigene32170_Naja-najaA	1062	358	16.6799	--	--	--	--	--	--	--	--	--	--	--	--	--	--	--	--	--	--	--	--	--	--	-	-	-
Unigene31088_Naja-najaA	991	334	16.6766	--	--	--	--	--	--	--	--	--	--	--	--	--	--	--	--	--	--	--	--	--	--	-	-	-
Unigene7925_Naja-najaA	825	278	16.6735	--	--	--	--	gi|469226392|gb|GAGG010240672.1|	141	6e-30	TSA: Anolis carolinensis k26:2570063 transcribed RNA sequence	--	--	--	--	--	--	--	--	--	--	--	--	--	--	-	-	-
Unigene28470_Naja-najaA	371	125	16.6714	--	--	--	--	gi|238744255|gb|GQ194384.1|	65.9	1e-07	Agkistrodon contortrix clone E33DIFJ02HD9IP microsatellite sequence	--	--	--	--	--	--	--	--	--	--	--	--	--	--	-	-	-
Unigene30914_Naja-najaA	383	129	16.6658	--	--	--	--	--	--	--	--	--	--	--	--	--	--	--	--	--	--	--	--	--	--	-	-	-
Unigene30478_Naja-najaA	392	132	16.6619	--	--	--	--	--	--	--	--	--	--	--	--	--	--	--	--	--	--	--	--	--	--	-	-	-
Unigene22599_Naja-najaA	606	204	16.6569	--	--	--	--	--	--	--	--	--	--	--	--	--	--	--	--	--	--	--	--	--	--	-	-	-
Unigene32477_Naja-najaA	538	181	16.6468	--	--	--	--	gi|238746789|gb|GQ196918.1|	109	1e-20	Agkistrodon contortrix clone E33DIFJ02JNH7B microsatellite sequence	--	--	--	--	--	--	--	--	--	--	--	--	--	--	-	-	-
Unigene33109_Naja-najaA	654	220	16.6449	--	--	--	--	--	--	--	--	--	--	--	--	--	--	--	--	--	--	--	--	--	--	-	-	-
Unigene21985_Naja-najaA	836	281	16.6317	--	--	--	--	gi|290760366|gb|GU320306.1|	63.9	1e-06	Pantherophis guttatus HOXC13 (HoxC13) gene, complete cds; and HOXC12 (HoxC12) gene, partial cds	--	--	--	--	--	--	--	--	--	--	--	--	--	--	-	-	-
Unigene7475_Naja-najaA	372	125	16.6266	--	--	--	--	--	--	--	--	--	--	--	--	--	--	--	--	--	--	--	--	--	--	-	-	-
Unigene26708_Naja-najaA	634	213	16.6236	--	--	--	--	gi|463537888|gb|GAFZ01007412.1|	119	2e-23	TSA: Anolis carolinensis comp1867_c0_seq1 transcribed RNA sequence	--	--	--	--	--	--	--	--	--	--	--	--	--	--	-	-	-
Unigene7710_Naja-najaA	262	88	16.6195	--	--	--	--	--	--	--	--	--	--	--	--	--	--	--	--	--	--	--	--	--	--	-	-	-
CL16.Contig1_Naja-najaA	1209	406	16.6163	--	--	--	--	gi|238737577|gb|GQ187706.1|	79.8	3e-11	Agkistrodon contortrix clone E33DIFJ02FHA9O microsatellite sequence	--	--	--	--	--	--	--	--	--	--	--	--	--	--	-	-	-
Unigene29988_Naja-najaA	1148	385	16.5941	--	--	--	--	gi|469109529|gb|GAGG010404596.1|	97.6	1e-16	TSA: Anolis carolinensis k31:13348746 transcribed RNA sequence	--	--	--	--	--	--	--	--	--	--	--	--	--	--	-	-	-
Unigene31189_Naja-najaA	710	238	16.5865	--	--	--	--	--	--	--	--	--	--	--	--	--	--	--	--	--	--	--	--	--	--	-	-	-
Unigene29680_Naja-najaA	355	119	16.5865	--	--	--	--	--	--	--	--	--	--	--	--	--	--	--	--	--	--	--	--	--	--	-	-	-
Unigene15719_Naja-najaA	185	62	16.5827	--	--	--	--	--	--	--	--	--	--	--	--	--	--	--	--	--	--	--	--	--	--	-	-	-
Unigene30915_Naja-najaA	236	79	16.5634	--	--	--	--	--	--	--	--	--	--	--	--	--	--	--	--	--	--	--	--	--	--	-	-	-
Unigene25566_Naja-najaA	586	196	16.5498	--	--	--	--	--	--	--	--	--	--	--	--	--	--	--	--	--	--	--	--	--	--	-	-	-
Unigene29753_Naja-najaA	323	108	16.5446	--	--	--	--	--	--	--	--	--	--	--	--	--	--	--	--	--	--	--	--	--	--	-	-	-
Unigene33902_Naja-najaA	344	115	16.5415	--	--	--	--	--	--	--	--	--	--	--	--	--	--	--	--	--	--	--	--	--	--	-	-	-
Unigene29969_Naja-najaA	730	244	16.5387	--	--	--	--	--	--	--	--	--	--	--	--	--	--	--	--	--	--	--	--	--	--	-	-	-
Unigene7382_Naja-najaA	542	181	16.524	--	--	--	--	--	--	--	--	--	--	--	--	--	--	--	--	--	--	--	--	--	--	-	-	-
Unigene32994_Naja-najaA	750	250	16.4936	--	--	--	--	--	--	--	--	--	--	--	--	--	--	--	--	--	--	--	--	--	--	-	-	-
Unigene31918_Naja-najaA	729	243	16.4936	--	--	--	--	--	--	--	--	--	--	--	--	--	--	--	--	--	--	--	--	--	--	-	-	-
Unigene25318_Naja-najaA	693	231	16.4936	--	--	--	--	--	--	--	--	--	--	--	--	--	--	--	--	--	--	--	--	--	--	-	-	-
Unigene33850_Naja-najaA	399	133	16.4936	--	--	--	--	--	--	--	--	--	--	--	--	--	--	--	--	--	--	--	--	--	--	-	-	-
CL17.Contig4_Naja-najaA	270	90	16.4936	--	--	--	--	gi|17863489|gb|AF373353.1|	103	4e-19	Walterinnesia aegyptia clone WA2 non-LTR retrotransposon LINE2 reverse transcriptase pseudogene, partial sequence	--	--	--	--	--	--	--	--	--	--	--	--	--	--	-	-	-
Unigene26783_Naja-najaA	210	70	16.4936	--	--	--	--	gi|238737042|gb|GQ187171.1|	73.8	3e-10	Agkistrodon contortrix clone E33DIFJ02IWW5X microsatellite sequence	--	--	--	--	--	--	--	--	--	--	--	--	--	--	-	-	-
Unigene25016_Naja-najaA	162	54	16.4936	--	--	--	--	--	--	--	--	--	--	--	--	--	--	--	--	--	--	--	--	--	--	-	-	-
Unigene32451_Naja-najaA	153	51	16.4936	--	--	--	--	--	--	--	--	--	--	--	--	--	--	--	--	--	--	--	--	--	--	-	-	-
Unigene31643_Naja-najaA	643	214	16.4679	--	--	--	--	--	--	--	--	--	--	--	--	--	--	--	--	--	--	--	--	--	--	-	-	-
Unigene28761_Naja-najaA	1919	638	16.4506	--	--	--	--	gi|468852263|gb|GAGG010651806.1|	192	4e-45	TSA: Anolis carolinensis k36:8801655 transcribed RNA sequence	--	--	--	--	--	--	--	--	--	--	--	--	--	--	-	-	-
Unigene28440_Naja-najaA	361	120	16.4479	--	--	--	--	--	--	--	--	--	--	--	--	--	--	--	--	--	--	--	--	--	--	-	-	-
Unigene23818_Naja-najaA	298	99	16.4382	--	--	--	--	gi|379991110|ref|NG_032143.1|	75.8	1e-10	Homo sapiens aconitase 2, mitochondrial (ACO2), RefSeqGene on chromosome 22	--	--	--	--	--	--	--	--	--	--	--	--	--	--	-	-	-
Unigene27675_Naja-najaA	569	189	16.4356	--	--	--	--	gi|468349571|gb|GAGG010984154.1|	127	6e-26	TSA: Anolis carolinensis k51:4816369 transcribed RNA sequence	--	--	--	--	--	--	--	--	--	--	--	--	--	--	-	-	-
Unigene32749_Naja-najaA	280	93	16.4346	--	--	--	--	--	--	--	--	--	--	--	--	--	--	--	--	--	--	--	--	--	--	-	-	-
Unigene26869_Naja-najaA	497	165	16.4272	--	--	--	--	gi|403315423|gb|JX037467.1|	71.9	3e-09	Micrurus fulvius clone FQ6DGU405FPC1S microsatellite sequence	--	--	--	--	--	--	--	--	--	--	--	--	--	--	-	-	-
Unigene33768_Naja-najaA	735	244	16.4262	--	--	--	--	--	--	--	--	--	--	--	--	--	--	--	--	--	--	--	--	--	--	-	-	-
Unigene14471_Naja-najaA	416	138	16.4143	--	--	--	--	--	--	--	--	--	--	--	--	--	--	--	--	--	--	--	--	--	--	-	-	-
Unigene7950_Naja-najaA	757	251	16.4064	--	--	--	--	gi|468008010|gb|GAGC010333238.1|	69.9	2e-08	TSA: Anolis carolinensis k26:29726053 transcribed RNA sequence	--	--	--	--	--	--	--	--	--	--	--	--	--	--	-	-	-
Unigene7468_Naja-najaA	703	233	16.3997	--	--	--	--	--	--	--	--	--	--	--	--	--	--	--	--	--	--	--	--	--	--	-	-	-
Unigene14719_Naja-najaA	350	116	16.3993	--	--	--	--	--	--	--	--	--	--	--	--	--	--	--	--	--	--	--	--	--	--	-	-	-
Unigene27448_Naja-najaA	335	111	16.3951	--	--	--	--	--	--	--	--	--	--	--	--	--	--	--	--	--	--	--	--	--	--	-	-	-
Unigene22568_Naja-najaA	166	55	16.3942	--	--	--	--	--	--	--	--	--	--	--	--	--	--	--	--	--	--	--	--	--	--	-	-	-
CL2955.Contig1_Naja-najaA	151	50	16.3843	--	--	--	--	gi|403315323|gb|JX037367.1|	93.7	2e-16	Micrurus fulvius clone FQ6DGU405F39L1 microsatellite sequence	--	--	--	--	--	--	--	--	--	--	--	--	--	--	-	-	-
Unigene33167_Naja-najaA	873	289	16.3802	--	--	--	--	gi|124517834|gb|AC152174.17|	61.9	5e-06	Gasterosteus aculeatus clone ch213-202d23, complete sequence	--	--	--	--	--	--	--	--	--	--	--	--	--	--	-	-	-
Unigene15696_Naja-najaA	287	95	16.3786	--	--	--	--	gi|46240952|gb|AC146594.3|	63.9	4e-07	Mus musculus BAC clone RP24-155O13 from chromosome 14, complete sequence	--	--	--	--	--	--	--	--	--	--	--	--	--	--	-	-	-
Unigene8775_Naja-najaA	556	184	16.3749	--	--	--	--	--	--	--	--	--	--	--	--	--	--	--	--	--	--	--	--	--	--	-	-	-
Unigene34160_Naja-najaA	272	90	16.3723	--	--	--	--	--	--	--	--	--	--	--	--	--	--	--	--	--	--	--	--	--	--	-	-	-
Unigene7978_Naja-najaA	248	82	16.3605	--	--	--	--	gi|3860086|gb|AF097001.1|AF097001	81.8	1e-12	Naja sputatrix post synaptic alpha neurotoxin precursor (ntx) gene, ntx-4 allele, complete cds	--	--	--	--	--	--	--	--	--	--	--	--	--	--	-	-	-
Unigene15727_Naja-najaA	227	75	16.3482	--	--	--	--	--	--	--	--	--	--	--	--	--	--	--	--	--	--	--	--	--	--	-	-	-
Unigene32092_Naja-najaA	933	308	16.3345	--	--	--	--	gi|469109008|gb|GAGG010405117.1|	180	8e-42	TSA: Anolis carolinensis k31:13350393 transcribed RNA sequence	--	--	--	--	--	--	--	--	--	--	--	--	--	--	-	-	-
Unigene7920_Naja-najaA	464	153	16.3158	--	--	--	--	--	--	--	--	--	--	--	--	--	--	--	--	--	--	--	--	--	--	-	-	-
Unigene28791_Naja-najaA	434	143	16.3035	--	--	--	--	--	--	--	--	--	--	--	--	--	--	--	--	--	--	--	--	--	--	-	-	-
CL695.Contig1_Naja-najaA	574	189	16.2924	--	--	--	--	--	--	--	--	--	--	--	--	--	--	--	--	--	--	--	--	--	--	-	-	-
Unigene16406_Naja-najaA	398	131	16.2863	--	--	--	--	gi|465762524|gb|GACT011089072.1|	575	1e-161	TSA: Anolis carolinensis k41:9611163 transcribed RNA sequence	--	--	--	--	--	--	--	--	--	--	--	--	--	--	-	-	-
Unigene25179_Naja-najaA	398	131	16.2863	--	--	--	--	--	--	--	--	--	--	--	--	--	--	--	--	--	--	--	--	--	--	-	-	-
Unigene32374_Naja-najaA	155	51	16.2807	--	--	--	--	--	--	--	--	--	--	--	--	--	--	--	--	--	--	--	--	--	--	-	-	-
Unigene25300_Naja-najaA	1158	381	16.2799	--	--	--	--	gi|468493497|gb|GAGG010914188.1|	722	0	TSA: Anolis carolinensis k46:7486208 transcribed RNA sequence	--	--	--	--	--	--	--	--	--	--	--	--	--	--	-	-	-
Unigene29738_Naja-najaA	672	221	16.2727	--	--	--	--	--	--	--	--	--	--	--	--	--	--	--	--	--	--	--	--	--	--	-	-	-
Unigene31994_Naja-najaA	1528	502	16.2561	--	--	--	--	gi|32135052|emb|BX004970.8|	65.9	5e-07	Zebrafish DNA sequence from clone DKEY-9I4 in linkage group 1, complete sequence	--	--	--	--	--	--	--	--	--	--	--	--	--	--	-	-	-
Unigene26246_Naja-najaA	692	227	16.2314	--	--	--	--	--	--	--	--	--	--	--	--	--	--	--	--	--	--	--	--	--	--	-	-	-
Unigene29409_Naja-najaA	250	82	16.2297	--	--	--	--	gi|468977479|gb|GAGG010531464.1|	61.9	1e-06	TSA: Anolis carolinensis k36:10784994 transcribed RNA sequence	--	--	--	--	--	--	--	--	--	--	--	--	--	--	-	-	-
Unigene31238_Naja-najaA	250	82	16.2297	--	--	--	--	gi|469107210|gb|GAGG010406915.1|	107	2e-20	TSA: Anolis carolinensis k31:13356303 transcribed RNA sequence	--	--	--	--	--	--	--	--	--	--	--	--	--	--	-	-	-
Unigene26769_Naja-najaA	360	118	16.2187	--	--	--	--	--	--	--	--	--	--	--	--	--	--	--	--	--	--	--	--	--	--	-	-	-
CL3064.Contig2_Naja-najaA	977	320	16.2066	--	--	--	--	gi|403315629|gb|JX037673.1|	250	1e-62	Micrurus fulvius clone FQ6DGU405F42DP microsatellite sequence	--	--	--	--	--	--	--	--	--	--	--	--	--	--	-	-	-
Unigene22430_Naja-najaA	458	150	16.2055	--	--	--	--	--	--	--	--	--	--	--	--	--	--	--	--	--	--	--	--	--	--	-	-	-
CL1276.Contig1_Naja-najaA	226	74	16.2016	--	--	--	--	gi|403315606|gb|JX037650.1|	165	1e-37	Micrurus fulvius clone FQ6DGU405GIPJB microsatellite sequence	--	--	--	--	--	--	--	--	--	--	--	--	--	--	-	-	-
Unigene32193_Naja-najaA	1158	379	16.1944	--	--	--	--	gi|463515486|gb|GAFZ01015025.1|	581	1e-162	TSA: Anolis carolinensis comp731_c0_seq1 transcribed RNA sequence	--	--	--	--	--	--	--	--	--	--	--	--	--	--	-	-	-
Unigene27523_Naja-najaA	324	106	16.1881	--	--	--	--	--	--	--	--	--	--	--	--	--	--	--	--	--	--	--	--	--	--	-	-	-
Unigene30560_Naja-najaA	477	156	16.1824	--	--	--	--	--	--	--	--	--	--	--	--	--	--	--	--	--	--	--	--	--	--	-	-	-
Unigene34224_Naja-najaA	211	69	16.1809	--	--	--	--	--	--	--	--	--	--	--	--	--	--	--	--	--	--	--	--	--	--	-	-	-
Unigene8207_Naja-najaA	471	154	16.1784	--	--	--	--	--	--	--	--	--	--	--	--	--	--	--	--	--	--	--	--	--	--	-	-	-
Unigene31118_Naja-najaA	915	299	16.1691	--	--	--	--	--	--	--	--	--	--	--	--	--	--	--	--	--	--	--	--	--	--	-	-	-
Unigene7851_Naja-najaA	453	148	16.1659	--	--	--	--	gi|468709430|gb|GAGG010794411.1|	60	1e-05	TSA: Anolis carolinensis k41:8936161 transcribed RNA sequence	--	--	--	--	--	--	--	--	--	--	--	--	--	--	-	-	-
Unigene34013_Naja-najaA	291	95	16.1535	--	--	--	--	--	--	--	--	--	--	--	--	--	--	--	--	--	--	--	--	--	--	-	-	-
CL2375.Contig1_Naja-najaA	187	61	16.1408	--	--	--	--	gi|403314752|gb|JX036796.1|	293	1e-76	Micrurus fulvius clone FQ6DGU405F0D4K microsatellite sequence	--	--	--	--	--	--	--	--	--	--	--	--	--	--	-	-	-
Unigene15187_Naja-najaA	233	76	16.1396	--	--	--	--	gi|403317909|gb|JX039953.1|	109	6e-21	Micrurus fulvius clone FQ6DGU405FY3RB microsatellite sequence	--	--	--	--	--	--	--	--	--	--	--	--	--	--	-	-	-
Unigene15428_Naja-najaA	233	76	16.1396	--	--	--	--	--	--	--	--	--	--	--	--	--	--	--	--	--	--	--	--	--	--	-	-	-
Unigene27892_Naja-najaA	359	117	16.126	--	--	--	--	gi|403316163|gb|JX038207.1|	113	6e-22	Micrurus fulvius clone FQ6DGU405FPT7K microsatellite sequence	--	--	--	--	--	--	--	--	--	--	--	--	--	--	-	-	-
Unigene30787_Naja-najaA	402	131	16.1243	--	--	--	--	--	--	--	--	--	--	--	--	--	--	--	--	--	--	--	--	--	--	-	-	-
Unigene30475_Naja-najaA	399	130	16.1215	--	--	--	--	--	--	--	--	--	--	--	--	--	--	--	--	--	--	--	--	--	--	-	-	-
Unigene31242_Naja-najaA	310	101	16.1211	--	--	--	--	--	--	--	--	--	--	--	--	--	--	--	--	--	--	--	--	--	--	-	-	-
Unigene25193_Naja-najaA	528	172	16.1187	--	--	--	--	--	--	--	--	--	--	--	--	--	--	--	--	--	--	--	--	--	--	-	-	-
Unigene33831_Naja-najaA	249	81	16.0961	--	--	--	--	gi|403316139|gb|JX038183.1|	165	1e-37	Micrurus fulvius clone FQ6DGU405FWE90 microsatellite sequence	--	--	--	--	--	--	--	--	--	--	--	--	--	--	-	-	-
Unigene33099_Naja-najaA	329	107	16.0925	--	--	--	--	--	--	--	--	--	--	--	--	--	--	--	--	--	--	--	--	--	--	-	-	-
Unigene26074_Naja-najaA	400	130	16.0812	--	--	--	--	gi|468422946|gb|GAGC010128152.1|	636	1e-179	TSA: Anolis carolinensis k26:1396999 transcribed RNA sequence	--	--	--	--	--	--	--	--	--	--	--	--	--	--	-	-	-
Unigene32079_Naja-najaA	388	126	16.0685	--	--	--	--	gi|161016743|emb|CU019656.9|	69.9	9e-09	Zebrafish DNA sequence from clone DKEY-234C19 in linkage group 16, complete sequence	--	--	--	--	--	--	--	--	--	--	--	--	--	--	-	-	-
Unigene30819_Naja-najaA	678	220	16.0557	--	--	--	--	gi|238744426|gb|GQ194555.1|	75.8	2e-10	Agkistrodon contortrix clone E33DIFJ02HFXAE microsatellite sequence	--	--	--	--	--	--	--	--	--	--	--	--	--	--	-	-	-
Unigene30456_Naja-najaA	487	158	16.0533	--	--	--	--	--	--	--	--	--	--	--	--	--	--	--	--	--	--	--	--	--	--	-	-	-
Unigene26788_Naja-najaA	364	118	16.0404	--	--	--	--	--	--	--	--	--	--	--	--	--	--	--	--	--	--	--	--	--	--	-	-	-
Unigene31455_Naja-najaA	1222	396	16.0346	--	--	--	--	--	--	--	--	--	--	--	--	--	--	--	--	--	--	--	--	--	--	-	-	-
Unigene32747_Naja-najaA	782	253	16.0084	--	--	--	--	gi|469111840|gb|GAGG010402285.1|	184	4e-43	TSA: Anolis carolinensis k31:13338516 transcribed RNA sequence	--	--	--	--	--	--	--	--	--	--	--	--	--	--	-	-	-
Unigene15779_Naja-najaA	170	55	16.0084	--	--	--	--	gi|403315849|gb|JX037893.1|	81.8	9e-13	Micrurus fulvius clone FQ6DGU405FS89Q microsatellite sequence	--	--	--	--	--	--	--	--	--	--	--	--	--	--	-	-	-
CL2778.Contig1_Naja-najaA	637	206	16.0016	--	--	--	--	gi|71725651|gb|DQ084027.1|	61.9	3e-06	Oxyuranus scutellatus calglandulin-like protein mRNA, complete cds	--	--	--	--	--	--	--	--	--	--	--	--	--	--	-	-	-
Unigene25668_Naja-najaA	1432	463	15.9983	--	--	--	--	gi|238736764|gb|GQ186893.1|	79.8	3e-11	Agkistrodon contortrix clone E33DIFJ02HBTH9 microsatellite sequence	--	--	--	--	--	--	--	--	--	--	--	--	--	--	-	-	-
Unigene29511_Naja-najaA	427	138	15.9914	--	--	--	--	gi|157779751|gb|EU022685.1|	69.9	9e-09	Stegonotus cucullatus clone Steg_B105 microsatellite sequence	--	--	--	--	--	--	--	--	--	--	--	--	--	--	-	-	-
Unigene30342_Naja-najaA	737	238	15.9788	--	--	--	--	gi|465306166|gb|GACT011315343.1|	113	1e-21	TSA: Anolis carolinensis k51:6133190 transcribed RNA sequence	--	--	--	--	--	--	--	--	--	--	--	--	--	--	-	-	-
CL2034.Contig1_Naja-najaA	192	62	15.9781	--	--	--	--	gi|403315194|gb|JX037238.1|	105	7e-20	Micrurus fulvius clone FQ6DGU405GCPIJ microsatellite sequence	--	--	--	--	--	--	--	--	--	--	--	--	--	--	-	-	-
Unigene33160_Naja-najaA	728	235	15.9725	--	--	--	--	gi|307602780|gb|HM597733.1|	89.7	2e-14	Naja atra clone N076_1E_1 three-finger toxin precursor, gene, partial cds	--	--	--	--	--	--	--	--	--	--	--	--	--	--	-	-	-
Unigene14257_Naja-najaA	158	51	15.9716	--	--	--	--	--	--	--	--	--	--	--	--	--	--	--	--	--	--	--	--	--	--	-	-	-
Unigene7416_Naja-najaA	282	91	15.9672	--	--	--	--	--	--	--	--	--	--	--	--	--	--	--	--	--	--	--	--	--	--	-	-	-
CL1139.Contig1_Naja-najaA	276	89	15.9557	--	--	--	--	gi|238746773|gb|GQ196902.1|	109	7e-21	Agkistrodon contortrix clone E33DIFJ02IN2CD microsatellite sequence	--	--	--	--	--	--	--	--	--	--	--	--	--	--	-	-	-
Unigene34034_Naja-najaA	276	89	15.9557	--	--	--	--	--	--	--	--	--	--	--	--	--	--	--	--	--	--	--	--	--	--	-	-	-
Unigene15430_Naja-najaA	152	49	15.951	--	--	--	--	gi|467967695|gb|GAGC010353405.1|	133	2e-28	TSA: Anolis carolinensis k26:30341920 transcribed RNA sequence	--	--	--	--	--	--	--	--	--	--	--	--	--	--	-	-	-
Unigene15437_Naja-najaA	152	49	15.951	--	--	--	--	gi|403317262|gb|JX039306.1|	61.9	7e-07	Micrurus fulvius clone FQ6DGU405FZDUE microsatellite sequence	--	--	--	--	--	--	--	--	--	--	--	--	--	--	-	-	-
CL3087.Contig1_Naja-najaA	360	116	15.9438	--	--	--	--	gi|403316624|gb|JX038668.1|	93.7	5e-16	Micrurus fulvius clone FQ6DGU405FRRBS microsatellite sequence	--	--	--	--	--	--	--	--	--	--	--	--	--	--	-	-	-
Unigene33234_Naja-najaA	717	231	15.9415	--	--	--	--	--	--	--	--	--	--	--	--	--	--	--	--	--	--	--	--	--	--	-	-	-
Unigene34075_Naja-najaA	444	143	15.9363	--	--	--	--	--	--	--	--	--	--	--	--	--	--	--	--	--	--	--	--	--	--	-	-	-
Unigene32634_Naja-najaA	820	264	15.9304	--	--	--	--	--	--	--	--	--	--	--	--	--	--	--	--	--	--	--	--	--	--	-	-	-
Unigene33420_Naja-najaA	379	122	15.9278	--	--	--	--	--	--	--	--	--	--	--	--	--	--	--	--	--	--	--	--	--	--	-	-	-
Unigene31725_Naja-najaA	305	98	15.8987	--	--	--	--	--	--	--	--	--	--	--	--	--	--	--	--	--	--	--	--	--	--	-	-	-
Unigene30616_Naja-najaA	493	158	15.8579	--	--	--	--	gi|50428615|gb|AC074223.4|	63.9	7e-07	Mus musculus strain C57BL6/J chromosome 6 clone RP23-339H7, complete sequence	--	--	--	--	--	--	--	--	--	--	--	--	--	--	-	-	-
Unigene26231_Naja-najaA	181	58	15.8557	--	--	--	--	--	--	--	--	--	--	--	--	--	--	--	--	--	--	--	--	--	--	-	-	-
Unigene33050_Naja-najaA	1365	437	15.8411	--	--	--	--	gi|238740758|gb|GQ190887.1|	67.9	1e-07	Agkistrodon contortrix clone E33DIFJ02F5XTH microsatellite sequence	--	--	--	--	--	--	--	--	--	--	--	--	--	--	-	-	-
Unigene27449_Naja-najaA	2724	872	15.8396	--	--	--	--	gi|468971151|gb|GAGG010537792.1|	258	1e-64	TSA: Anolis carolinensis k36:10811264 transcribed RNA sequence	--	--	--	--	--	--	--	--	--	--	--	--	--	--	-	-	-
Unigene16391_Naja-najaA	350	112	15.8338	--	--	--	--	gi|469210898|gb|GAGG010303227.1|	60	7e-06	TSA: Anolis carolinensis k26:6543032 transcribed RNA sequence	--	--	--	--	--	--	--	--	--	--	--	--	--	--	-	-	-
Unigene12570_Naja-najaA	1854	593	15.8263	--	--	--	--	gi|403317514|gb|JX039558.1|	65.9	7e-07	Micrurus fulvius clone FQ6DGU405F7Y5C microsatellite sequence	--	--	--	--	--	--	--	--	--	--	--	--	--	--	-	-	-
Unigene31969_Naja-najaA	810	259	15.8216	--	--	--	--	--	--	--	--	--	--	--	--	--	--	--	--	--	--	--	--	--	--	-	-	-
CL1807.Contig3_Naja-najaA	2961	946	15.8084	--	--	--	--	--	--	--	--	--	--	--	--	--	--	--	--	--	--	--	--	--	--	-	-	-
Unigene29422_Naja-najaA	648	207	15.8063	--	--	--	--	--	--	--	--	--	--	--	--	--	--	--	--	--	--	--	--	--	--	-	-	-
Unigene25518_Naja-najaA	642	205	15.7999	--	--	--	--	--	--	--	--	--	--	--	--	--	--	--	--	--	--	--	--	--	--	-	-	-
Unigene31258_Naja-najaA	1328	424	15.798	--	--	--	--	--	--	--	--	--	--	--	--	--	--	--	--	--	--	--	--	--	--	-	-	-
Unigene34040_Naja-najaA	307	98	15.7951	--	--	--	--	--	--	--	--	--	--	--	--	--	--	--	--	--	--	--	--	--	--	-	-	-
Unigene32560_Naja-najaA	348	111	15.7826	--	--	--	--	gi|238741635|gb|GQ191764.1|	73.8	5e-10	Agkistrodon contortrix clone E33DIFJ02INH2H microsatellite sequence	--	--	--	--	--	--	--	--	--	--	--	--	--	--	-	-	-
Unigene14267_Naja-najaA	207	66	15.7764	--	--	--	--	--	--	--	--	--	--	--	--	--	--	--	--	--	--	--	--	--	--	-	-	-
Unigene7914_Naja-najaA	1073	342	15.7711	--	--	--	--	--	--	--	--	--	--	--	--	--	--	--	--	--	--	--	--	--	--	-	-	-
CL105.Contig1_Naja-najaA	251	80	15.7707	--	--	--	--	--	--	--	--	--	--	--	--	--	--	--	--	--	--	--	--	--	--	-	-	-
Unigene26568_Naja-najaA	182	58	15.7686	--	--	--	--	gi|238740227|gb|GQ190356.1|	89.7	4e-15	Agkistrodon contortrix clone E33DIFJ02IAUL6 microsatellite sequence	--	--	--	--	--	--	--	--	--	--	--	--	--	--	-	-	-
Unigene33465_Naja-najaA	430	137	15.7648	--	--	--	--	gi|468961263|gb|GAGG010547680.1|	65.9	1e-07	TSA: Anolis carolinensis k36:152369 transcribed RNA sequence	--	--	--	--	--	--	--	--	--	--	--	--	--	--	-	-	-
Unigene12982_Naja-najaA	1130	360	15.7638	--	--	--	--	gi|467063460|gb|GACT010556915.1|	141	8e-30	TSA: Anolis carolinensis k31:1458736 transcribed RNA sequence	--	--	--	--	--	--	--	--	--	--	--	--	--	--	-	-	-
Unigene7993_Naja-najaA	999	318	15.7506	--	--	--	--	gi|465070261|gb|GAGC011680463.1|	81.8	6e-12	TSA: Anolis carolinensis k66:3648889 transcribed RNA sequence	--	--	--	--	--	--	--	--	--	--	--	--	--	--	-	-	-
Unigene14843_Naja-najaA	754	240	15.7498	--	--	--	--	--	--	--	--	--	--	--	--	--	--	--	--	--	--	--	--	--	--	-	-	-
Unigene30755_Naja-najaA	484	154	15.7438	--	--	--	--	--	--	--	--	--	--	--	--	--	--	--	--	--	--	--	--	--	--	-	-	-
Unigene32226_Naja-najaA	154	49	15.7438	--	--	--	--	--	--	--	--	--	--	--	--	--	--	--	--	--	--	--	--	--	--	-	-	-
Unigene26559_Naja-najaA	472	150	15.7248	--	--	--	--	--	--	--	--	--	--	--	--	--	--	--	--	--	--	--	--	--	--	-	-	-
Unigene30822_Naja-najaA	1479	470	15.7241	--	--	--	--	--	--	--	--	--	--	--	--	--	--	--	--	--	--	--	--	--	--	-	-	-
Unigene16513_Naja-najaA	356	113	15.7059	--	--	--	--	gi|468306637|gb|GAGG011005592.1|	63.9	5e-07	TSA: Anolis carolinensis k51:5942829 transcribed RNA sequence	--	--	--	--	--	--	--	--	--	--	--	--	--	--	-	-	-
Unigene31748_Naja-najaA	221	70	15.6726	--	--	--	--	gi|6562010|emb|AJ251221.1|	63.9	3e-07	Bungarus multicinctus partial al3 gene for beta-bungarotoxin A chain, exons 1-3	--	--	--	--	--	--	--	--	--	--	--	--	--	--	-	-	-
Unigene28295_Naja-najaA	657	208	15.6651	--	--	--	--	gi|466730409|gb|GACT010722743.1|	238	3e-59	TSA: Anolis carolinensis k36:10028000 transcribed RNA sequence	--	--	--	--	--	--	--	--	--	--	--	--	--	--	-	-	-
Unigene31416_Naja-najaA	474	150	15.6584	--	--	--	--	--	--	--	--	--	--	--	--	--	--	--	--	--	--	--	--	--	--	-	-	-
Unigene33859_Naja-najaA	544	172	15.6446	--	--	--	--	--	--	--	--	--	--	--	--	--	--	--	--	--	--	--	--	--	--	-	-	-
Unigene14803_Naja-najaA	484	153	15.6416	--	--	--	--	--	--	--	--	--	--	--	--	--	--	--	--	--	--	--	--	--	--	-	-	-
CL2782.Contig1_Naja-najaA	1099	347	15.6231	--	--	--	--	--	--	--	--	--	--	--	--	--	--	--	--	--	--	--	--	--	--	-	-	-
Unigene7458_Naja-najaA	390	123	15.6054	--	--	--	--	--	--	--	--	--	--	--	--	--	--	--	--	--	--	--	--	--	--	-	-	-
Unigene33317_Naja-najaA	241	76	15.6039	--	--	--	--	--	--	--	--	--	--	--	--	--	--	--	--	--	--	--	--	--	--	-	-	-
Unigene33912_Naja-najaA	333	105	15.602	--	--	--	--	gi|469245346|gb|GAGG010221718.1|	472	1e-130	TSA: Anolis carolinensis k26:17213386 transcribed RNA sequence	--	--	--	--	--	--	--	--	--	--	--	--	--	--	-	-	-
Unigene31926_Naja-najaA	387	122	15.5986	--	--	--	--	--	--	--	--	--	--	--	--	--	--	--	--	--	--	--	--	--	--	-	-	-
Unigene7786_Naja-najaA	273	86	15.5873	--	--	--	--	gi|469281884|gb|GAGG010185180.1|	60	6e-06	TSA: Anolis carolinensis k26:1534536 transcribed RNA sequence	--	--	--	--	--	--	--	--	--	--	--	--	--	--	-	-	-
Unigene32661_Naja-najaA	864	272	15.5772	--	--	--	--	gi|238748220|gb|GQ198349.1|	103	1e-18	Agkistrodon contortrix clone E33DIFJ02G4VQX microsatellite sequence	--	--	--	--	--	--	--	--	--	--	--	--	--	--	-	-	-
Unigene29330_Naja-najaA	197	62	15.5726	--	--	--	--	gi|238737520|gb|GQ187649.1|	97.6	2e-17	Agkistrodon contortrix clone E33DIFJ02HIKKN microsatellite sequence	--	--	--	--	--	--	--	--	--	--	--	--	--	--	-	-	-
Unigene25361_Naja-najaA	299	94	15.5558	--	--	--	--	gi|403315925|gb|JX037969.1|	60	6e-06	Micrurus fulvius clone FQ6DGU405FU2GD microsatellite sequence	--	--	--	--	--	--	--	--	--	--	--	--	--	--	-	-	-
Unigene31500_Naja-najaA	735	231	15.5511	--	--	--	--	--	--	--	--	--	--	--	--	--	--	--	--	--	--	--	--	--	--	-	-	-
Unigene22520_Naja-najaA	665	209	15.5511	--	--	--	--	gi|123456011|ref|XM_001315710.1|	71.9	4e-09	Trichomonas vaginalis G3 Kelch motif family protein (TVAG_368940) partial mRNA	--	--	--	--	--	--	--	--	--	--	--	--	--	--	-	-	-
Unigene7639_Naja-najaA	315	99	15.5511	--	--	--	--	--	--	--	--	--	--	--	--	--	--	--	--	--	--	--	--	--	--	-	-	-
Unigene14529_Naja-najaA	1325	416	15.5351	--	--	--	--	gi|238746705|gb|GQ196834.1|	63.9	2e-06	Agkistrodon contortrix clone E33DIFJ02G0TUH microsatellite sequence	--	--	--	--	--	--	--	--	--	--	--	--	--	--	-	-	-
Unigene27538_Naja-najaA	564	177	15.5285	--	--	--	--	--	--	--	--	--	--	--	--	--	--	--	--	--	--	--	--	--	--	-	-	-
Unigene22587_Naja-najaA	682	214	15.5262	--	--	--	--	--	--	--	--	--	--	--	--	--	--	--	--	--	--	--	--	--	--	-	-	-
CL2759.Contig1_Naja-najaA	784	246	15.5258	--	--	--	--	--	--	--	--	--	--	--	--	--	--	--	--	--	--	--	--	--	--	-	-	-
Unigene28892_Naja-najaA	418	131	15.5071	--	--	--	--	--	--	--	--	--	--	--	--	--	--	--	--	--	--	--	--	--	--	-	-	-
Unigene30817_Naja-najaA	655	205	15.4863	--	--	--	--	gi|238748757|gb|GQ198886.1|	95.6	3e-16	Agkistrodon contortrix clone E33DIFJ02I7FE2 microsatellite sequence	--	--	--	--	--	--	--	--	--	--	--	--	--	--	-	-	-
Unigene31432_Naja-najaA	211	66	15.4774	--	--	--	--	gi|290760366|gb|GU320306.1|	73.8	3e-10	Pantherophis guttatus HOXC13 (HoxC13) gene, complete cds; and HOXC12 (HoxC12) gene, partial cds	--	--	--	--	--	--	--	--	--	--	--	--	--	--	-	-	-
Unigene31486_Naja-najaA	956	299	15.4756	--	--	--	--	gi|469073813|gb|GAGG010440239.1|	63.9	1e-06	TSA: Anolis carolinensis k31:368520 transcribed RNA sequence	--	--	--	--	--	--	--	--	--	--	--	--	--	--	-	-	-
Unigene33889_Naja-najaA	429	134	15.4555	--	--	--	--	--	--	--	--	--	--	--	--	--	--	--	--	--	--	--	--	--	--	-	-	-
Unigene28584_Naja-najaA	730	228	15.4542	--	--	--	--	--	--	--	--	--	--	--	--	--	--	--	--	--	--	--	--	--	--	-	-	-
Unigene30372_Naja-najaA	1138	355	15.4355	--	--	--	--	gi|468499642|gb|GAGG010911120.1|	117	1e-22	TSA: Anolis carolinensis k46:7477992 transcribed RNA sequence	--	--	--	--	--	--	--	--	--	--	--	--	--	--	-	-	-
Unigene14724_Naja-najaA	561	175	15.4351	--	--	--	--	--	--	--	--	--	--	--	--	--	--	--	--	--	--	--	--	--	--	-	-	-
Unigene25225_Naja-najaA	757	236	15.4259	--	--	--	--	gi|469184282|gb|GAGG010329843.1|	198	3e-47	TSA: Anolis carolinensis k26:823611 transcribed RNA sequence	--	--	--	--	--	--	--	--	--	--	--	--	--	--	-	-	-
Unigene22143_Naja-najaA	154	48	15.4225	--	--	--	--	--	--	--	--	--	--	--	--	--	--	--	--	--	--	--	--	--	--	-	-	-
Unigene31739_Naja-najaA	565	176	15.4134	--	--	--	--	gi|38017531|gb|AY434746.1|	61.9	3e-06	Felis catus microsatellite FCA762 sequence	--	--	--	--	--	--	--	--	--	--	--	--	--	--	-	-	-
Unigene136_Naja-najaA	244	76	15.412	--	--	--	--	--	--	--	--	--	--	--	--	--	--	--	--	--	--	--	--	--	--	-	-	-
Unigene14535_Naja-najaA	562	175	15.4077	--	--	--	--	--	--	--	--	--	--	--	--	--	--	--	--	--	--	--	--	--	--	-	-	-
Unigene25362_Naja-najaA	151	47	15.4013	--	--	--	--	--	--	--	--	--	--	--	--	--	--	--	--	--	--	--	--	--	--	-	-	-
Unigene22912_Naja-najaA	659	205	15.3923	--	--	--	--	--	--	--	--	--	--	--	--	--	--	--	--	--	--	--	--	--	--	-	-	-
Unigene8690_Naja-najaA	164	51	15.3873	--	--	--	--	gi|31791159|gb|AC101872.7|	67.9	1e-08	Mus musculus chromosome 17, clone RP23-358C2, complete sequence	--	--	--	--	--	--	--	--	--	--	--	--	--	--	-	-	-
Unigene10751_Naja-najaA	1084	337	15.3828	--	--	--	--	gi|327199342|gb|AC243835.5|	69.9	2e-08	Rattus norvegicus Y Chr BAC RNECO-318J07 (Amplicon Express Rat SHR-Akr (EcoR1 Digest) BAC library) complete sequence	--	--	--	--	--	--	--	--	--	--	--	--	--	--	-	-	-
Unigene32538_Naja-najaA	341	106	15.3811	--	--	--	--	--	--	--	--	--	--	--	--	--	--	--	--	--	--	--	--	--	--	-	-	-
Unigene33913_Naja-najaA	341	106	15.3811	--	--	--	--	gi|468968737|gb|GAGG010540206.1|	73.8	5e-10	TSA: Anolis carolinensis k36:10819008 transcribed RNA sequence	--	--	--	--	--	--	--	--	--	--	--	--	--	--	-	-	-
CL18.Contig4_Naja-najaA	354	110	15.3753	--	--	--	--	gi|238743158|gb|GQ193287.1|	145	2e-31	Agkistrodon contortrix clone E33DIFJ02JMIUY microsatellite sequence	--	--	--	--	--	--	--	--	--	--	--	--	--	--	-	-	-
Unigene8967_Naja-najaA	177	55	15.3753	--	--	--	--	--	--	--	--	--	--	--	--	--	--	--	--	--	--	--	--	--	--	-	-	-
Unigene7895_Naja-najaA	561	174	15.3469	--	--	--	--	--	--	--	--	--	--	--	--	--	--	--	--	--	--	--	--	--	--	-	-	-
Unigene27020_Naja-najaA	387	120	15.3428	--	--	--	--	--	--	--	--	--	--	--	--	--	--	--	--	--	--	--	--	--	--	-	-	-
Unigene8795_Naja-najaA	242	75	15.3349	--	--	--	--	--	--	--	--	--	--	--	--	--	--	--	--	--	--	--	--	--	--	-	-	-
Unigene30252_Naja-najaA	426	132	15.332	--	--	--	--	gi|34221767|emb|AL670238.5|	63.9	6e-07	Mouse DNA sequence from clone RP23-16J5 on chromosome X, complete sequence	--	--	--	--	--	--	--	--	--	--	--	--	--	--	-	-	-
Unigene8731_Naja-najaA	581	180	15.3296	--	--	--	--	--	--	--	--	--	--	--	--	--	--	--	--	--	--	--	--	--	--	-	-	-
Unigene30554_Naja-najaA	510	158	15.3293	--	--	--	--	--	--	--	--	--	--	--	--	--	--	--	--	--	--	--	--	--	--	-	-	-
Unigene26729_Naja-najaA	410	127	15.3269	--	--	--	--	--	--	--	--	--	--	--	--	--	--	--	--	--	--	--	--	--	--	-	-	-
Unigene33938_Naja-najaA	310	96	15.323	--	--	--	--	--	--	--	--	--	--	--	--	--	--	--	--	--	--	--	--	--	--	-	-	-
Unigene19774_Naja-najaA	252	78	15.3154	--	--	--	--	gi|403316115|gb|JX038159.1|	65.9	8e-08	Micrurus fulvius clone FQ6DGU405FRN85 microsatellite sequence	--	--	--	--	--	--	--	--	--	--	--	--	--	--	-	-	-
Unigene33558_Naja-najaA	320	99	15.3081	--	--	--	--	gi|26454699|gb|AE016773.1|	61.9	2e-06	Mus musculus chromosome 10 high-growth region, complete sequence	--	--	--	--	--	--	--	--	--	--	--	--	--	--	-	-	-
Unigene12324_Naja-najaA	278	86	15.307	--	--	--	--	--	--	--	--	--	--	--	--	--	--	--	--	--	--	--	--	--	--	-	-	-
Unigene16382_Naja-najaA	505	156	15.2851	--	--	--	--	--	--	--	--	--	--	--	--	--	--	--	--	--	--	--	--	--	--	-	-	-
CL3069.Contig7_Naja-najaA	1072	331	15.2781	--	--	--	--	gi|238735357|gb|GQ185486.1|	105	4e-19	Agkistrodon contortrix clone E33DIFJ02HEUYO microsatellite sequence	--	--	--	--	--	--	--	--	--	--	--	--	--	--	-	-	-
Unigene34144_Naja-najaA	230	71	15.2745	--	--	--	--	gi|403316401|gb|JX038445.1|	63.9	3e-07	Micrurus fulvius clone FQ6DGU405FWWQ8 microsatellite sequence	--	--	--	--	--	--	--	--	--	--	--	--	--	--	-	-	-
Unigene7998_Naja-najaA	541	167	15.2741	--	--	--	--	--	--	--	--	--	--	--	--	--	--	--	--	--	--	--	--	--	--	-	-	-
Unigene17473_Naja-najaA	256	79	15.2694	--	--	--	--	--	--	--	--	--	--	--	--	--	--	--	--	--	--	--	--	--	--	-	-	-
Unigene31595_Naja-najaA	431	133	15.269	--	--	--	--	gi|403316842|gb|JX038886.1|	67.9	4e-08	Micrurus fulvius clone FQ6DGU405FUS7O microsatellite sequence	--	--	--	--	--	--	--	--	--	--	--	--	--	--	-	-	-
Unigene33874_Naja-najaA	402	124	15.2627	--	--	--	--	gi|468971265|gb|GAGG010537678.1|	565	1e-158	TSA: Anolis carolinensis k36:10810982 transcribed RNA sequence	--	--	--	--	--	--	--	--	--	--	--	--	--	--	-	-	-
Unigene26124_Naja-najaA	201	62	15.2627	--	--	--	--	--	--	--	--	--	--	--	--	--	--	--	--	--	--	--	--	--	--	-	-	-
Unigene31726_Naja-najaA	707	218	15.2571	--	--	--	--	--	--	--	--	--	--	--	--	--	--	--	--	--	--	--	--	--	--	-	-	-
Unigene33847_Naja-najaA	840	259	15.2565	--	--	--	--	gi|238739004|gb|GQ189133.1|	113	1e-21	Agkistrodon contortrix clone E33DIFJ02FM42B microsatellite sequence	--	--	--	--	--	--	--	--	--	--	--	--	--	--	-	-	-
Unigene7923_Naja-najaA	928	286	15.2494	--	--	--	--	gi|468504817|gb|GAGG010908510.1|	182	2e-42	TSA: Anolis carolinensis k46:7470907 transcribed RNA sequence	--	--	--	--	--	--	--	--	--	--	--	--	--	--	-	-	-
Unigene33858_Naja-najaA	1036	319	15.2358	--	--	--	--	--	--	--	--	--	--	--	--	--	--	--	--	--	--	--	--	--	--	-	-	-
Unigene26738_Naja-najaA	338	104	15.2248	--	--	--	--	--	--	--	--	--	--	--	--	--	--	--	--	--	--	--	--	--	--	-	-	-
Unigene26647_Naja-najaA	299	92	15.2248	--	--	--	--	gi|469243003|gb|GAGG010224061.1|	206	4e-50	TSA: Anolis carolinensis k26:17220432 transcribed RNA sequence	--	--	--	--	--	--	--	--	--	--	--	--	--	--	-	-	-
Unigene13975_Naja-najaA	260	80	15.2248	--	--	--	--	--	--	--	--	--	--	--	--	--	--	--	--	--	--	--	--	--	--	-	-	-
Unigene29521_Naja-najaA	761	234	15.2148	--	--	--	--	--	--	--	--	--	--	--	--	--	--	--	--	--	--	--	--	--	--	-	-	-
Unigene8938_Naja-najaA	309	95	15.2125	--	--	--	--	gi|238735647|gb|GQ185776.1|	172	6e-40	Agkistrodon contortrix clone E33DIFJ02JPS1E microsatellite sequence	--	--	--	--	--	--	--	--	--	--	--	--	--	--	-	-	-
Unigene610_Naja-najaA	205	63	15.2063	--	--	--	--	gi|403315436|gb|JX037480.1|	133	3e-28	Micrurus fulvius clone FQ6DGU405FQRXL microsatellite sequence	--	--	--	--	--	--	--	--	--	--	--	--	--	--	-	-	-
Unigene8936_Naja-najaA	166	51	15.2019	--	--	--	--	--	--	--	--	--	--	--	--	--	--	--	--	--	--	--	--	--	--	-	-	-
Unigene32293_Naja-najaA	1042	320	15.1956	--	--	--	--	gi|808895|dbj|D31777.1|TFLGTFTBPA	97.6	1e-16	Trimeresurus flavoviridis gTfTBP gene for TATA-box binding protein, complete cds	--	--	--	--	--	--	--	--	--	--	--	--	--	--	-	-	-
Unigene15381_Naja-najaA	1065	327	15.1927	--	--	--	--	gi|215489984|emb|CU861652.12|	87.7	1e-13	Zebrafish DNA sequence from clone CH73-197L12 in linkage group 14, complete sequence	--	--	--	--	--	--	--	--	--	--	--	--	--	--	-	-	-
Unigene33849_Naja-najaA	518	159	15.1881	--	--	--	--	--	--	--	--	--	--	--	--	--	--	--	--	--	--	--	--	--	--	-	-	-
Unigene28611_Naja-najaA	931	285	15.1471	--	--	--	--	gi|14277185|gb|AC079905.28|	63.9	1e-06	Homo sapiens 12 BAC RP11-813P10 (Roswell Park Cancer Institute Human BAC Library) complete sequence	--	--	--	--	--	--	--	--	--	--	--	--	--	--	-	-	-
Unigene26322_Naja-najaA	219	67	15.1379	--	--	--	--	--	--	--	--	--	--	--	--	--	--	--	--	--	--	--	--	--	--	-	-	-
Unigene15944_Naja-najaA	180	55	15.1191	--	--	--	--	gi|238737914|gb|GQ188043.1|	61.9	9e-07	Agkistrodon contortrix clone E33DIFJ02GASGD microsatellite sequence	--	--	--	--	--	--	--	--	--	--	--	--	--	--	-	-	-
Unigene29999_Naja-najaA	803	245	15.0968	--	--	--	--	gi|154020057|gb|EU011025.1|	63.9	1e-06	Sus scrofa clone KVL9621 microsatellite sequence	--	--	--	--	--	--	--	--	--	--	--	--	--	--	-	-	-
Unigene33769_Naja-najaA	836	255	15.0928	--	--	--	--	gi|148832228|gb|EF452300.1|	71.9	5e-09	Boiga dendrophila denmotoxin precursor, gene, complete cds	--	--	--	--	--	--	--	--	--	--	--	--	--	--	-	-	-
Unigene32827_Naja-najaA	518	158	15.0926	--	--	--	--	gi|83582877|gb|AC167697.2|	105	2e-19	Amphimedon queenslandica clone JGIBAYC-5F12, complete sequence	--	--	--	--	--	--	--	--	--	--	--	--	--	--	-	-	-
Unigene28414_Naja-najaA	587	179	15.0887	--	--	--	--	--	--	--	--	--	--	--	--	--	--	--	--	--	--	--	--	--	--	-	-	-
Unigene26571_Naja-najaA	269	82	15.0833	--	--	--	--	gi|384743588|gb|JQ411656.1|	61.9	1e-06	Homo sapiens isolate 77979973 proprotein convertase subtilisin/kexin type 5 (PCSK5) gene, exon 14 and partial cds	--	--	--	--	--	--	--	--	--	--	--	--	--	--	-	-	-
Unigene33446_Naja-najaA	315	96	15.0798	--	--	--	--	--	--	--	--	--	--	--	--	--	--	--	--	--	--	--	--	--	--	-	-	-
Unigene10176_Naja-najaA	709	216	15.0745	--	--	--	--	--	--	--	--	--	--	--	--	--	--	--	--	--	--	--	--	--	--	-	-	-
Unigene33867_Naja-najaA	673	205	15.0721	--	--	--	--	--	--	--	--	--	--	--	--	--	--	--	--	--	--	--	--	--	--	-	-	-
Unigene33848_Naja-najaA	161	49	15.0593	--	--	--	--	--	--	--	--	--	--	--	--	--	--	--	--	--	--	--	--	--	--	-	-	-
Unigene30223_Naja-najaA	868	264	15.0494	--	--	--	--	--	--	--	--	--	--	--	--	--	--	--	--	--	--	--	--	--	--	-	-	-
Unigene31703_Naja-najaA	296	90	15.0448	--	--	--	--	--	--	--	--	--	--	--	--	--	--	--	--	--	--	--	--	--	--	-	-	-
Unigene8630_Naja-najaA	181	55	15.0356	--	--	--	--	gi|336042223|gb|HM627207.1|	87.7	2e-14	Drysdalia coronoides Vesp23 mRNA, complete cds	--	--	--	--	--	--	--	--	--	--	--	--	--	--	-	-	-
CL1400.Contig1_Naja-najaA	609	185	15.0311	--	--	--	--	gi|238737932|gb|GQ188061.1|	87.7	6e-14	Agkistrodon contortrix clone E33DIFJ02FY6SI microsatellite sequence	--	--	--	--	--	--	--	--	--	--	--	--	--	--	-	-	-
Unigene7734_Naja-najaA	372	113	15.0304	--	--	--	--	--	--	--	--	--	--	--	--	--	--	--	--	--	--	--	--	--	--	-	-	-
Unigene33851_Naja-najaA	1080	328	15.0275	--	--	--	--	--	--	--	--	--	--	--	--	--	--	--	--	--	--	--	--	--	--	-	-	-
Unigene9158_Naja-najaA	573	174	15.0255	--	--	--	--	--	--	--	--	--	--	--	--	--	--	--	--	--	--	--	--	--	--	-	-	-
Unigene7496_Naja-najaA	936	284	15.0134	--	--	--	--	--	--	--	--	--	--	--	--	--	--	--	--	--	--	--	--	--	--	-	-	-
Unigene32596_Naja-najaA	287	87	14.9994	--	--	--	--	--	--	--	--	--	--	--	--	--	--	--	--	--	--	--	--	--	--	-	-	-
Unigene33081_Naja-najaA	1828	554	14.9958	--	--	--	--	gi|335058671|gb|JF261166.1|	698	0	Hydrophis elegans clone He953 microsatellite sequence	--	--	--	--	--	--	--	--	--	--	--	--	--	--	-	-	-
Unigene7472_Naja-najaA	881	267	14.9958	--	--	--	--	gi|46427222|emb|CR388607.1|	65.9	3e-07	Gallus gallus finished cDNA, clone ChEST606d7	--	--	--	--	--	--	--	--	--	--	--	--	--	--	-	-	-
CL2173.Contig2_Naja-najaA	901	273	14.9925	--	--	--	--	gi|22417111|gb|AF528193.1|	168	3e-38	Macrovipera lebetina serine alpha-fibrinogenase precursor, mRNA, complete cds	--	--	--	--	--	--	--	--	--	--	--	--	--	--	-	-	-
Unigene34165_Naja-najaA	251	76	14.9822	--	--	--	--	--	--	--	--	--	--	--	--	--	--	--	--	--	--	--	--	--	--	-	-	-
Unigene27865_Naja-najaA	185	56	14.9779	--	--	--	--	gi|63025437|gb|AC154267.2|	79.8	4e-12	Mus musculus BAC clone RP24-227G11 from chromosome 17, complete sequence	--	--	--	--	--	--	--	--	--	--	--	--	--	--	-	-	-
Unigene18851_Naja-najaA	413	125	14.976	--	--	--	--	gi|153943193|dbj|AK284670.1|	222	1e-54	Gryllus bimaculatus mRNA, GBcontig31531	--	--	--	--	--	--	--	--	--	--	--	--	--	--	-	-	-
Unigene33868_Naja-najaA	456	138	14.9744	--	--	--	--	--	--	--	--	--	--	--	--	--	--	--	--	--	--	--	--	--	--	-	-	-
Unigene32856_Naja-najaA	195	59	14.9711	--	--	--	--	--	--	--	--	--	--	--	--	--	--	--	--	--	--	--	--	--	--	-	-	-
Unigene32867_Naja-najaA	162	49	14.9664	--	--	--	--	--	--	--	--	--	--	--	--	--	--	--	--	--	--	--	--	--	--	-	-	-
Unigene23017_Naja-najaA	248	75	14.9639	--	--	--	--	gi|403315598|gb|JX037642.1|	71.9	1e-09	Micrurus fulvius clone FQ6DGU405GBJ9Y microsatellite sequence	--	--	--	--	--	--	--	--	--	--	--	--	--	--	-	-	-
Unigene8777_Naja-najaA	192	58	14.9473	--	--	--	--	gi|238743393|gb|GQ193522.1|	89.7	4e-15	Agkistrodon contortrix clone E33DIFJ02IDTTX microsatellite sequence	--	--	--	--	--	--	--	--	--	--	--	--	--	--	-	-	-
Unigene7489_Naja-najaA	437	132	14.9461	--	--	--	--	gi|466407982|gb|GAGC011118364.1|	504	1e-139	TSA: Anolis carolinensis k41:724627 transcribed RNA sequence	--	--	--	--	--	--	--	--	--	--	--	--	--	--	-	-	-
Unigene253_Naja-najaA	255	77	14.9412	--	--	--	--	--	--	--	--	--	--	--	--	--	--	--	--	--	--	--	--	--	--	-	-	-
Unigene30479_Naja-najaA	371	112	14.9376	--	--	--	--	gi|196121957|gb|EU915254.1|	73.8	5e-10	Bassariscus astutus clone AAAG2 microsatellite sequence	--	--	--	--	--	--	--	--	--	--	--	--	--	--	-	-	-
Unigene14778_Naja-najaA	318	96	14.9376	--	--	--	--	gi|403316475|gb|JX038519.1|	63.9	4e-07	Micrurus fulvius clone FQ6DGU405FPZR1 microsatellite sequence	--	--	--	--	--	--	--	--	--	--	--	--	--	--	-	-	-
Unigene8861_Naja-najaA	365	110	14.912	--	--	--	--	--	--	--	--	--	--	--	--	--	--	--	--	--	--	--	--	--	--	-	-	-
Unigene32493_Naja-najaA	322	97	14.9057	--	--	--	--	gi|238736805|gb|GQ186934.1|	83.8	5e-13	Agkistrodon contortrix clone E33DIFJ02JP3D2 microsatellite sequence	--	--	--	--	--	--	--	--	--	--	--	--	--	--	-	-	-
CL546.Contig4_Naja-najaA	166	50	14.9038	--	--	--	--	gi|465131314|gb|GACT011400859.1|	67.9	1e-08	TSA: Anolis carolinensis k61:1092211 transcribed RNA sequence	--	--	--	--	--	--	--	--	--	--	--	--	--	--	-	-	-
Unigene18326_Naja-najaA	166	50	14.9038	--	--	--	--	gi|62177305|gb|AY878253.1|	65.9	5e-08	Amazona guildingii clone AgGT72 microsatellite sequence	--	--	--	--	--	--	--	--	--	--	--	--	--	--	-	-	-
Unigene27130_Naja-najaA	505	152	14.8932	--	--	--	--	gi|403315707|gb|JX037751.1|	89.7	1e-14	Micrurus fulvius clone FQ6DGU405FV1X5 microsatellite sequence	--	--	--	--	--	--	--	--	--	--	--	--	--	--	-	-	-
Unigene31599_Naja-najaA	422	127	14.8911	--	--	--	--	gi|238744655|gb|GQ194784.1|	67.9	4e-08	Agkistrodon contortrix clone E33DIFJ02I9XXA microsatellite sequence	--	--	--	--	--	--	--	--	--	--	--	--	--	--	-	-	-
Unigene14503_Naja-najaA	656	197	14.8593	--	--	--	--	--	--	--	--	--	--	--	--	--	--	--	--	--	--	--	--	--	--	-	-	-
Unigene28171_Naja-najaA	756	227	14.8573	--	--	--	--	--	--	--	--	--	--	--	--	--	--	--	--	--	--	--	--	--	--	-	-	-
Unigene31933_Naja-najaA	856	257	14.8558	--	--	--	--	gi|42517289|gb|AC129083.4|	63.9	1e-06	Mus musculus chromosome 6 clone RP23-9E15, complete sequence	--	--	--	--	--	--	--	--	--	--	--	--	--	--	-	-	-
Unigene32664_Naja-najaA	720	216	14.8442	--	--	--	--	--	--	--	--	--	--	--	--	--	--	--	--	--	--	--	--	--	--	-	-	-
Unigene21257_Naja-najaA	150	45	14.8442	--	--	--	--	--	--	--	--	--	--	--	--	--	--	--	--	--	--	--	--	--	--	-	-	-
Unigene26937_Naja-najaA	857	257	14.8384	--	--	--	--	--	--	--	--	--	--	--	--	--	--	--	--	--	--	--	--	--	--	-	-	-
Unigene33753_Naja-najaA	787	236	14.8379	--	--	--	--	gi|467823711|gb|GACT010176722.1|	79.8	2e-11	TSA: Anolis carolinensis k26:13482716 transcribed RNA sequence	--	--	--	--	--	--	--	--	--	--	--	--	--	--	-	-	-
Unigene32188_Naja-najaA	824	247	14.8322	--	--	--	--	--	--	--	--	--	--	--	--	--	--	--	--	--	--	--	--	--	--	-	-	-
Unigene32492_Naja-najaA	327	98	14.8291	--	--	--	--	gi|238736805|gb|GQ186934.1|	83.8	5e-13	Agkistrodon contortrix clone E33DIFJ02JP3D2 microsatellite sequence	--	--	--	--	--	--	--	--	--	--	--	--	--	--	-	-	-
CL2099.Contig2_Naja-najaA	267	80	14.8257	--	--	--	--	gi|403315248|gb|JX037292.1|	113	4e-22	Micrurus fulvius clone FQ6DGU405F9ASN microsatellite sequence	--	--	--	--	--	--	--	--	--	--	--	--	--	--	-	-	-
Unigene15465_Naja-najaA	828	248	14.8203	--	--	--	--	--	--	--	--	--	--	--	--	--	--	--	--	--	--	--	--	--	--	-	-	-
Unigene30477_Naja-najaA	818	245	14.82	--	--	--	--	--	--	--	--	--	--	--	--	--	--	--	--	--	--	--	--	--	--	-	-	-
Unigene30419_Naja-najaA	551	165	14.8173	--	--	--	--	--	--	--	--	--	--	--	--	--	--	--	--	--	--	--	--	--	--	-	-	-
Unigene9141_Naja-najaA	177	53	14.8162	--	--	--	--	--	--	--	--	--	--	--	--	--	--	--	--	--	--	--	--	--	--	-	-	-
Unigene33908_Naja-najaA	528	158	14.8067	--	--	--	--	--	--	--	--	--	--	--	--	--	--	--	--	--	--	--	--	--	--	-	-	-
Unigene7507_Naja-najaA	879	263	14.8048	--	--	--	--	--	--	--	--	--	--	--	--	--	--	--	--	--	--	--	--	--	--	-	-	-
Unigene7707_Naja-najaA	321	96	14.798	--	--	--	--	--	--	--	--	--	--	--	--	--	--	--	--	--	--	--	--	--	--	-	-	-
Unigene29442_Naja-najaA	408	122	14.7957	--	--	--	--	--	--	--	--	--	--	--	--	--	--	--	--	--	--	--	--	--	--	-	-	-
Unigene33968_Naja-najaA	526	157	14.7689	--	--	--	--	gi|468299779|gb|GAGG011009039.1|	444	1e-121	TSA: Anolis carolinensis k51:5951858 transcribed RNA sequence	--	--	--	--	--	--	--	--	--	--	--	--	--	--	-	-	-
Unigene24648_Naja-najaA	382	114	14.7665	--	--	--	--	--	--	--	--	--	--	--	--	--	--	--	--	--	--	--	--	--	--	-	-	-
Unigene7392_Naja-najaA	382	114	14.7665	--	--	--	--	--	--	--	--	--	--	--	--	--	--	--	--	--	--	--	--	--	--	-	-	-
Unigene34014_Naja-najaA	295	88	14.7603	--	--	--	--	--	--	--	--	--	--	--	--	--	--	--	--	--	--	--	--	--	--	-	-	-
Unigene7422_Naja-najaA	466	139	14.7593	--	--	--	--	gi|469246300|gb|GAGG010220764.1|	89.7	1e-14	TSA: Anolis carolinensis k26:17210408 transcribed RNA sequence	--	--	--	--	--	--	--	--	--	--	--	--	--	--	-	-	-
Unigene14126_Naja-najaA	171	51	14.7574	--	--	--	--	gi|462897265|gb|GAFZ01194059.1|	75.8	6e-11	TSA: Anolis carolinensis comp12486_c0_seq1 transcribed RNA sequence	--	--	--	--	--	--	--	--	--	--	--	--	--	--	-	-	-
Unigene22906_Naja-najaA	161	48	14.752	--	--	--	--	--	--	--	--	--	--	--	--	--	--	--	--	--	--	--	--	--	--	-	-	-
Unigene23427_Naja-najaA	161	48	14.752	--	--	--	--	--	--	--	--	--	--	--	--	--	--	--	--	--	--	--	--	--	--	-	-	-
Unigene7385_Naja-najaA	161	48	14.752	--	--	--	--	--	--	--	--	--	--	--	--	--	--	--	--	--	--	--	--	--	--	-	-	-
Unigene32140_Naja-najaA	453	135	14.7459	--	--	--	--	--	--	--	--	--	--	--	--	--	--	--	--	--	--	--	--	--	--	-	-	-
Unigene26566_Naja-najaA	205	61	14.7235	--	--	--	--	--	--	--	--	--	--	--	--	--	--	--	--	--	--	--	--	--	--	-	-	-
Unigene624_Naja-najaA	1396	415	14.7095	--	--	--	--	gi|403315745|gb|JX037789.1|	103	2e-18	Micrurus fulvius clone FQ6DGU405GE2Z6 microsatellite sequence	--	--	--	--	--	--	--	--	--	--	--	--	--	--	-	-	-
Unigene21878_Naja-najaA	323	96	14.7063	--	--	--	--	--	--	--	--	--	--	--	--	--	--	--	--	--	--	--	--	--	--	-	-	-
Unigene7493_Naja-najaA	478	142	14.6993	--	--	--	--	--	--	--	--	--	--	--	--	--	--	--	--	--	--	--	--	--	--	-	-	-
Unigene21025_Naja-najaA	202	60	14.6972	--	--	--	--	--	--	--	--	--	--	--	--	--	--	--	--	--	--	--	--	--	--	-	-	-
Unigene27582_Naja-najaA	256	76	14.6896	--	--	--	--	gi|321399712|emb|FR796407.1|	63.9	3e-07	Leishmania major strain Friedlin complete genome, chromosome 11	--	--	--	--	--	--	--	--	--	--	--	--	--	--	-	-	-
Unigene14785_Naja-najaA	364	108	14.6811	--	--	--	--	--	--	--	--	--	--	--	--	--	--	--	--	--	--	--	--	--	--	-	-	-
Unigene15213_Naja-najaA	263	78	14.6749	--	--	--	--	gi|290760366|gb|GU320306.1|	63.9	3e-07	Pantherophis guttatus HOXC13 (HoxC13) gene, complete cds; and HOXC12 (HoxC12) gene, partial cds	--	--	--	--	--	--	--	--	--	--	--	--	--	--	-	-	-
Unigene14825_Naja-najaA	833	247	14.6719	--	--	--	--	--	--	--	--	--	--	--	--	--	--	--	--	--	--	--	--	--	--	-	-	-
Unigene34142_Naja-najaA	270	80	14.6609	--	--	--	--	gi|469552364|gb|GAGG010259099.1|	315	6e-83	TSA: Anolis carolinensis k26:3747193 transcribed RNA sequence	--	--	--	--	--	--	--	--	--	--	--	--	--	--	-	-	-
Unigene7891_Naja-najaA	422	125	14.6566	--	--	--	--	gi|468705301|gb|GAGG010798540.1|	184	2e-43	TSA: Anolis carolinensis k41:8948135 transcribed RNA sequence	--	--	--	--	--	--	--	--	--	--	--	--	--	--	-	-	-
Unigene11210_Naja-najaA	341	101	14.6556	--	--	--	--	--	--	--	--	--	--	--	--	--	--	--	--	--	--	--	--	--	--	-	-	-
Unigene30686_Naja-najaA	3211	951	14.6547	--	--	--	--	gi|468489386|gb|GAGG010916237.1|	180	3e-41	TSA: Anolis carolinensis k46:7491862 transcribed RNA sequence	--	--	--	--	--	--	--	--	--	--	--	--	--	--	-	-	-
Unigene33854_Naja-najaA	466	138	14.6531	--	--	--	--	gi|469242738|gb|GAGG010224326.1|	557	1e-155	TSA: Anolis carolinensis k26:17221253 transcribed RNA sequence	--	--	--	--	--	--	--	--	--	--	--	--	--	--	-	-	-
CL618.Contig1_Naja-najaA	152	45	14.6489	--	--	--	--	--	--	--	--	--	--	--	--	--	--	--	--	--	--	--	--	--	--	-	-	-
CL3028.Contig1_Naja-najaA	1021	302	14.6358	--	--	--	--	gi|403316156|gb|JX038200.1|	117	1e-22	Micrurus fulvius clone FQ6DGU405FU232 microsatellite sequence	--	--	--	--	--	--	--	--	--	--	--	--	--	--	-	-	-
Unigene9044_Naja-najaA	186	55	14.6314	--	--	--	--	gi|464576905|gb|GAGA01224808.1|	69.9	4e-09	TSA: Anolis carolinensis k31_6900025 transcribed RNA sequence	--	--	--	--	--	--	--	--	--	--	--	--	--	--	-	-	-
Unigene31177_Naja-najaA	301	89	14.6305	--	--	--	--	gi|466261552|gb|GACT010922141.1|	105	1e-19	TSA: Anolis carolinensis k36:9891548 transcribed RNA sequence	--	--	--	--	--	--	--	--	--	--	--	--	--	--	-	-	-
Unigene22586_Naja-najaA	944	279	14.6241	--	--	--	--	--	--	--	--	--	--	--	--	--	--	--	--	--	--	--	--	--	--	-	-	-
CL1065.Contig1_Naja-najaA	741	219	14.6238	--	--	--	--	--	--	--	--	--	--	--	--	--	--	--	--	--	--	--	--	--	--	-	-	-
Unigene14486_Naja-najaA	582	172	14.6232	--	--	--	--	gi|469246515|gb|GAGG010220549.1|	319	8e-84	TSA: Anolis carolinensis k26:17209747 transcribed RNA sequence	--	--	--	--	--	--	--	--	--	--	--	--	--	--	-	-	-
Unigene14216_Naja-najaA	237	70	14.6145	--	--	--	--	--	--	--	--	--	--	--	--	--	--	--	--	--	--	--	--	--	--	-	-	-
Unigene33537_Naja-najaA	772	228	14.6135	--	--	--	--	--	--	--	--	--	--	--	--	--	--	--	--	--	--	--	--	--	--	-	-	-
Unigene8737_Naja-najaA	193	57	14.6135	--	--	--	--	--	--	--	--	--	--	--	--	--	--	--	--	--	--	--	--	--	--	-	-	-
Unigene15847_Naja-najaA	166	49	14.6057	--	--	--	--	--	--	--	--	--	--	--	--	--	--	--	--	--	--	--	--	--	--	-	-	-
CL2586.Contig1_Naja-najaA	1650	487	14.6043	--	--	--	--	--	--	--	--	--	--	--	--	--	--	--	--	--	--	--	--	--	--	-	-	-
Unigene16426_Naja-najaA	244	72	14.6009	--	--	--	--	gi|468625590|gb|GAGG010848160.1|	65.9	8e-08	TSA: Anolis carolinensis k46:3822500u transcribed RNA sequence	--	--	--	--	--	--	--	--	--	--	--	--	--	--	-	-	-
Unigene12196_Naja-najaA	234	69	14.5905	--	--	--	--	gi|403315346|gb|JX037390.1|	71.9	1e-09	Micrurus fulvius clone FQ6DGU405F2UVF microsatellite sequence	--	--	--	--	--	--	--	--	--	--	--	--	--	--	-	-	-
Unigene34275_Naja-najaA	251	74	14.5879	--	--	--	--	--	--	--	--	--	--	--	--	--	--	--	--	--	--	--	--	--	--	-	-	-
Unigene8132_Naja-najaA	1232	363	14.5791	--	--	--	--	--	--	--	--	--	--	--	--	--	--	--	--	--	--	--	--	--	--	-	-	-
Unigene8176_Naja-najaA	465	137	14.5782	--	--	--	--	--	--	--	--	--	--	--	--	--	--	--	--	--	--	--	--	--	--	-	-	-
Unigene33997_Naja-najaA	309	91	14.572	--	--	--	--	--	--	--	--	--	--	--	--	--	--	--	--	--	--	--	--	--	--	-	-	-
Unigene8759_Naja-najaA	428	126	14.5667	--	--	--	--	--	--	--	--	--	--	--	--	--	--	--	--	--	--	--	--	--	--	-	-	-
Unigene31701_Naja-najaA	809	238	14.5567	--	--	--	--	gi|403317472|gb|JX039516.1|	131	6e-27	Micrurus fulvius clone FQ6DGU405FW4DG microsatellite sequence	--	--	--	--	--	--	--	--	--	--	--	--	--	--	-	-	-
Unigene7660_Naja-najaA	272	80	14.5531	--	--	--	--	--	--	--	--	--	--	--	--	--	--	--	--	--	--	--	--	--	--	-	-	-
Unigene16451_Naja-najaA	262	77	14.542	--	--	--	--	--	--	--	--	--	--	--	--	--	--	--	--	--	--	--	--	--	--	-	-	-
Unigene32494_Naja-najaA	177	52	14.5367	--	--	--	--	--	--	--	--	--	--	--	--	--	--	--	--	--	--	--	--	--	--	-	-	-
Unigene33989_Naja-najaA	446	131	14.5336	--	--	--	--	--	--	--	--	--	--	--	--	--	--	--	--	--	--	--	--	--	--	-	-	-
Unigene32580_Naja-najaA	487	143	14.5292	--	--	--	--	--	--	--	--	--	--	--	--	--	--	--	--	--	--	--	--	--	--	-	-	-
Unigene30597_Naja-najaA	351	103	14.52	--	--	--	--	--	--	--	--	sp|A4QNR8|LENG8_DANRE	48.1	4e-06	Leukocyte receptor cluster member 8 homolog OS=Danio rerio GN=leng8 PE=2 SV=1	--	--	--	--	--	K15174	3e-06	50.4	cqu:CpipJ_CPIJ012821	RNA polymerase II-associated factor 1	-	-	-
Unigene20947_Naja-najaA	692	203	14.5153	--	--	--	--	gi|403315612|gb|JX037656.1|	77.8	6e-11	Micrurus fulvius clone FQ6DGU405GCG0B microsatellite sequence	--	--	--	--	--	--	--	--	--	--	--	--	--	--	-	-	-
Unigene32030_Naja-najaA	300	88	14.5143	--	--	--	--	--	--	--	--	--	--	--	--	--	--	--	--	--	--	--	--	--	--	-	-	-
Unigene435_Naja-najaA	150	44	14.5143	--	--	--	--	--	--	--	--	--	--	--	--	--	--	--	--	--	--	--	--	--	--	-	-	-
Unigene27534_Naja-najaA	208	61	14.5112	--	--	--	--	--	--	--	--	--	--	--	--	--	--	--	--	--	--	--	--	--	--	-	-	-
Unigene16324_Naja-najaA	290	85	14.503	--	--	--	--	--	--	--	--	--	--	--	--	--	--	--	--	--	--	--	--	--	--	-	-	-
Unigene27447_Naja-najaA	543	159	14.4888	--	--	--	--	gi|238738313|gb|GQ188442.1|	428	1e-116	Agkistrodon contortrix clone E33DIFJ02F6SHO microsatellite sequence	--	--	--	--	--	--	--	--	--	--	--	--	--	--	-	-	-
Unigene34575_Naja-najaA	205	60	14.4821	--	--	--	--	--	--	--	--	--	--	--	--	--	--	--	--	--	--	--	--	--	--	-	-	-
Unigene26081_Naja-najaA	735	215	14.4739	--	--	--	--	--	--	--	--	--	--	--	--	--	--	--	--	--	--	--	--	--	--	-	-	-
Unigene26214_Naja-najaA	677	198	14.4714	--	--	--	--	--	--	--	--	--	--	--	--	--	--	--	--	--	--	--	--	--	--	-	-	-
Unigene30540_Naja-najaA	1782	521	14.4666	--	--	--	--	gi|31745048|dbj|AB112356.1|	97.6	2e-16	Bungarus flaviceps beta-bgt a2 mRNA for beta-bungarotoxin A2 chain precursor, complete cds	--	--	--	--	--	--	--	--	--	--	--	--	--	--	-	-	-
Unigene17220_Naja-najaA	397	116	14.4578	--	--	--	--	gi|469006630|gb|GAGG010502477.1|	81.8	2e-12	TSA: Anolis carolinensis k31:8687705 transcribed RNA sequence	--	--	--	--	--	--	--	--	--	--	--	--	--	--	-	-	-
Unigene33463_Naja-najaA	178	52	14.455	--	--	--	--	gi|403316615|gb|JX038659.1|	79.8	4e-12	Micrurus fulvius clone FQ6DGU405FT1PY microsatellite sequence	--	--	--	--	--	--	--	--	--	--	--	--	--	--	-	-	-
Unigene7457_Naja-najaA	428	125	14.4511	--	--	--	--	gi|465302238|gb|GACT011317305.1|	216	7e-53	TSA: Anolis carolinensis k51:6138458 transcribed RNA sequence	--	--	--	--	--	--	--	--	--	--	--	--	--	--	-	-	-
Unigene16366_Naja-najaA	476	139	14.4492	--	--	--	--	--	--	--	--	--	--	--	--	--	--	--	--	--	--	--	--	--	--	-	-	-
Unigene28697_Naja-najaA	346	101	14.4438	--	--	--	--	--	--	--	--	--	--	--	--	--	--	--	--	--	--	--	--	--	--	-	-	-
Unigene33295_Naja-najaA	209	61	14.4417	--	--	--	--	--	--	--	--	--	--	--	--	--	--	--	--	--	--	--	--	--	--	-	-	-
Unigene33991_Naja-najaA	377	110	14.4373	--	--	--	--	--	--	--	--	--	--	--	--	--	--	--	--	--	K14343	4e-06	50.1	acs:100565155	solute carrier family 10 (sodium/bile acid cotransporter), member 3/5	-	-	-
Unigene28717_Naja-najaA	240	70	14.4319	--	--	--	--	gi|238735793|gb|GQ185922.1|	145	1e-31	Agkistrodon contortrix clone E33DIFJ02JFZEI microsatellite sequence	--	--	--	--	--	--	--	--	--	--	--	--	--	--	-	-	-
Unigene32924_Naja-najaA	223	65	14.4226	--	--	--	--	gi|341572539|ref|NG_029490.1|	60	5e-06	Homo sapiens calpastatin (CAST), RefSeqGene on chromosome 5	--	--	--	--	--	--	--	--	--	--	--	--	--	--	-	-	-
Unigene27044_Naja-najaA	388	113	14.4106	--	--	--	--	--	--	--	--	--	--	--	--	--	--	--	--	--	--	--	--	--	--	-	-	-
Unigene9131_Naja-najaA	285	83	14.4102	--	--	--	--	--	--	--	--	--	--	--	--	--	--	--	--	--	--	--	--	--	--	-	-	-
Unigene34041_Naja-najaA	261	76	14.4082	--	--	--	--	--	--	--	--	--	--	--	--	--	--	--	--	--	--	--	--	--	--	-	-	-
Unigene13832_Naja-najaA	237	69	14.4058	--	--	--	--	--	--	--	--	--	--	--	--	--	--	--	--	--	--	--	--	--	--	-	-	-
Unigene14800_Naja-najaA	299	87	14.3974	--	--	--	--	gi|238740512|gb|GQ190641.1|	99.6	7e-18	Agkistrodon contortrix clone E33DIFJ02H3I2B microsatellite sequence	--	--	--	--	--	--	--	--	--	--	--	--	--	--	-	-	-
Unigene34358_Naja-najaA	368	107	14.387	--	--	--	--	--	--	--	--	--	--	--	--	--	--	--	--	--	--	--	--	--	--	-	-	-
Unigene14923_Naja-najaA	1421	413	14.3811	--	--	--	--	gi|363741110|ref|XR_140292.1|	67.9	1e-07	PREDICTED: Gallus gallus uncharacterized LOC100859803 (LOC100859803), miscRNA	--	--	--	--	--	--	--	--	--	--	--	--	--	--	-	-	-
Unigene33901_Naja-najaA	964	280	14.372	--	--	--	--	--	--	--	--	--	--	--	--	--	--	--	--	--	--	--	--	--	--	-	-	-
Unigene26946_Naja-najaA	1257	365	14.3679	--	--	--	--	gi|449504122|ref|XM_002197617.2|	262	4e-66	PREDICTED: Taeniopygia guttata related RAS viral (r-ras) oncogene homolog 2 (RRAS2), mRNA	--	--	--	--	--	--	--	--	--	--	--	--	--	--	-	-	-
Unigene33563_Naja-najaA	548	159	14.3566	--	--	--	--	--	--	--	--	--	--	--	--	--	--	--	--	--	--	--	--	--	--	-	-	-
Unigene33402_Naja-najaA	752	218	14.3441	--	--	--	--	--	--	--	--	--	--	--	--	--	--	--	--	--	--	--	--	--	--	-	-	-
Unigene19400_Naja-najaA	483	140	14.3422	--	--	--	--	gi|61098233|ref|NM_001012772.1|	119	1e-23	Gallus gallus CTD (carboxy-terminal domain, RNA polymerase II, polypeptide A) small phosphatase like 2 (CTDSPL2), mRNA	--	--	--	--	--	--	--	--	--	--	--	--	--	--	-	-	-
Unigene33918_Naja-najaA	414	120	14.3422	--	--	--	--	--	--	--	--	--	--	--	--	--	--	--	--	--	--	--	--	--	--	-	-	-
Unigene14622_Naja-najaA	1846	535	14.3403	--	--	--	--	gi|469109023|gb|GAGG010405102.1|	295	4e-76	TSA: Anolis carolinensis k31:13350355 transcribed RNA sequence	--	--	--	--	--	--	--	--	--	--	--	--	--	--	-	-	-
Unigene14569_Naja-najaA	1395	404	14.3299	--	--	--	--	gi|463820614|gb|GAGA01606589.1|	151	1e-32	TSA: Anolis carolinensis k61_2769553 transcribed RNA sequence	--	--	--	--	--	--	--	--	--	--	--	--	--	--	-	-	-
Unigene15662_Naja-najaA	266	77	14.3233	--	--	--	--	--	--	--	--	--	--	--	--	--	--	--	--	--	--	--	--	--	--	-	-	-
Unigene9018_Naja-najaA	152	44	14.3233	--	--	--	--	--	--	--	--	--	--	--	--	--	--	--	--	--	--	--	--	--	--	-	-	-
Unigene28713_Naja-najaA	729	211	14.3216	--	--	--	--	gi|326929167|ref|XM_003210693.1|	71.9	4e-09	PREDICTED: Meleagris gallopavo TNF receptor-associated factor 7 (TRAF7), mRNA	--	--	--	--	--	--	--	--	--	--	--	--	--	--	-	-	-
Unigene33893_Naja-najaA	484	140	14.3126	--	--	--	--	--	--	--	--	--	--	--	--	--	--	--	--	--	--	--	--	--	--	-	-	-
Unigene31276_Naja-najaA	626	181	14.3067	--	--	--	--	--	--	--	--	--	--	--	--	--	--	--	--	--	--	--	--	--	--	-	-	-
Unigene627_Naja-najaA	1904	550	14.2933	--	--	--	--	--	--	--	--	--	--	--	--	--	--	--	--	--	--	--	--	--	--	-	-	-
Unigene9147_Naja-najaA	156	45	14.2733	--	--	--	--	--	--	--	--	--	--	--	--	--	--	--	--	--	--	--	--	--	--	-	-	-
CL2711.Contig1_Naja-najaA	666	192	14.2647	--	--	--	--	gi|297189750|gb|GU222456.1|	79.8	2e-11	Crotalus oreganus concolor clone MFR 29 microsatellite sequence	--	--	--	--	--	--	--	--	--	--	--	--	--	--	-	-	-
Unigene7529_Naja-najaA	229	66	14.2608	--	--	--	--	--	--	--	--	--	--	--	--	--	--	--	--	--	--	--	--	--	--	-	-	-
Unigene9133_Naja-najaA	347	100	14.2596	--	--	--	--	--	--	--	--	--	--	--	--	--	--	--	--	--	--	--	--	--	--	-	-	-
Unigene28787_Naja-najaA	406	117	14.2592	--	--	--	--	--	--	--	--	--	--	--	--	--	--	--	--	--	--	--	--	--	--	-	-	-
Unigene33012_Naja-najaA	427	123	14.2532	--	--	--	--	--	--	--	--	--	--	--	--	--	--	--	--	--	--	--	--	--	--	-	-	-
Unigene19175_Naja-najaA	643	185	14.2363	--	--	--	--	--	--	--	--	--	--	--	--	--	--	--	--	--	--	--	--	--	--	-	-	-
CL1799.Contig1_Naja-najaA	859	247	14.2279	--	--	--	--	gi|462467235|gb|GAGB010639909.1|	252	2e-63	TSA: Anolis carolinensis k41:9169404 transcribed RNA sequence	--	--	--	--	--	--	--	--	--	--	--	--	--	--	-	-	-
Unigene34125_Naja-najaA	261	75	14.2186	--	--	--	--	--	--	--	--	--	--	--	--	--	--	--	--	--	--	--	--	--	--	-	-	-
Unigene8719_Naja-najaA	181	52	14.2154	--	--	--	--	--	--	--	--	--	--	--	--	--	--	--	--	--	--	--	--	--	--	-	-	-
Unigene30896_Naja-najaA	296	85	14.209	--	--	--	--	--	--	--	--	--	--	--	--	--	--	--	--	--	--	--	--	--	--	-	-	-
Unigene27435_Naja-najaA	310	89	14.2057	--	--	--	--	gi|468342732|gb|GAGG010987569.1|	60	6e-06	TSA: Anolis carolinensis k51:5025239 transcribed RNA sequence	sp|A7YY45|IMPCT_BOVIN	48.1	4e-06	Protein IMPACT OS=Bos taurus GN=IMPACT PE=2 SV=2	--	--	--	--	--	--	--	--	--	--	-	-	-
Unigene120_Naja-najaA	2042	586	14.1996	--	--	--	--	gi|468967740|gb|GAGG010541203.1|	170	2e-38	TSA: Anolis carolinensis k36:10822012 transcribed RNA sequence	--	--	--	--	--	--	--	--	--	--	--	--	--	--	-	-	-
Unigene16656_Naja-najaA	352	101	14.1976	--	--	--	--	gi|238743355|gb|GQ193484.1|	93.7	5e-16	Agkistrodon contortrix clone E33DIFJ02H7SNE microsatellite sequence	--	--	--	--	--	--	--	--	--	--	--	--	--	--	-	-	-
Unigene27483_Naja-najaA	589	169	14.1973	--	--	--	--	--	--	--	--	--	--	--	--	--	--	--	--	--	--	--	--	--	--	-	-	-
Unigene7686_Naja-najaA	251	72	14.1937	--	--	--	--	--	--	--	--	--	--	--	--	--	--	--	--	--	--	--	--	--	--	-	-	-
Unigene7454_Naja-najaA	523	150	14.1914	--	--	--	--	gi|463887065|gb|GAGA01573394.1|	61.9	3e-06	TSA: Anolis carolinensis k56_643744 transcribed RNA sequence	--	--	--	--	--	--	--	--	--	--	--	--	--	--	-	-	-
Unigene25051_Naja-najaA	279	80	14.188	--	--	--	--	--	--	--	--	--	--	--	--	--	--	--	--	--	--	--	--	--	--	-	-	-
Unigene7894_Naja-najaA	450	129	14.1845	--	--	--	--	--	--	--	--	--	--	--	--	--	--	--	--	--	--	--	--	--	--	-	-	-
Unigene8918_Naja-najaA	178	51	14.177	--	--	--	--	--	--	--	--	--	--	--	--	--	--	--	--	--	--	--	--	--	--	-	-	-
Unigene28032_Naja-najaA	842	241	14.1625	--	--	--	--	gi|466797450|gb|GACT010689192.1|	77.8	8e-11	TSA: Anolis carolinensis k31:7870551 transcribed RNA sequence	--	--	--	--	--	--	--	--	--	--	--	--	--	--	-	-	-
Unigene34273_Naja-najaA	388	111	14.1555	--	--	--	--	--	--	--	--	--	--	--	--	--	--	--	--	--	--	--	--	--	--	-	-	-
Unigene8801_Naja-najaA	479	137	14.1521	--	--	--	--	--	--	--	--	--	--	--	--	--	--	--	--	--	--	--	--	--	--	-	-	-
CL2810.Contig1_Naja-najaA	154	44	14.1373	--	--	--	--	--	--	--	--	--	--	--	--	--	--	--	--	--	--	--	--	--	--	-	-	-
Unigene33568_Naja-najaA	543	155	14.1243	--	--	--	--	--	--	--	--	--	--	--	--	--	--	--	--	--	--	--	--	--	--	-	-	-
Unigene29546_Naja-najaA	466	133	14.1222	--	--	--	--	--	--	--	--	--	--	--	--	--	--	--	--	--	--	--	--	--	--	-	-	-
Unigene31616_Naja-najaA	3333	951	14.1182	--	--	--	--	gi|468510873|gb|GAGG010905491.1|	410	1e-110	TSA: Anolis carolinensis k46:7437535 transcribed RNA sequence	--	--	--	--	--	--	--	--	--	--	--	--	--	--	-	-	-
Unigene34071_Naja-najaA	270	77	14.1112	--	--	--	--	--	--	--	--	--	--	--	--	--	--	--	--	--	--	--	--	--	--	-	-	-
Unigene32234_Naja-najaA	207	59	14.1032	--	--	--	--	gi|238737414|gb|GQ187543.1|	61.9	1e-06	Agkistrodon contortrix clone E33DIFJ02HZPQH microsatellite sequence	--	--	--	--	--	--	--	--	--	--	--	--	--	--	-	-	-
CL757.Contig2_Naja-najaA	193	55	14.1007	--	--	--	--	gi|32140572|dbj|AB098532.1|	258	8e-66	Laticauda semifasciata novel long chain neurotoxin pseudogene NLNTP	--	--	--	--	--	--	--	--	--	--	--	--	--	--	-	-	-
Unigene33260_Naja-najaA	523	149	14.0968	--	--	--	--	gi|16508186|emb|AL139241.11|	67.9	5e-08	Human DNA sequence from clone RP11-34A14 on chromosome 10, complete sequence	--	--	--	--	--	--	--	--	--	--	--	--	--	--	-	-	-
Unigene24413_Naja-najaA	165	47	14.0945	--	--	--	--	--	--	--	--	--	--	--	--	--	--	--	--	--	--	--	--	--	--	-	-	-
Unigene16397_Naja-najaA	158	45	14.0926	--	--	--	--	--	--	--	--	--	--	--	--	--	--	--	--	--	--	--	--	--	--	-	-	-
Unigene26710_Naja-najaA	158	45	14.0926	--	--	--	--	gi|403315909|gb|JX037953.1|	61.9	8e-07	Micrurus fulvius clone FQ6DGU405FWJFL microsatellite sequence	--	--	--	--	--	--	--	--	--	--	--	--	--	--	-	-	-
Unigene32898_Naja-najaA	766	218	14.082	--	--	--	--	gi|462032925|gb|GAGB010836488.1|	79.8	2e-11	TSA: Anolis carolinensis k51:5927756 transcribed RNA sequence	--	--	--	--	--	--	--	--	--	--	--	--	--	--	-	-	-
Unigene33313_Naja-najaA	622	177	14.0805	--	--	--	--	gi|238745029|gb|GQ195158.1|	71.9	4e-09	Agkistrodon contortrix clone E33DIFJ02I3FDF microsatellite sequence	--	--	--	--	--	--	--	--	--	--	--	--	--	--	-	-	-
Unigene9155_Naja-najaA	341	97	14.0751	--	--	--	--	gi|469418998|gb|GAGG010048915.1|	69.9	7e-09	TSA: Anolis carolinensis k21:22547625u transcribed RNA sequence	--	--	--	--	--	--	--	--	--	--	--	--	--	--	-	-	-
Unigene14714_Naja-najaA	408	116	14.068	--	--	--	--	--	--	--	--	--	--	--	--	--	--	--	--	--	--	--	--	--	--	-	-	-
Unigene30139_Naja-najaA	387	110	14.0643	--	--	--	--	--	--	--	--	--	--	--	--	--	--	--	--	--	--	--	--	--	--	-	-	-
Unigene11322_Naja-najaA	278	79	14.0611	--	--	--	--	--	--	--	--	--	--	--	--	--	--	--	--	--	--	--	--	--	--	-	-	-
Unigene31924_Naja-najaA	623	177	14.0579	--	--	--	--	gi|403316858|gb|JX038902.1|	121	4e-24	Micrurus fulvius clone FQ6DGU405F64ZF microsatellite sequence	--	--	--	--	--	--	--	--	--	--	--	--	--	--	-	-	-
Unigene553_Naja-najaA	155	44	14.0461	--	--	--	--	gi|32140572|dbj|AB098532.1|	202	3e-49	Laticauda semifasciata novel long chain neurotoxin pseudogene NLNTP	--	--	--	--	--	--	--	--	--	--	--	--	--	--	-	-	-
Unigene25855_Naja-najaA	215	61	14.0387	--	--	--	--	gi|18464323|gb|AC093834.3|	67.9	2e-08	Homo sapiens BAC clone RP11-423L1 from 4, complete sequence	--	--	--	--	--	--	--	--	--	--	--	--	--	--	-	-	-
Unigene26298_Naja-najaA	282	80	14.0371	--	--	--	--	--	--	--	--	--	--	--	--	--	--	--	--	--	--	--	--	--	--	-	-	-
Unigene33880_Naja-najaA	603	171	14.0318	--	--	--	--	--	--	--	--	--	--	--	--	--	--	--	--	--	--	--	--	--	--	-	-	-
Unigene33975_Naja-najaA	395	112	14.03	--	--	--	--	--	--	--	--	--	--	--	--	--	--	--	--	--	--	--	--	--	--	-	-	-
Unigene13820_Naja-najaA	441	125	14.0251	--	--	--	--	--	--	--	--	--	--	--	--	--	--	--	--	--	--	--	--	--	--	-	-	-
Unigene14506_Naja-najaA	533	151	14.018	--	--	--	--	--	--	--	--	--	--	--	--	--	--	--	--	--	--	--	--	--	--	-	-	-
CL227.Contig4_Naja-najaA	173	49	14.0148	--	--	--	--	gi|126518067|gb|EF101202.1|	99.6	4e-18	Echis ocellatus clone EOC-77 Sauria SINE sequence	--	--	--	--	--	--	--	--	--	--	--	--	--	--	-	-	-
Unigene25441_Naja-najaA	784	222	14.0111	--	--	--	--	--	--	--	--	--	--	--	--	--	--	--	--	--	--	--	--	--	--	-	-	-
Unigene34202_Naja-najaA	279	79	14.0107	--	--	--	--	gi|238748454|gb|GQ198583.1|	61.9	1e-06	Agkistrodon contortrix clone E33DIFJ02IBI1S microsatellite sequence	--	--	--	--	--	--	--	--	--	--	--	--	--	--	-	-	-
Unigene26700_Naja-najaA	166	47	14.0096	--	--	--	--	--	--	--	--	--	--	--	--	--	--	--	--	--	--	--	--	--	--	-	-	-
Unigene395_Naja-najaA	385	109	14.0088	--	--	--	--	--	--	--	--	--	--	--	--	--	--	--	--	--	--	--	--	--	--	-	-	-
Unigene33807_Naja-najaA	982	278	14.0078	--	--	--	--	--	--	--	--	--	--	--	--	--	--	--	--	--	--	--	--	--	--	-	-	-
Unigene559_Naja-najaA	774	219	14.0003	--	--	--	--	--	--	--	--	--	--	--	--	--	--	--	--	--	--	--	--	--	--	-	-	-
Unigene14321_Naja-najaA	152	43	13.9978	--	--	--	--	--	--	--	--	--	--	--	--	--	--	--	--	--	--	--	--	--	--	-	-	-
Unigene7393_Naja-najaA	382	108	13.9893	--	--	--	--	--	--	--	--	--	--	--	--	--	--	--	--	--	--	--	--	--	--	-	-	-
Unigene27585_Naja-najaA	184	52	13.9837	--	--	--	--	gi|336042223|gb|HM627207.1|	105	7e-20	Drysdalia coronoides Vesp23 mRNA, complete cds	--	--	--	--	--	--	--	--	--	--	--	--	--	--	-	-	-
Unigene9482_Naja-najaA	1561	441	13.9788	--	--	--	--	--	--	--	--	--	--	--	--	--	--	--	--	--	--	--	--	--	--	-	-	-
Unigene14333_Naja-najaA	163	46	13.9639	--	--	--	--	--	--	--	--	--	--	--	--	--	--	--	--	--	--	--	--	--	--	-	-	-
Unigene27728_Naja-najaA	358	101	13.9596	--	--	--	--	gi|238740192|gb|GQ190321.1|	77.8	3e-11	Agkistrodon contortrix clone E33DIFJ02HKIKK microsatellite sequence	--	--	--	--	--	--	--	--	--	--	--	--	--	--	-	-	-
Unigene14525_Naja-najaA	1228	346	13.9416	--	--	--	--	--	--	--	--	--	--	--	--	--	--	--	--	--	--	--	--	--	--	-	-	-
CL2065.Contig4_Naja-najaA	536	151	13.9395	--	--	--	--	gi|2114123|dbj|D67083.1|	490	1e-135	Trimeresurus gramineus mRNA for serine protease, complete cds	--	--	--	--	--	--	--	--	--	--	--	--	--	--	-	-	-
Unigene11509_Naja-najaA	529	149	13.9369	--	--	--	--	--	--	--	--	--	--	--	--	--	--	--	--	--	--	--	--	--	--	-	-	-
Unigene7904_Naja-najaA	529	149	13.9369	--	--	--	--	gi|469246570|gb|GAGG010220494.1|	69.9	1e-08	TSA: Anolis carolinensis k26:17209598 transcribed RNA sequence	--	--	--	--	--	--	--	--	--	--	--	--	--	--	-	-	-
Unigene8770_Naja-najaA	206	58	13.9314	--	--	--	--	gi|395746885|ref|XM_003780742.1|	63.9	3e-07	PREDICTED: Pongo abelii small nuclear RNA activating complex, polypeptide 5, 19kDa (SNAPC5), mRNA	--	--	--	--	--	--	--	--	--	--	--	--	--	--	-	-	-
Unigene27735_Naja-najaA	192	54	13.9164	--	--	--	--	--	--	--	--	--	--	--	--	--	--	--	--	--	--	--	--	--	--	-	-	-
Unigene28294_Naja-najaA	669	188	13.9049	--	--	--	--	--	--	--	--	--	--	--	--	--	--	--	--	--	--	--	--	--	--	-	-	-
Unigene24656_Naja-najaA	395	111	13.9047	--	--	--	--	gi|300385704|gb|GU995130.1|	63.9	5e-07	Haliotis discus hannai clone CHd580 microsatellite sequence	--	--	--	--	--	--	--	--	--	--	--	--	--	--	-	-	-
Unigene34012_Naja-najaA	420	118	13.9017	--	--	--	--	gi|463702424|gb|GAGA01665660.1|	509	1e-141	TSA: Anolis carolinensis k71_1646287 transcribed RNA sequence	--	--	--	--	--	--	--	--	--	--	--	--	--	--	-	-	-
Unigene31955_Naja-najaA	210	59	13.9017	--	--	--	--	gi|354797873|gb|JN962374.1|	73.8	3e-10	Mus musculus targeted non-conditional, lacZ-tagged mutant allele Jmjd4:tm1e(EUCOMM)Wtsi; transgenic	--	--	--	--	--	--	--	--	--	--	--	--	--	--	-	-	-
Unigene33996_Naja-najaA	620	174	13.8865	--	--	--	--	gi|468490489|gb|GAGG010915685.1|	89.7	1e-14	TSA: Anolis carolinensis k46:7490336 transcribed RNA sequence	--	--	--	--	--	--	--	--	--	--	--	--	--	--	-	-	-
Unigene31307_Naja-najaA	271	76	13.8765	--	--	--	--	--	--	--	--	--	--	--	--	--	--	--	--	--	--	--	--	--	--	-	-	-
Unigene9029_Naja-najaA	189	53	13.8755	--	--	--	--	--	--	--	--	--	--	--	--	--	--	--	--	--	--	--	--	--	--	-	-	-
CL2722.Contig1_Naja-najaA	724	203	13.8737	--	--	--	--	--	--	--	--	--	--	--	--	--	--	--	--	--	--	--	--	--	--	-	-	-
Unigene30728_Naja-najaA	453	127	13.8721	--	--	--	--	--	--	--	--	--	--	--	--	--	--	--	--	--	--	--	--	--	--	-	-	-
Unigene22432_Naja-najaA	182	51	13.8655	--	--	--	--	gi|468220587|gb|GAGG011048659.1|	63.9	2e-07	TSA: Anolis carolinensis k56:2618363 transcribed RNA sequence	--	--	--	--	--	--	--	--	--	--	--	--	--	--	-	-	-
CL394.Contig2_Naja-najaA	400	112	13.8546	--	--	--	--	gi|238737169|gb|GQ187298.1|	65.9	1e-07	Agkistrodon contortrix clone E33DIFJ02GHDWS microsatellite sequence	--	--	--	--	--	--	--	--	--	--	--	--	--	--	-	-	-
Unigene23933_Naja-najaA	150	42	13.8546	--	--	--	--	--	--	--	--	--	--	--	--	--	--	--	--	--	--	--	--	--	--	-	-	-
Unigene30418_Naja-najaA	986	276	13.8506	--	--	--	--	gi|463520386|gb|GAFZ01013369.1|	105	4e-19	TSA: Anolis carolinensis comp575_c0_seq1 transcribed RNA sequence	--	--	--	--	--	--	--	--	--	--	--	--	--	--	-	-	-
Unigene7655_Naja-najaA	354	99	13.8378	--	--	--	--	gi|238737169|gb|GQ187298.1|	91.7	2e-15	Agkistrodon contortrix clone E33DIFJ02GHDWS microsatellite sequence	--	--	--	--	--	--	--	--	--	--	--	--	--	--	-	-	-
Unigene33834_Naja-najaA	869	243	13.8364	--	--	--	--	--	--	--	--	--	--	--	--	--	--	--	--	--	--	--	--	--	--	-	-	-
CL420.Contig2_Naja-najaA	397	111	13.8346	--	--	--	--	--	--	--	--	--	--	--	--	--	--	--	--	--	--	--	--	--	--	-	-	-
CL3080.Contig1_Naja-najaA	773	216	13.8264	--	--	--	--	gi|403317452|gb|JX039496.1|	97.6	8e-17	Micrurus fulvius clone FQ6DGU405FUP1F microsatellite sequence	--	--	--	--	--	--	--	--	--	--	--	--	--	--	-	-	-
CL2264.Contig4_Naja-najaA	469	131	13.8208	--	--	--	--	gi|39652290|dbj|AB111959.1|	113	8e-22	Laticauda semifasciata pla2 gene for phospholipase A2, promoter region, clone:LsPLA2GL16-1	--	--	--	--	--	--	--	--	--	--	--	--	--	--	-	-	-
Unigene33062_Naja-najaA	1128	315	13.8177	--	--	--	--	gi|403316387|gb|JX038431.1|	61.9	6e-06	Micrurus fulvius clone FQ6DGU405F4IVR microsatellite sequence	--	--	--	--	--	--	--	--	--	--	--	--	--	--	-	-	-
Unigene8906_Naja-najaA	265	74	13.8172	--	--	--	--	gi|338720615|ref|XM_001499305.3|	157	3e-35	PREDICTED: Equus caballus far upstream element (FUSE) binding protein 3 (FUBP3), mRNA	--	--	--	--	--	--	--	--	--	--	--	--	--	--	-	-	-
Unigene25546_Naja-najaA	387	108	13.8086	--	--	--	--	gi|238745499|gb|GQ195628.1|	93.7	6e-16	Agkistrodon contortrix clone E33DIFJ02HXQI8 microsatellite sequence	--	--	--	--	--	--	--	--	--	--	--	--	--	--	-	-	-
Unigene88_Naja-najaA	796	222	13.7999	--	--	--	--	--	--	--	--	--	--	--	--	--	--	--	--	--	--	--	--	--	--	-	-	-
Unigene196_Naja-najaA	581	162	13.7967	--	--	--	--	gi|39652290|dbj|AB111959.1|	99.6	1e-17	Laticauda semifasciata pla2 gene for phospholipase A2, promoter region, clone:LsPLA2GL16-1	--	--	--	--	--	--	--	--	--	--	--	--	--	--	-	-	-
CL116.Contig4_Naja-najaA	929	259	13.7949	--	--	--	--	gi|185534142|gb|EU401835.1|	202	2e-48	Demansia vestigiata veswaprin-d precursor, gene, complete cds	--	--	--	--	--	--	--	--	--	--	--	--	--	--	-	-	-
Unigene29304_Naja-najaA	165	46	13.7946	--	--	--	--	gi|238737988|gb|GQ188117.1|	77.8	1e-11	Agkistrodon contortrix clone E33DIFJ02IF9T6 microsatellite sequence	--	--	--	--	--	--	--	--	--	--	--	--	--	--	-	-	-
Unigene16649_Naja-najaA	693	193	13.7803	--	--	--	--	--	--	--	--	--	--	--	--	--	--	--	--	--	--	--	--	--	--	-	-	-
Unigene30988_Naja-najaA	237	66	13.7794	--	--	--	--	gi|238740339|gb|GQ190468.1|	81.8	1e-12	Agkistrodon contortrix clone E33DIFJ02GMKU1 microsatellite sequence	--	--	--	--	--	--	--	--	--	--	--	--	--	--	-	-	-
Unigene14490_Naja-najaA	1243	346	13.7734	--	--	--	--	--	--	--	--	--	--	--	--	--	--	--	--	--	--	--	--	--	--	-	-	-
Unigene29986_Naja-najaA	485	135	13.773	--	--	--	--	--	--	--	--	--	--	--	--	--	--	--	--	--	--	--	--	--	--	-	-	-
Unigene32737_Naja-najaA	212	59	13.7706	--	--	--	--	--	--	--	--	--	--	--	--	--	--	--	--	--	--	--	--	--	--	-	-	-
Unigene24903_Naja-najaA	187	52	13.7593	--	--	--	--	--	--	--	--	--	--	--	--	--	--	--	--	--	--	--	--	--	--	-	-	-
Unigene14442_Naja-najaA	1561	434	13.757	--	--	--	--	gi|469105810|gb|GAGG010408315.1|	83.8	2e-12	TSA: Anolis carolinensis k31:13360892 transcribed RNA sequence	--	--	--	--	--	--	--	--	--	--	--	--	--	--	-	-	-
Unigene18370_Naja-najaA	295	82	13.7539	--	--	--	--	--	--	--	--	--	--	--	--	--	--	--	--	--	--	--	--	--	--	-	-	-
Unigene30417_Naja-najaA	403	112	13.7514	--	--	--	--	gi|466990298|gb|GAGC010841862.1|	69.9	9e-09	TSA: Anolis carolinensis k36:17653080 transcribed RNA sequence	--	--	--	--	--	--	--	--	--	--	--	--	--	--	-	-	-
Unigene29710_Naja-najaA	324	90	13.7446	--	--	--	--	gi|238738923|gb|GQ189052.1|	79.8	7e-12	Agkistrodon contortrix clone E33DIFJ02I4NV0 microsatellite sequence	--	--	--	--	--	--	--	--	--	--	--	--	--	--	-	-	-
Unigene32250_Naja-najaA	2177	604	13.7282	--	--	--	--	--	--	--	--	--	--	--	--	--	--	--	--	--	--	--	--	--	--	-	-	-
Unigene26418_Naja-najaA	303	84	13.7174	--	--	--	--	--	--	--	--	--	--	--	--	--	--	--	--	--	--	--	--	--	--	-	-	-
Unigene25161_Naja-najaA	202	56	13.7174	--	--	--	--	--	--	--	--	--	--	--	--	--	--	--	--	--	--	--	--	--	--	-	-	-
Unigene7485_Naja-najaA	516	143	13.7127	--	--	--	--	gi|467234482|gb|GACT010471577.1|	77.8	5e-11	TSA: Anolis carolinensis k26:930949 transcribed RNA sequence	--	--	--	--	--	--	--	--	--	--	--	--	--	--	-	-	-
Unigene14702_Naja-najaA	260	72	13.7023	--	--	--	--	--	--	--	--	--	--	--	--	--	--	--	--	--	--	--	--	--	--	-	-	-
Unigene15372_Naja-najaA	260	72	13.7023	--	--	--	--	gi|363733935|ref|XM_420664.3|	430	1e-117	PREDICTED: Gallus gallus protein phosphatase 3 (formerly 2B), catalytic subunit, alpha isoform (PPP3CA), mRNA	--	--	--	--	--	--	--	--	--	--	--	--	--	--	-	-	-
Unigene25212_Naja-najaA	676	187	13.6877	--	--	--	--	gi|449502330|ref|XR_181229.1|	65.9	2e-07	PREDICTED: Taeniopygia guttata uncharacterized LOC101232949 (LOC101232949), misc_RNA	--	--	--	--	--	--	--	--	--	--	--	--	--	--	-	-	-
Unigene33979_Naja-najaA	423	117	13.6861	--	--	--	--	--	--	--	--	--	--	--	--	--	--	--	--	--	--	--	--	--	--	-	-	-
CL2072.Contig1_Naja-najaA	387	107	13.6807	--	--	--	--	gi|403316669|gb|JX038713.1|	89.7	9e-15	Micrurus fulvius clone FQ6DGU405F9EJ6 microsatellite sequence	--	--	--	--	--	--	--	--	--	--	--	--	--	--	-	-	-
Unigene24052_Naja-najaA	387	107	13.6807	--	--	--	--	gi|463670403|gb|GAGA01681676.1|	147	5e-32	TSA: Anolis carolinensis k76_1240342 transcribed RNA sequence	--	--	--	--	--	--	--	--	--	--	--	--	--	--	-	-	-
Unigene7863_Naja-najaA	749	207	13.6749	--	--	--	--	gi|465052511|gb|GACT011440249.1|	420	1e-114	TSA: Anolis carolinensis k61:3092429 transcribed RNA sequence	--	--	--	--	--	--	--	--	--	--	--	--	--	--	-	-	-
Unigene15697_Naja-najaA	865	239	13.6715	--	--	--	--	gi|388240409|dbj|AP012449.1|	61.9	5e-06	Rattus norvegicus DNA, BAC clone: RNB1-292O10, strain: F344/Stm, complete sequence	--	--	--	--	--	--	--	--	--	--	--	--	--	--	-	-	-
Unigene21399_Naja-najaA	181	50	13.6687	--	--	--	--	--	--	--	--	--	--	--	--	--	--	--	--	--	--	--	--	--	--	-	-	-
Unigene22720_Naja-najaA	163	45	13.6603	--	--	--	--	--	--	--	--	--	--	--	--	--	--	--	--	--	--	--	--	--	--	-	-	-
Unigene31558_Naja-najaA	221	61	13.6576	--	--	--	--	--	--	--	--	--	--	--	--	--	--	--	--	--	--	--	--	--	--	-	-	-
Unigene33827_Naja-najaA	779	215	13.6564	--	--	--	--	gi|468238064|gb|GAGC010219998.1|	69.9	2e-08	TSA: Anolis carolinensis k26:21037087 transcribed RNA sequence	--	--	--	--	--	--	--	--	--	--	--	--	--	--	-	-	-
Unigene16631_Naja-najaA	366	101	13.6545	--	--	--	--	--	--	--	--	--	--	--	--	--	--	--	--	--	--	--	--	--	--	-	-	-
CL2557.Contig2_Naja-najaA	917	253	13.6517	--	--	--	--	gi|469395038|gb|GAGG010072026.1|	161	7e-36	TSA: Anolis carolinensis k21:27911348u transcribed RNA sequence	--	--	--	--	--	--	--	--	--	--	--	--	--	--	-	-	-
Unigene30683_Naja-najaA	925	255	13.6406	--	--	--	--	--	--	--	--	--	--	--	--	--	--	--	--	--	--	--	--	--	--	-	-	-
Unigene27259_Naja-najaA	156	43	13.6389	--	--	--	--	gi|238736544|gb|GQ186673.1|	75.8	5e-11	Agkistrodon contortrix clone E33DIFJ02IWV6H microsatellite sequence	--	--	--	--	--	--	--	--	--	--	--	--	--	--	-	-	-
Unigene26326_Naja-najaA	254	70	13.6364	--	--	--	--	--	--	--	--	--	--	--	--	--	--	--	--	--	--	--	--	--	--	-	-	-
Unigene27392_Naja-najaA	479	132	13.6356	--	--	--	--	--	--	--	--	--	--	--	--	--	--	--	--	--	--	--	--	--	--	-	-	-
Unigene31467_Naja-najaA	824	227	13.6312	--	--	--	--	gi|39652290|dbj|AB111959.1|	167	1e-37	Laticauda semifasciata pla2 gene for phospholipase A2, promoter region, clone:LsPLA2GL16-1	--	--	--	--	--	--	--	--	--	--	--	--	--	--	-	-	-
Unigene27540_Naja-najaA	207	57	13.6251	--	--	--	--	--	--	--	--	--	--	--	--	--	--	--	--	--	--	--	--	--	--	-	-	-
Unigene8615_Naja-najaA	178	49	13.6211	--	--	--	--	--	--	--	--	--	--	--	--	--	--	--	--	--	--	--	--	--	--	-	-	-
Unigene281_Naja-najaA	1152	317	13.6158	--	--	--	--	--	--	--	--	--	--	--	--	--	--	--	--	--	--	--	--	--	--	-	-	-
CL2694.Contig1_Naja-najaA	1003	276	13.6158	--	--	--	--	--	--	--	--	--	--	--	--	--	--	--	--	--	--	--	--	--	--	-	-	-
Unigene28830_Naja-najaA	298	82	13.6155	--	--	--	--	gi|114148193|gb|DQ853382.1|	97.6	3e-17	Austrelaps superbus clone 48B complement C3-2 precursor gene, exons 1, 2 and partial cds	--	--	--	--	--	--	--	--	--	--	--	--	--	--	-	-	-
Unigene32774_Naja-najaA	229	63	13.6126	--	--	--	--	--	--	--	--	--	--	--	--	--	--	--	--	--	--	--	--	--	--	-	-	-
Unigene34315_Naja-najaA	160	44	13.6072	--	--	--	--	--	--	--	--	--	--	--	--	--	--	--	--	--	--	--	--	--	--	-	-	-
Unigene32504_Naja-najaA	451	124	13.6044	--	--	--	--	--	--	--	--	--	--	--	--	--	--	--	--	--	--	--	--	--	--	-	-	-
Unigene25207_Naja-najaA	542	149	13.6026	--	--	--	--	gi|22449781|emb|AL772264.8|	75.8	2e-10	Mouse DNA sequence from clone RP23-15I21 on chromosome 2, complete sequence	--	--	--	--	--	--	--	--	--	--	--	--	--	--	-	-	-
Unigene33153_Naja-najaA	633	174	13.6013	--	--	--	--	gi|402810592|gb|JX220981.1|	75.8	2e-10	Deinagkistrodon acutus snake venom serine protease Da-36 gene, complete cds	--	--	--	--	--	--	--	--	--	--	--	--	--	--	-	-	-
Unigene7506_Naja-najaA	983	270	13.5908	--	--	--	--	gi|20340510|gb|AC104967.4|	73.8	1e-09	Homo sapiens chromosome 8, clone CTD-2306F16, complete sequence	--	--	--	--	--	--	--	--	--	--	--	--	--	--	-	-	-
Unigene34077_Naja-najaA	335	92	13.5887	--	--	--	--	--	--	--	--	--	--	--	--	--	--	--	--	--	--	--	--	--	--	-	-	-
Unigene25104_Naja-najaA	164	45	13.577	--	--	--	--	--	--	--	--	--	--	--	--	--	--	--	--	--	--	--	--	--	--	-	-	-
Unigene32657_Naja-najaA	1357	372	13.5643	--	--	--	--	gi|238737932|gb|GQ188061.1|	93.7	2e-15	Agkistrodon contortrix clone E33DIFJ02FY6SI microsatellite sequence	--	--	--	--	--	--	--	--	--	--	--	--	--	--	-	-	-
Unigene14485_Naja-najaA	843	231	13.5588	--	--	--	--	gi|254039671|ref|NM_001163342.1|	323	8e-85	Gallus gallus muscleblind-like 3 (Drosophila) (MBNL3), transcript variant 6, mRNA	--	--	--	--	--	--	--	--	--	--	--	--	--	--	-	-	-
Unigene32665_Naja-najaA	398	109	13.5512	--	--	--	--	--	--	--	--	--	--	--	--	--	--	--	--	--	--	--	--	--	--	-	-	-
Unigene31440_Naja-najaA	409	112	13.5497	--	--	--	--	--	--	--	--	--	--	--	--	--	--	--	--	--	--	--	--	--	--	-	-	-
Unigene46_Naja-najaA	661	181	13.5492	--	--	--	--	--	--	--	--	--	--	--	--	--	--	--	--	--	--	--	--	--	--	-	-	-
Unigene29834_Naja-najaA	789	216	13.546	--	--	--	--	--	--	--	--	--	--	--	--	--	--	--	--	--	--	--	--	--	--	-	-	-
Unigene32500_Naja-najaA	358	98	13.545	--	--	--	--	--	--	--	--	--	--	--	--	--	--	--	--	--	--	--	--	--	--	-	-	-
Unigene16438_Naja-najaA	307	84	13.5387	--	--	--	--	--	--	--	--	--	--	--	--	--	--	--	--	--	--	--	--	--	--	-	-	-
Unigene27912_Naja-najaA	212	58	13.5372	--	--	--	--	--	--	--	--	--	--	--	--	--	--	--	--	--	--	--	--	--	--	-	-	-
CL1676.Contig4_Naja-najaA	1075	294	13.5324	--	--	--	--	gi|336042223|gb|HM627207.1|	93.7	2e-15	Drysdalia coronoides Vesp23 mRNA, complete cds	--	--	--	--	--	--	--	--	--	--	--	--	--	--	-	-	-
Unigene14431_Naja-najaA	501	137	13.5306	--	--	--	--	--	--	--	--	--	--	--	--	--	--	--	--	--	--	--	--	--	--	-	-	-
Unigene7375_Naja-najaA	765	209	13.5182	--	--	--	--	--	--	--	--	--	--	--	--	--	--	--	--	--	--	--	--	--	--	-	-	-
Unigene7596_Naja-najaA	271	74	13.5113	--	--	--	--	--	--	--	--	--	--	--	--	--	--	--	--	--	--	--	--	--	--	-	-	-
Unigene34118_Naja-najaA	293	80	13.5101	--	--	--	--	--	--	--	--	--	--	--	--	--	--	--	--	--	--	--	--	--	--	-	-	-
Unigene33978_Naja-najaA	491	134	13.5039	--	--	--	--	--	--	--	--	--	--	--	--	--	--	--	--	--	--	--	--	--	--	-	-	-
Unigene30811_Naja-najaA	594	162	13.4947	--	--	--	--	--	--	--	--	--	--	--	--	--	--	--	--	--	--	--	--	--	--	-	-	-
Unigene27139_Naja-najaA	583	159	13.4947	--	--	--	--	--	--	--	--	--	--	--	--	--	--	--	--	--	--	--	--	--	--	-	-	-
Unigene8909_Naja-najaA	187	51	13.4947	--	--	--	--	gi|467426940|gb|GAGC010623368.1|	190	2e-45	TSA: Anolis carolinensis k31:22636550 transcribed RNA sequence	--	--	--	--	--	--	--	--	--	--	--	--	--	--	-	-	-
Unigene25307_Naja-najaA	176	48	13.4947	--	--	--	--	gi|466109468|gb|GAGC011224087.1|	147	2e-32	TSA: Anolis carolinensis k46:3291929 transcribed RNA sequence	--	--	--	--	--	--	--	--	--	--	--	--	--	--	-	-	-
Unigene33176_Naja-najaA	521	142	13.4861	--	--	--	--	--	--	--	--	--	--	--	--	--	--	--	--	--	--	--	--	--	--	-	-	-
Unigene8142_Naja-najaA	367	100	13.4825	--	--	--	--	--	--	--	--	--	--	--	--	--	--	--	--	--	--	--	--	--	--	-	-	-
Unigene34037_Naja-najaA	679	185	13.4815	--	--	--	--	--	--	--	--	--	--	--	--	--	--	--	--	--	--	--	--	--	--	-	-	-
Unigene34094_Naja-najaA	334	91	13.4813	--	--	--	--	gi|238741893|gb|GQ192022.1|	71.9	2e-09	Agkistrodon contortrix clone E33DIFJ02I59T2 microsatellite sequence	--	--	--	--	--	--	--	--	--	--	--	--	--	--	-	-	-
Unigene30431_Naja-najaA	393	107	13.4718	--	--	--	--	gi|363732872|ref|XM_420331.3|	268	2e-68	PREDICTED: Gallus gallus stromal antigen 2, transcript variant 2 (STAG2), mRNA	--	--	--	--	--	--	--	--	--	--	--	--	--	--	-	-	-
Unigene28511_Naja-najaA	584	159	13.4716	--	--	--	--	--	--	--	--	--	--	--	--	--	--	--	--	--	--	--	--	--	--	-	-	-
Unigene33894_Naja-najaA	518	141	13.4687	--	--	--	--	--	--	--	--	--	--	--	--	--	--	--	--	--	--	--	--	--	--	-	-	-
Unigene32346_Naja-najaA	158	43	13.4663	--	--	--	--	gi|68342268|gb|AC163352.2|	61.9	8e-07	Mus musculus BAC clone RP23-98P11 from chromosome 16, complete sequence	--	--	--	--	--	--	--	--	--	--	--	--	--	--	-	-	-
Unigene31268_Naja-najaA	1051	286	13.4648	--	--	--	--	gi|468788163|gb|GAGG010715678.1|	75.8	4e-10	TSA: Anolis carolinensis k41:4038997 transcribed RNA sequence	--	--	--	--	--	--	--	--	--	--	--	--	--	--	-	-	-
Unigene173_Naja-najaA	283	77	13.4629	--	--	--	--	--	--	--	--	--	--	--	--	--	--	--	--	--	K07436	3e-06	50.4	acs:100564552	cytochrome P450, family 24, subfamily A, polypeptide 1 (vitamin D3 24-hydroxylase) [EC:1.14.13.126]	-	-	-
Unigene16503_Naja-najaA	217	59	13.4533	--	--	--	--	gi|238735118|gb|GQ185247.1|	95.6	8e-17	Agkistrodon contortrix clone E33DIFJ02HZ9RL microsatellite sequence	--	--	--	--	--	--	--	--	--	--	--	--	--	--	-	-	-
Unigene24083_Naja-najaA	184	50	13.4458	--	--	--	--	--	--	--	--	--	--	--	--	--	--	--	--	--	--	--	--	--	--	-	-	-
Unigene20435_Naja-najaA	254	69	13.4416	--	--	--	--	--	--	--	--	--	--	--	--	--	--	--	--	--	--	--	--	--	--	-	-	-
Unigene7532_Naja-najaA	254	69	13.4416	--	--	--	--	--	--	--	--	--	--	--	--	--	--	--	--	--	--	--	--	--	--	-	-	-
Unigene30112_Naja-najaA	335	91	13.441	--	--	--	--	--	--	--	--	--	--	--	--	--	--	--	--	--	--	--	--	--	--	-	-	-
Unigene8977_Naja-najaA	162	44	13.4392	--	--	--	--	--	--	--	--	--	--	--	--	--	--	--	--	--	--	--	--	--	--	-	-	-
Unigene7589_Naja-najaA	221	60	13.4337	--	--	--	--	--	--	--	--	--	--	--	--	--	--	--	--	--	--	--	--	--	--	-	-	-
Unigene15918_Naja-najaA	512	139	13.4332	--	--	--	--	--	--	--	--	--	--	--	--	--	--	--	--	--	--	--	--	--	--	-	-	-
Unigene7690_Naja-najaA	560	152	13.4305	--	--	--	--	gi|465056296|gb|GACT011438362.1|	464	1e-127	TSA: Anolis carolinensis k61:3086986 transcribed RNA sequence	--	--	--	--	--	--	--	--	--	--	--	--	--	--	-	-	-
Unigene33024_Naja-najaA	199	54	13.4269	--	--	--	--	gi|403314670|gb|JX036714.1|	238	8e-60	Micrurus fulvius clone FQ6DGU405F5O4J microsatellite sequence	--	--	--	--	--	--	--	--	--	--	--	--	--	--	-	-	-
Unigene7386_Naja-najaA	376	102	13.4229	--	--	--	--	--	--	--	--	--	--	--	--	--	--	--	--	--	--	--	--	--	--	-	-	-
CL238.Contig1_Naja-najaA	918	249	13.4212	--	--	--	--	--	--	--	--	--	--	--	--	--	--	--	--	--	--	--	--	--	--	-	-	-
Unigene8616_Naja-najaA	225	61	13.4148	--	--	--	--	gi|469111628|gb|GAGG010402497.1|	60	5e-06	TSA: Anolis carolinensis k31:13339830 transcribed RNA sequence	sp|Q5RBL2|MIME_PONAB	52	3e-07	Mimecan OS=Pongo abelii GN=OGN PE=2 SV=1	--	--	--	--	--	K08126	1e-06	52	mcc:706168	osteoglycin (osteoinductive factor, mimecan)	-	-	-
CL3080.Contig3_Naja-najaA	2866	777	13.4147	--	--	--	--	gi|469244056|gb|GAGG010223008.1|	131	2e-26	TSA: Anolis carolinensis k26:17217264 transcribed RNA sequence	--	--	--	--	--	--	--	--	--	--	--	--	--	--	-	-	-
Unigene31523_Naja-najaA	166	45	13.4134	--	--	--	--	--	--	--	--	--	--	--	--	--	--	--	--	--	--	--	--	--	--	-	-	-
Unigene8370_Naja-najaA	155	42	13.4077	--	--	--	--	gi|469107988|gb|GAGG010406137.1|	65.9	5e-08	TSA: Anolis carolinensis k31:13353693 transcribed RNA sequence	--	--	--	--	--	--	--	--	--	--	--	--	--	--	-	-	-
Unigene9231_Naja-najaA	155	42	13.4077	--	--	--	--	--	--	--	--	--	--	--	--	--	--	--	--	--	--	--	--	--	--	-	-	-
Unigene16079_Naja-najaA	362	98	13.3953	--	--	--	--	gi|77020663|gb|AC149084.5|	85.7	1e-13	Mus musculus BAC clone RP23-173A12 from chromosome 19, complete sequence	--	--	--	--	--	--	--	--	--	--	--	--	--	--	-	-	-
Unigene33936_Naja-najaA	484	131	13.3925	--	--	--	--	--	--	--	--	--	--	--	--	--	--	--	--	--	--	--	--	--	--	-	-	-
Unigene18495_Naja-najaA	521	141	13.3911	--	--	--	--	--	--	--	--	--	--	--	--	--	--	--	--	--	--	--	--	--	--	-	-	-
Unigene8958_Naja-najaA	170	46	13.3889	--	--	--	--	gi|469240204|gb|GAGG010226860.1|	135	7e-29	TSA: Anolis carolinensis k26:17229230 transcribed RNA sequence	--	--	--	--	--	--	--	--	--	--	--	--	--	--	-	-	-
Unigene8247_Naja-najaA	381	103	13.3767	--	--	--	--	--	--	--	--	--	--	--	--	--	--	--	--	--	--	--	--	--	--	-	-	-
Unigene15939_Naja-najaA	914	247	13.3717	--	--	--	--	--	--	--	--	--	--	--	--	--	--	--	--	--	--	--	--	--	--	-	-	-
Unigene34020_Naja-najaA	522	141	13.3655	--	--	--	--	--	--	--	--	--	--	--	--	--	--	--	--	--	--	--	--	--	--	-	-	-
Unigene33922_Naja-najaA	674	182	13.3612	--	--	--	--	--	--	--	--	--	--	--	--	--	--	--	--	--	--	--	--	--	--	-	-	-
Unigene16299_Naja-najaA	463	125	13.3587	--	--	--	--	gi|24580365|gb|AC125793.2|	61.9	3e-06	Homo sapiens chromosome 16 clone CTD-3253I12, complete sequence	--	--	--	--	--	--	--	--	--	--	--	--	--	--	-	-	-
Unigene33720_Naja-najaA	215	58	13.3483	--	--	--	--	--	--	--	--	--	--	--	--	--	--	--	--	--	--	--	--	--	--	-	-	-
Unigene7578_Naja-najaA	456	123	13.3468	--	--	--	--	gi|223711924|gb|FJ554641.1|	60	1e-05	Trimeresurus flavoviridis vascular endothelial growth factor A190 isoform precursor, gene, complete cds	--	--	--	--	--	--	--	--	--	--	--	--	--	--	-	-	-
Unigene26722_Naja-najaA	330	89	13.3448	--	--	--	--	--	--	--	--	--	--	--	--	--	--	--	--	--	--	--	--	--	--	-	-	-
Unigene32869_Naja-najaA	1146	309	13.3416	--	--	--	--	gi|449839041|gb|KC117171.1|	85.7	4e-13	Lachesis muta beta-defensin-like protein (Defb01) gene, complete cds	--	--	--	--	--	--	--	--	--	--	--	--	--	--	-	-	-
Unigene15475_Naja-najaA	345	93	13.3383	--	--	--	--	--	--	--	--	--	--	--	--	--	--	--	--	--	--	--	--	--	--	-	-	-
Unigene32505_Naja-najaA	386	104	13.3316	--	--	--	--	gi|403315663|gb|JX037707.1|	121	3e-24	Micrurus fulvius clone FQ6DGU405GF6Z8 microsatellite sequence	--	--	--	--	--	--	--	--	--	--	--	--	--	--	-	-	-
CL2260.Contig2_Naja-najaA	468	126	13.3217	--	--	--	--	--	--	--	--	--	--	--	--	--	--	--	--	--	--	--	--	--	--	-	-	-
Unigene8974_Naja-najaA	182	49	13.3217	--	--	--	--	--	--	--	--	--	--	--	--	--	--	--	--	--	--	--	--	--	--	-	-	-
Unigene8216_Naja-najaA	156	42	13.3217	--	--	--	--	--	--	--	--	--	--	--	--	--	--	--	--	--	--	--	--	--	--	-	-	-
Unigene30402_Naja-najaA	795	214	13.3193	--	--	--	--	--	--	--	--	--	--	--	--	--	--	--	--	--	--	--	--	--	--	-	-	-
Unigene33925_Naja-najaA	379	102	13.3167	--	--	--	--	--	--	--	--	--	--	--	--	--	--	--	--	--	--	--	--	--	--	-	-	-
Unigene34078_Naja-najaA	275	74	13.3148	--	--	--	--	--	--	--	--	--	--	--	--	--	--	--	--	--	--	--	--	--	--	-	-	-
Unigene34281_Naja-najaA	171	46	13.3106	--	--	--	--	gi|148832228|gb|EF452300.1|	63.9	2e-07	Boiga dendrophila denmotoxin precursor, gene, complete cds	--	--	--	--	--	--	--	--	--	--	--	--	--	--	-	-	-
Unigene14430_Naja-najaA	833	224	13.3057	--	--	--	--	--	--	--	--	--	--	--	--	--	--	--	--	--	--	--	--	--	--	-	-	-
Unigene334_Naja-najaA	238	64	13.3057	--	--	--	--	--	--	--	--	--	--	--	--	--	--	--	--	--	--	--	--	--	--	-	-	-
Unigene33419_Naja-najaA	175	47	13.2891	--	--	--	--	--	--	--	--	--	--	--	--	--	--	--	--	--	--	--	--	--	--	-	-	-
CL934.Contig2_Naja-najaA	1430	384	13.2871	--	--	--	--	gi|403315606|gb|JX037650.1|	143	3e-30	Micrurus fulvius clone FQ6DGU405GIPJB microsatellite sequence	--	--	--	--	--	--	--	--	--	--	--	--	--	--	-	-	-
Unigene29974_Naja-najaA	946	254	13.2855	--	--	--	--	--	--	--	--	--	--	--	--	--	--	--	--	--	--	--	--	--	--	-	-	-
Unigene32782_Naja-najaA	838	225	13.2854	--	--	--	--	gi|70927664|gb|DQ103590.1|	1271	0	Ophiophagus hannah Ohanin precursor, gene, complete cds	--	--	--	--	--	--	--	--	--	--	--	--	--	--	-	-	-
Unigene33299_Naja-najaA	354	95	13.2787	--	--	--	--	--	--	--	--	--	--	--	--	--	--	--	--	--	--	--	--	--	--	-	-	-
Unigene16349_Naja-najaA	697	187	13.2753	--	--	--	--	--	--	--	--	--	--	--	--	--	--	--	--	--	--	--	--	--	--	-	-	-
Unigene32469_Naja-najaA	1179	316	13.262	--	--	--	--	--	--	--	--	--	--	--	--	--	--	--	--	--	--	--	--	--	--	-	-	-
Unigene34008_Naja-najaA	347	93	13.2614	--	--	--	--	--	--	--	--	--	--	--	--	--	--	--	--	--	--	--	--	--	--	-	-	-
Unigene36200_Naja-najaA	153	41	13.2595	--	--	--	--	--	--	--	--	--	--	--	--	--	--	--	--	--	--	--	--	--	--	-	-	-
Unigene32456_Naja-najaA	683	183	13.2576	--	--	--	--	gi|463529950|gb|GAFZ01010118.1|	103	1e-18	TSA: Anolis carolinensis comp322_c8_seq94 transcribed RNA sequence	--	--	--	--	--	--	--	--	--	--	--	--	--	--	-	-	-
Unigene23835_Naja-najaA	448	120	13.2537	--	--	--	--	gi|238737391|gb|GQ187520.1|	77.8	4e-11	Agkistrodon contortrix clone E33DIFJ02GQS5X microsatellite sequence	--	--	--	--	--	--	--	--	--	--	--	--	--	--	-	-	-
Unigene29515_Naja-najaA	631	169	13.2523	--	--	--	--	--	--	--	--	--	--	--	--	--	--	--	--	--	--	--	--	--	--	-	-	-
Unigene16159_Naja-najaA	575	154	13.2522	--	--	--	--	--	--	--	--	--	--	--	--	--	--	--	--	--	--	--	--	--	--	-	-	-
Unigene16662_Naja-najaA	691	185	13.2474	--	--	--	--	gi|468496478|gb|GAGG010912697.1|	143	1e-30	TSA: Anolis carolinensis k46:7482202 transcribed RNA sequence	--	--	--	--	--	--	--	--	--	--	--	--	--	--	-	-	-
Unigene33919_Naja-najaA	467	125	13.2443	--	--	--	--	--	--	--	--	--	--	--	--	--	--	--	--	--	--	--	--	--	--	-	-	-
Unigene7564_Naja-najaA	157	42	13.2369	--	--	--	--	gi|56122136|gb|AC132123.3|	69.9	3e-09	Mus musculus BAC clone RP24-79F8 from 1, complete sequence	--	--	--	--	--	--	--	--	--	--	--	--	--	--	-	-	-
Unigene34201_Naja-najaA	258	69	13.2332	--	--	--	--	--	--	--	--	--	--	--	--	--	--	--	--	--	--	--	--	--	--	-	-	-
Unigene16078_Naja-najaA	374	100	13.2301	--	--	--	--	gi|403316333|gb|JX038377.1|	75.8	1e-10	Micrurus fulvius clone FQ6DGU405FY2FL microsatellite sequence	--	--	--	--	--	--	--	--	--	--	--	--	--	--	-	-	-
CL1318.Contig1_Naja-najaA	576	154	13.2292	--	--	--	--	gi|301751502|gb|HM537144.1|	121	4e-24	Thermophis baileyi microsatellite TbH11 sequence	--	--	--	--	--	--	--	--	--	--	--	--	--	--	-	-	-
Unigene15718_Naja-najaA	247	66	13.2216	--	--	--	--	--	--	--	--	--	--	--	--	--	--	--	--	--	--	--	--	--	--	-	-	-
Unigene34219_Naja-najaA	247	66	13.2216	--	--	--	--	--	--	--	--	--	--	--	--	--	--	--	--	--	--	--	--	--	--	-	-	-
Unigene32143_Naja-najaA	524	140	13.22	--	--	--	--	gi|19571943|emb|AL604066.9|	109	1e-20	Mouse DNA sequence from clone RP23-174M12 on chromosome 11, complete sequence	--	--	--	--	--	--	--	--	--	--	--	--	--	--	-	-	-
Unigene28257_Naja-najaA	648	173	13.2101	--	--	--	--	gi|46429803|emb|CR391158.1|	101	4e-18	Gallus gallus finished cDNA, clone ChEST697d10	--	--	--	--	--	--	--	--	--	--	--	--	--	--	-	-	-
Unigene16182_Naja-najaA	780	208	13.1948	--	--	--	--	--	--	--	--	--	--	--	--	--	--	--	--	--	--	--	--	--	--	-	-	-
Unigene7640_Naja-najaA	315	84	13.1948	--	--	--	--	--	--	--	--	--	--	--	--	--	--	--	--	--	--	--	--	--	--	-	-	-
Unigene27123_Naja-najaA	180	48	13.1948	--	--	--	--	--	--	--	--	--	--	--	--	--	--	--	--	--	--	--	--	--	--	-	-	-
Unigene23151_Naja-najaA	150	40	13.1948	--	--	--	--	--	--	--	--	--	--	--	--	--	--	--	--	--	--	--	--	--	--	-	-	-
Unigene33888_Naja-najaA	424	113	13.1871	--	--	--	--	--	--	--	--	--	--	--	--	--	--	--	--	--	--	--	--	--	--	-	-	-
Unigene27626_Naja-najaA	713	190	13.1856	--	--	--	--	--	--	--	--	--	--	--	--	--	--	--	--	--	--	--	--	--	--	-	-	-
Unigene21746_Naja-najaA	304	81	13.184	--	--	--	--	--	--	--	--	--	--	--	--	--	--	--	--	--	--	--	--	--	--	-	-	-
CL2830.Contig2_Naja-najaA	1220	325	13.1813	--	--	--	--	gi|403317571|gb|JX039615.1|	367	9e-98	Micrurus fulvius clone FQ6DGU405GAIUJ microsatellite sequence	--	--	--	--	--	--	--	--	--	--	--	--	--	--	-	-	-
Unigene7492_Naja-najaA	428	114	13.1794	--	--	--	--	--	--	--	--	--	--	--	--	--	--	--	--	--	--	--	--	--	--	-	-	-
Unigene26903_Naja-najaA	184	49	13.1769	--	--	--	--	--	--	--	--	--	--	--	--	--	--	--	--	--	--	--	--	--	--	-	-	-
Unigene26213_Naja-najaA	169	45	13.1753	--	--	--	--	--	--	--	--	--	--	--	--	--	--	--	--	--	--	--	--	--	--	-	-	-
CL2927.Contig3_Naja-najaA	462	123	13.1734	--	--	--	--	gi|403317387|gb|JX039431.1|	167	6e-38	Micrurus fulvius clone FQ6DGU405GJWUC microsatellite sequence	--	--	--	--	--	--	--	--	--	--	--	--	--	--	-	-	-
Unigene32334_Naja-najaA	387	103	13.1693	--	--	--	--	--	--	--	--	--	--	--	--	--	--	--	--	--	--	--	--	--	--	-	-	-
Unigene8717_Naja-najaA	312	83	13.1631	--	--	--	--	--	--	--	--	--	--	--	--	--	--	--	--	--	--	--	--	--	--	-	-	-
Unigene26772_Naja-najaA	696	185	13.1522	--	--	--	--	--	--	--	--	--	--	--	--	--	--	--	--	--	--	--	--	--	--	-	-	-
Unigene16238_Naja-najaA	444	118	13.1503	--	--	--	--	--	--	--	--	--	--	--	--	--	--	--	--	--	--	--	--	--	--	-	-	-
Unigene25247_Naja-najaA	1442	383	13.1422	--	--	--	--	--	--	--	--	--	--	--	--	--	--	--	--	--	--	--	--	--	--	-	-	-
Unigene33501_Naja-najaA	516	137	13.1373	--	--	--	--	--	--	--	--	--	--	--	--	--	--	--	--	--	--	--	--	--	--	-	-	-
CL2963.Contig2_Naja-najaA	663	176	13.1351	--	--	--	--	gi|403318040|gb|JX040084.1|	101	4e-18	Micrurus fulvius clone FQ6DGU405F4GLI microsatellite sequence	--	--	--	--	--	--	--	--	--	--	--	--	--	--	-	-	-
Unigene33546_Naja-najaA	162	43	13.1338	--	--	--	--	gi|238740885|gb|GQ191014.1|	77.8	1e-11	Agkistrodon contortrix clone E33DIFJ02GLCT6 microsatellite sequence	--	--	--	--	--	--	--	--	--	--	--	--	--	--	-	-	-
Unigene7657_Naja-najaA	328	87	13.1244	--	--	--	--	gi|23894827|emb|AL772185.10|	63.9	4e-07	Mouse DNA sequence from clone RP23-103G12 on chromosome 2, complete sequence	--	--	--	--	--	--	--	--	--	--	--	--	--	--	-	-	-
Unigene7635_Naja-najaA	509	135	13.1236	--	--	--	--	--	--	--	--	--	--	--	--	--	--	--	--	--	--	--	--	--	--	-	-	-
Unigene21550_Naja-najaA	830	220	13.1154	--	--	--	--	--	--	--	--	--	--	--	--	--	--	--	--	--	--	--	--	--	--	-	-	-
Unigene14790_Naja-najaA	249	66	13.1154	--	--	--	--	gi|242098894|emb|FN401942.1|	77.8	2e-11	Equus caballus microsatellite DNA, locus ABGe1053	--	--	--	--	--	--	--	--	--	--	--	--	--	--	-	-	-
Unigene34764_Naja-najaA	166	44	13.1154	--	--	--	--	--	--	--	--	--	--	--	--	--	--	--	--	--	--	--	--	--	--	-	-	-
Unigene7599_Naja-najaA	468	124	13.1103	--	--	--	--	--	--	--	--	--	--	--	--	--	--	--	--	--	--	--	--	--	--	-	-	-
CL2169.Contig5_Naja-najaA	321	85	13.1024	--	--	--	--	gi|39652290|dbj|AB111959.1|	101	2e-18	Laticauda semifasciata pla2 gene for phospholipase A2, promoter region, clone:LsPLA2GL16-1	--	--	--	--	--	--	--	--	--	--	--	--	--	--	-	-	-
Unigene33980_Naja-najaA	423	112	13.1013	--	--	--	--	--	--	--	--	--	--	--	--	--	--	--	--	--	--	--	--	--	--	-	-	-
Unigene33569_Naja-najaA	1152	305	13.1003	--	--	--	--	--	--	--	--	--	--	--	--	--	--	--	--	--	--	--	--	--	--	-	-	-
Unigene16458_Naja-najaA	593	157	13.1003	--	--	--	--	--	--	--	--	--	--	--	--	--	--	--	--	--	--	--	--	--	--	-	-	-
Unigene7897_Naja-najaA	556	147	13.0821	--	--	--	--	gi|465488549|gb|GAGC011473710.1|	480	1e-132	TSA: Anolis carolinensis k56:166229 transcribed RNA sequence	--	--	--	--	--	--	--	--	--	--	--	--	--	--	-	-	-
Unigene16119_Naja-najaA	261	69	13.0811	--	--	--	--	--	--	--	--	--	--	--	--	--	--	--	--	--	--	--	--	--	--	-	-	-
Unigene31485_Naja-najaA	174	46	13.0811	--	--	--	--	gi|33412669|emb|BX465216.5|	75.8	6e-11	Mouse DNA sequence from clone RP23-282I18 on chromosome 4, complete sequence	--	--	--	--	--	--	--	--	--	--	--	--	--	--	-	-	-
Unigene7663_Naja-najaA	689	182	13.0704	--	--	--	--	--	--	--	--	--	--	--	--	--	--	--	--	--	--	--	--	--	--	-	-	-
CL2769.Contig1_Naja-najaA	477	126	13.0704	--	--	--	--	gi|114438227|gb|DQ912656.1|	81.8	3e-12	Philodryas olfersii C-type natriuretic peptide precursor, mRNA, complete cds	--	--	--	--	--	--	--	--	--	--	--	--	--	--	-	-	-
Unigene14383_Naja-najaA	197	52	13.0609	--	--	--	--	gi|238738210|gb|GQ188339.1|	73.8	3e-10	Agkistrodon contortrix clone E33DIFJ02JSCBZ microsatellite sequence	--	--	--	--	--	--	--	--	--	--	--	--	--	--	-	-	-
Unigene33886_Naja-najaA	504	133	13.0574	--	--	--	--	--	--	--	--	--	--	--	--	--	--	--	--	--	--	--	--	--	--	-	-	-
Unigene9227_Naja-najaA	163	43	13.0532	--	--	--	--	--	--	--	--	--	--	--	--	--	--	--	--	--	--	--	--	--	--	-	-	-
CL2688.Contig1_Naja-najaA	254	67	13.052	--	--	--	--	gi|325053741|ref|NG_028168.1|	63.9	3e-07	Homo sapiens phospholipase C, beta 1 (phosphoinositide-specific) (PLCB1), RefSeqGene on chromosome 20	--	--	--	--	--	--	--	--	--	--	--	--	--	--	-	-	-
Unigene14852_Naja-najaA	694	183	13.0475	--	--	--	--	--	--	--	--	--	--	--	--	--	--	--	--	--	--	--	--	--	--	-	-	-
Unigene8743_Naja-najaA	201	53	13.0471	--	--	--	--	--	--	--	--	--	--	--	--	--	--	--	--	--	--	--	--	--	--	-	-	-
Unigene34069_Naja-najaA	349	92	13.0436	--	--	--	--	--	--	--	--	--	--	--	--	--	--	--	--	--	--	--	--	--	--	-	-	-
Unigene7711_Naja-najaA	349	92	13.0436	--	--	--	--	gi|403316412|gb|JX038456.1|	60	7e-06	Micrurus fulvius clone FQ6DGU405GB95D microsatellite sequence	--	--	--	--	--	--	--	--	--	--	--	--	--	--	-	-	-
Unigene34068_Naja-najaA	717	189	13.043	--	--	--	--	--	--	--	--	--	--	--	--	--	--	--	--	--	--	--	--	--	--	-	-	-
Unigene33897_Naja-najaA	1142	301	13.0418	--	--	--	--	--	--	--	--	--	--	--	--	--	--	--	--	--	--	--	--	--	--	-	-	-
Unigene33962_Naja-najaA	600	158	13.0299	--	--	--	--	gi|468703956|gb|GAGG010799885.1|	67.9	5e-08	TSA: Anolis carolinensis k41:8952012 transcribed RNA sequence	--	--	--	--	--	--	--	--	--	--	--	--	--	--	-	-	-
Unigene7495_Naja-najaA	851	224	13.0243	--	--	--	--	gi|467649182|gb|GAGC010512370.1|	63.9	1e-06	TSA: Anolis carolinensis k31:14956913 transcribed RNA sequence	--	--	--	--	--	--	--	--	--	--	--	--	--	--	-	-	-
Unigene32324_Naja-najaA	1159	305	13.0212	--	--	--	--	gi|463765939|gb|GAGA01633953.1|	186	2e-43	TSA: Anolis carolinensis k66_2136937 transcribed RNA sequence	--	--	--	--	--	--	--	--	--	--	--	--	--	--	-	-	-
Unigene30555_Naja-najaA	171	45	13.0212	--	--	--	--	gi|468304624|gb|GAGG011006601.1|	192	4e-46	TSA: Anolis carolinensis k51:5945457 transcribed RNA sequence	--	--	--	--	--	--	--	--	--	--	--	--	--	--	-	-	-
Unigene8368_Naja-najaA	152	40	13.0212	--	--	--	--	--	--	--	--	--	--	--	--	--	--	--	--	--	--	--	--	--	--	-	-	-
Unigene8696_Naja-najaA	251	66	13.0109	--	--	--	--	--	--	--	--	--	--	--	--	--	--	--	--	--	--	--	--	--	--	-	-	-
Unigene34052_Naja-najaA	194	51	13.0078	--	--	--	--	gi|403317066|gb|JX039110.1|	113	3e-22	Micrurus fulvius clone FQ6DGU405GI83S microsatellite sequence	--	--	--	--	--	--	--	--	--	--	--	--	--	--	-	-	-
Unigene33955_Naja-najaA	822	216	13.0022	--	--	--	--	gi|469107064|gb|GAGG010407061.1|	111	5e-21	TSA: Anolis carolinensis k31:13356807 transcribed RNA sequence	--	--	--	--	--	--	--	--	--	--	--	--	--	--	-	-	-
Unigene29301_Naja-najaA	510	134	13.0008	--	--	--	--	--	--	--	--	--	--	--	--	--	--	--	--	--	--	--	--	--	--	-	-	-
Unigene29502_Naja-najaA	1283	337	12.9969	--	--	--	--	--	--	--	--	--	--	--	--	--	--	--	--	--	--	--	--	--	--	-	-	-
Unigene22356_Naja-najaA	480	126	12.9887	--	--	--	--	gi|62463|emb|X12747.1|	121	3e-24	Bothrops atrox batroxobin gene (EC 3.4.21.29)	--	--	--	--	--	--	--	--	--	--	--	--	--	--	-	-	-
Unigene32721_Naja-najaA	240	63	12.9887	--	--	--	--	--	--	--	--	--	--	--	--	--	--	--	--	--	--	--	--	--	--	-	-	-
Unigene7633_Naja-najaA	362	95	12.9853	--	--	--	--	--	--	--	--	--	--	--	--	--	--	--	--	--	--	--	--	--	--	-	-	-
Unigene7461_Naja-najaA	644	169	12.9848	--	--	--	--	--	--	--	--	--	--	--	--	--	--	--	--	--	--	--	--	--	--	-	-	-
Unigene16552_Naja-najaA	282	74	12.9843	--	--	--	--	--	--	--	--	--	--	--	--	--	--	--	--	--	--	--	--	--	--	-	-	-
CL2425.Contig1_Naja-najaA	404	106	12.9825	--	--	--	--	gi|403315504|gb|JX037548.1|	67.9	4e-08	Micrurus fulvius clone FQ6DGU405F7PVR microsatellite sequence	--	--	--	--	--	--	--	--	--	--	--	--	--	--	-	-	-
Unigene15858_Naja-najaA	244	64	12.9785	--	--	--	--	--	--	--	--	--	--	--	--	--	--	--	--	--	--	--	--	--	--	-	-	-
Unigene33168_Naja-najaA	1994	523	12.9781	--	--	--	--	gi|238739629|gb|GQ189758.1|	77.8	2e-10	Agkistrodon contortrix clone E33DIFJ02HGJZF microsatellite sequence	--	--	--	--	--	--	--	--	--	--	--	--	--	--	-	-	-
Unigene32984_Naja-najaA	721	189	12.9707	--	--	--	--	--	--	--	--	--	--	--	--	--	--	--	--	--	--	--	--	--	--	-	-	-
Unigene31371_Naja-najaA	393	103	12.9682	--	--	--	--	--	--	--	--	--	--	--	--	--	--	--	--	--	--	--	--	--	--	-	-	-
CL2791.Contig3_Naja-najaA	809	212	12.9665	--	--	--	--	gi|3860086|gb|AF097001.1|AF097001	182	2e-42	Naja sputatrix post synaptic alpha neurotoxin precursor (ntx) gene, ntx-4 allele, complete cds	--	--	--	--	--	--	--	--	--	--	--	--	--	--	-	-	-
Unigene29522_Naja-najaA	271	71	12.9636	--	--	--	--	--	--	--	--	--	--	--	--	--	--	--	--	--	--	--	--	--	--	-	-	-
Unigene13000_Naja-najaA	340	89	12.9523	--	--	--	--	--	--	--	--	--	--	--	--	--	--	--	--	--	--	--	--	--	--	-	-	-
Unigene31524_Naja-najaA	1173	307	12.9502	--	--	--	--	--	--	--	--	--	--	--	--	--	--	--	--	--	--	--	--	--	--	-	-	-
Unigene27097_Naja-najaA	428	112	12.9482	--	--	--	--	gi|42627582|emb|BX005284.12|	61.9	2e-06	Zebrafish DNA sequence from clone DKEY-23L19 in linkage group 14, complete sequence	--	--	--	--	--	--	--	--	--	--	--	--	--	--	-	-	-
Unigene29636_Naja-najaA	665	174	12.9468	--	--	--	--	gi|465297351|gb|GAGC011568821.1|	880	0	TSA: Anolis carolinensis k61:1316292 transcribed RNA sequence	--	--	--	--	--	--	--	--	--	--	--	--	--	--	-	-	-
Unigene30583_Naja-najaA	562	147	12.9425	--	--	--	--	--	--	--	--	--	--	--	--	--	--	--	--	--	--	--	--	--	--	-	-	-
CL856.Contig1_Naja-najaA	608	159	12.9398	--	--	--	--	--	--	--	--	--	--	--	--	--	--	--	--	--	--	--	--	--	--	-	-	-
Unigene30171_Naja-najaA	348	91	12.9389	--	--	--	--	gi|403316156|gb|JX038200.1|	95.6	1e-16	Micrurus fulvius clone FQ6DGU405FU232 microsatellite sequence	--	--	--	--	--	--	--	--	--	--	--	--	--	--	-	-	-
Unigene16253_Naja-najaA	1373	359	12.9378	--	--	--	--	gi|463400974|gb|GAFZ01053932.1|	494	1e-136	TSA: Anolis carolinensis comp3720_c0_seq1 transcribed RNA sequence	--	--	--	--	--	--	--	--	--	--	--	--	--	--	-	-	-
Unigene23394_Naja-najaA	153	40	12.9361	--	--	--	--	--	--	--	--	--	--	--	--	--	--	--	--	--	--	--	--	--	--	-	-	-
Unigene33803_Naja-najaA	907	237	12.9293	--	--	--	--	--	--	--	--	--	--	--	--	--	--	--	--	--	--	--	--	--	--	-	-	-
CL1560.Contig1_Naja-najaA	892	233	12.9249	--	--	--	--	gi|2809064|dbj|AB003473.1|	87.7	9e-14	Trimeresurus flavoviridis DNA for phospholipase A2 inhibitor, complete cds	--	--	--	--	--	--	--	--	--	--	--	--	--	--	-	-	-
Unigene33125_Naja-najaA	881	230	12.9178	--	--	--	--	gi|403316922|gb|JX038966.1|	103	1e-18	Micrurus fulvius clone FQ6DGU405FQNFY microsatellite sequence	--	--	--	--	--	--	--	--	--	--	--	--	--	--	-	-	-
Unigene289_Naja-najaA	590	154	12.9153	--	--	--	--	--	--	--	--	--	--	--	--	--	--	--	--	--	--	--	--	--	--	-	-	-
CL263.Contig1_Naja-najaA	433	113	12.913	--	--	--	--	gi|403316415|gb|JX038459.1|	111	3e-21	Micrurus fulvius clone FQ6DGU405FWFO4 microsatellite sequence	--	--	--	--	--	--	--	--	--	--	--	--	--	--	-	-	-
Unigene28574_Naja-najaA	1012	264	12.908	--	--	--	--	gi|469245125|gb|GAGG010221939.1|	69.9	2e-08	TSA: Anolis carolinensis k26:17214072 transcribed RNA sequence	--	--	--	--	--	--	--	--	--	--	--	--	--	--	-	-	-
Unigene15690_Naja-najaA	230	60	12.908	--	--	--	--	gi|463531535|gb|GAFZ01009575.1|	60	5e-06	TSA: Anolis carolinensis comp278_c1_seq1 transcribed RNA sequence	--	--	--	--	--	--	--	--	--	--	--	--	--	--	-	-	-
Unigene25906_Naja-najaA	161	42	12.908	--	--	--	--	--	--	--	--	--	--	--	--	--	--	--	--	--	--	--	--	--	--	-	-	-
Unigene32917_Naja-najaA	510	133	12.9038	--	--	--	--	gi|462764946|gb|GAFZ01247540.1|	93.7	8e-16	TSA: Anolis carolinensis comp17761_c0_seq1 transcribed RNA sequence	--	--	--	--	--	--	--	--	--	--	--	--	--	--	-	-	-
Unigene7915_Naja-najaA	829	216	12.8924	--	--	--	--	gi|238746263|gb|GQ196392.1|	95.6	3e-16	Agkistrodon contortrix clone E33DIFJ02JXBXL microsatellite sequence	--	--	--	--	--	--	--	--	--	--	--	--	--	--	-	-	-
Unigene31904_Naja-najaA	1171	305	12.8878	--	--	--	--	--	--	--	--	--	--	--	--	--	--	--	--	--	--	--	--	--	--	-	-	-
Unigene30552_Naja-najaA	1206	314	12.883	--	--	--	--	--	--	--	--	--	--	--	--	--	--	--	--	--	--	--	--	--	--	-	-	-
Unigene31378_Naja-najaA	242	63	12.8813	--	--	--	--	--	--	--	--	--	--	--	--	--	--	--	--	--	--	--	--	--	--	-	-	-
CL1328.Contig1_Naja-najaA	584	152	12.8785	--	--	--	--	--	--	--	--	--	--	--	--	--	--	--	--	--	--	--	--	--	--	-	-	-
Unigene25590_Naja-najaA	930	242	12.8756	--	--	--	--	gi|463245377|gb|GAFZ01078334.1|	79.8	2e-11	TSA: Anolis carolinensis comp4464_c0_seq1 transcribed RNA sequence	--	--	--	--	--	--	--	--	--	--	--	--	--	--	-	-	-
Unigene13318_Naja-najaA	319	83	12.8743	--	--	--	--	--	--	--	--	--	--	--	--	--	--	--	--	--	--	--	--	--	--	-	-	-
Unigene31194_Naja-najaA	319	83	12.8743	--	--	--	--	--	--	--	--	--	--	--	--	--	--	--	--	--	--	--	--	--	--	-	-	-
CL890.Contig1_Naja-najaA	958	249	12.8608	--	--	--	--	--	--	--	--	--	--	--	--	--	--	--	--	--	--	--	--	--	--	-	-	-
Unigene29487_Naja-najaA	958	249	12.8608	--	--	--	--	--	--	--	--	--	--	--	--	--	--	--	--	--	--	--	--	--	--	-	-	-
CL3102.Contig1_Naja-najaA	227	59	12.8606	--	--	--	--	gi|17863492|gb|AF373356.1|	172	4e-40	Walterinnesia aegyptia clone WA6 non-LTR retrotransposon LINE2 reverse transcriptase pseudogene, partial sequence	--	--	--	--	--	--	--	--	--	--	--	--	--	--	-	-	-
Unigene31675_Naja-najaA	185	48	12.8382	--	--	--	--	--	--	--	--	--	--	--	--	--	--	--	--	--	--	--	--	--	--	-	-	-
Unigene34251_Naja-najaA	247	64	12.8209	--	--	--	--	--	--	--	--	--	--	--	--	--	--	--	--	--	--	--	--	--	--	-	-	-
Unigene9190_Naja-najaA	386	100	12.8188	--	--	--	--	--	--	--	--	--	--	--	--	--	--	--	--	--	--	--	--	--	--	-	-	-
Unigene7994_Naja-najaA	927	240	12.8105	--	--	--	--	--	--	--	--	--	--	--	--	--	--	--	--	--	--	--	--	--	--	-	-	-
Unigene27666_Naja-najaA	2121	549	12.8076	--	--	--	--	gi|354799196|gb|JN963697.1|	75.8	8e-10	Mus musculus targeted non-conditional, lacZ-tagged mutant allele Add3:tm1e(EUCOMM)Wtsi; transgenic	--	--	--	--	--	--	--	--	--	--	--	--	--	--	-	-	-
Unigene31282_Naja-najaA	170	44	12.8068	--	--	--	--	--	--	--	--	--	--	--	--	--	--	--	--	--	--	--	--	--	--	-	-	-
Unigene15429_Naja-najaA	483	125	12.8056	--	--	--	--	--	--	--	--	--	--	--	--	--	--	--	--	--	--	--	--	--	--	-	-	-
Unigene33432_Naja-najaA	483	125	12.8056	--	--	--	--	--	--	--	--	--	--	--	--	--	--	--	--	--	--	--	--	--	--	-	-	-
Unigene32750_Naja-najaA	286	74	12.8027	--	--	--	--	--	--	--	--	--	--	--	--	--	--	--	--	--	--	--	--	--	--	-	-	-
Unigene33998_Naja-najaA	402	104	12.801	--	--	--	--	--	--	--	--	--	--	--	--	--	--	--	--	--	--	--	--	--	--	-	-	-
Unigene22078_Naja-najaA	232	60	12.7967	--	--	--	--	--	--	--	--	--	--	--	--	--	--	--	--	--	--	--	--	--	--	-	-	-
Unigene32592_Naja-najaA	352	91	12.7919	--	--	--	--	--	--	--	--	--	--	--	--	--	--	--	--	--	--	--	--	--	--	-	-	-
Unigene30306_Naja-najaA	739	191	12.7886	--	--	--	--	--	--	--	--	--	--	--	--	--	--	--	--	--	--	--	--	--	--	-	-	-
Unigene33485_Naja-najaA	356	92	12.7871	--	--	--	--	gi|403317329|gb|JX039373.1|	111	2e-21	Micrurus fulvius clone FQ6DGU405FRFJC microsatellite sequence	--	--	--	--	--	--	--	--	--	--	--	--	--	--	-	-	-
Unigene9843_Naja-najaA	747	193	12.7842	--	--	--	--	gi|469155066|gb|GAGG010359059.1|	109	2e-20	TSA: Anolis carolinensis k31:10122833 transcribed RNA sequence	--	--	--	--	--	--	--	--	--	--	--	--	--	--	-	-	-
Unigene7431_Naja-najaA	480	124	12.7825	--	--	--	--	--	--	--	--	--	--	--	--	--	--	--	--	--	--	--	--	--	--	-	-	-
Unigene29395_Naja-najaA	333	86	12.7788	--	--	--	--	--	--	--	--	--	--	--	--	--	--	--	--	--	--	--	--	--	--	-	-	-
Unigene28081_Naja-najaA	763	197	12.7755	--	--	--	--	--	--	--	--	--	--	--	--	--	--	--	--	--	--	--	--	--	--	-	-	-
Unigene7969_Naja-najaA	651	168	12.7692	--	--	--	--	gi|468704765|gb|GAGG010799076.1|	529	1e-147	TSA: Anolis carolinensis k41:8949737 transcribed RNA sequence	--	--	--	--	--	--	--	--	--	--	--	--	--	--	-	-	-
Unigene30933_Naja-najaA	372	96	12.7692	--	--	--	--	--	--	--	--	--	--	--	--	--	--	--	--	--	--	--	--	--	--	-	-	-
Unigene29329_Naja-najaA	155	40	12.7692	--	--	--	--	--	--	--	--	--	--	--	--	--	--	--	--	--	--	--	--	--	--	-	-	-
Unigene30611_Naja-najaA	996	257	12.7676	--	--	--	--	gi|403315846|gb|JX037890.1|	67.9	9e-08	Micrurus fulvius clone FQ6DGU405F701W microsatellite sequence	--	--	--	--	--	--	--	--	--	--	--	--	--	--	-	-	-
Unigene28496_Naja-najaA	663	171	12.762	--	--	--	--	--	--	--	--	--	--	--	--	--	--	--	--	--	--	--	--	--	--	-	-	-
Unigene34113_Naja-najaA	221	57	12.762	--	--	--	--	--	--	--	--	--	--	--	--	--	--	--	--	--	--	--	--	--	--	-	-	-
Unigene68_Naja-najaA	892	230	12.7585	--	--	--	--	gi|429473405|gb|JX391961.1|	75.8	3e-10	Leioselasma spiralis microsatellite SSM21 sequence	--	--	--	--	--	--	--	--	--	--	--	--	--	--	-	-	-
Unigene8715_Naja-najaA	935	241	12.7538	--	--	--	--	gi|464054583|gb|GAGA01489600.1|	81.8	6e-12	TSA: Anolis carolinensis k51_3253705 transcribed RNA sequence	--	--	--	--	--	--	--	--	--	--	--	--	--	--	-	-	-
Unigene25911_Naja-najaA	163	42	12.7496	--	--	--	--	--	--	--	--	--	--	--	--	--	--	--	--	--	--	--	--	--	--	-	-	-
Unigene27074_Naja-najaA	330	85	12.745	--	--	--	--	gi|238737932|gb|GQ188061.1|	77.8	3e-11	Agkistrodon contortrix clone E33DIFJ02FY6SI microsatellite sequence	--	--	--	--	--	--	--	--	--	--	--	--	--	--	-	-	-
Unigene33923_Naja-najaA	404	104	12.7376	--	--	--	--	--	--	--	--	--	--	--	--	--	--	--	--	--	--	--	--	--	--	-	-	-
Unigene27777_Naja-najaA	373	96	12.735	--	--	--	--	gi|238738667|gb|GQ188796.1|	67.9	3e-08	Agkistrodon contortrix clone E33DIFJ02GP1OZ microsatellite sequence	--	--	--	--	--	--	--	--	--	--	--	--	--	--	-	-	-
Unigene27498_Naja-najaA	408	105	12.734	--	--	--	--	gi|469404677|gb|GAGG010063236.1|	121	3e-24	TSA: Anolis carolinensis k21:26176831u transcribed RNA sequence	--	--	--	--	--	--	--	--	--	--	--	--	--	--	-	-	-
Unigene8689_Naja-najaA	171	44	12.7319	--	--	--	--	--	--	--	--	--	--	--	--	--	--	--	--	--	--	--	--	--	--	-	-	-
Unigene21618_Naja-najaA	245	63	12.7236	--	--	--	--	--	--	--	--	--	--	--	--	--	--	--	--	--	--	--	--	--	--	-	-	-
Unigene30082_Naja-najaA	175	45	12.7236	--	--	--	--	gi|449502422|ref|XM_002200464.2|	75.8	6e-11	PREDICTED: Taeniopygia guttata serine/arginine-rich splicing factor 5, transcript variant 1 (SRSF5), mRNA	sp|Q09167|SRSF5_RAT	50.1	1e-06	Serine/arginine-rich splicing factor 5 OS=Rattus norvegicus GN=Srsf5 PE=2 SV=1	--	--	--	--	--	K12893	4e-06	50.1	acs:100552543	splicing factor, arginine/serine-rich 4/5/6	-	-	-
Unigene33119_Naja-najaA	175	45	12.7236	--	--	--	--	gi|39652289|dbj|AB111958.1|	73.8	2e-10	Laticauda semifasciata pla2 gene for phospholipase A2, promoter region, clone:LsPLA2GL1-1	--	--	--	--	--	--	--	--	--	--	--	--	--	--	-	-	-
Unigene9172_Naja-najaA	214	55	12.717	--	--	--	--	--	--	--	--	--	--	--	--	--	--	--	--	--	--	--	--	--	--	-	-	-
Unigene30401_Naja-najaA	288	74	12.7138	--	--	--	--	--	--	--	--	--	--	--	--	--	--	--	--	--	--	--	--	--	--	-	-	-
Unigene25470_Naja-najaA	880	226	12.7075	--	--	--	--	--	--	--	--	--	--	--	--	--	--	--	--	--	--	--	--	--	--	-	-	-
Unigene34033_Naja-najaA	409	105	12.7029	--	--	--	--	--	--	--	--	--	--	--	--	--	--	--	--	--	--	--	--	--	--	-	-	-
Unigene14693_Naja-najaA	1559	400	12.6955	--	--	--	--	gi|397787564|ref|NM_204261.2|	264	1e-66	Gallus gallus ADAM metallopeptidase domain 10 (ADAM10), mRNA	--	--	--	--	--	--	--	--	--	--	--	--	--	--	-	-	-
Unigene14189_Naja-najaA	191	49	12.694	--	--	--	--	--	--	--	--	--	--	--	--	--	--	--	--	--	--	--	--	--	--	-	-	-
Unigene34172_Naja-najaA	269	69	12.6921	--	--	--	--	--	--	--	--	--	--	--	--	--	--	--	--	--	--	--	--	--	--	-	-	-
Unigene25545_Naja-najaA	273	70	12.6873	--	--	--	--	gi|2809064|dbj|AB003473.1|	113	4e-22	Trimeresurus flavoviridis DNA for phospholipase A2 inhibitor, complete cds	--	--	--	--	--	--	--	--	--	--	--	--	--	--	-	-	-
Unigene32965_Naja-najaA	156	40	12.6873	--	--	--	--	gi|469191|dbj|D28871.1|AGKAHB	67.9	1e-08	Gloydius halys gene for prepro-halystatin 2 and 3, partial cds	--	--	--	--	--	--	--	--	--	--	--	--	--	--	-	-	-
Unigene33368_Naja-najaA	316	81	12.6833	--	--	--	--	gi|463910760|gb|GAGA01561546.1|	174	2e-40	TSA: Anolis carolinensis k56_3455164 transcribed RNA sequence	--	--	--	--	--	--	--	--	--	--	--	--	--	--	-	-	-
Unigene32164_Naja-najaA	324	83	12.6756	--	--	--	--	gi|463518130|gb|GAFZ01014128.1|	153	6e-34	TSA: Anolis carolinensis comp67_c43_seq71 transcribed RNA sequence	--	--	--	--	--	--	--	--	--	--	--	--	--	--	-	-	-
Unigene26364_Naja-najaA	164	42	12.6719	--	--	--	--	--	--	--	--	--	--	--	--	--	--	--	--	--	--	--	--	--	--	-	-	-
Unigene29071_Naja-najaA	1391	356	12.6636	--	--	--	--	--	--	--	--	--	--	--	--	--	--	--	--	--	--	--	--	--	--	-	-	-
Unigene8593_Naja-najaA	172	44	12.6578	--	--	--	--	--	--	--	--	--	--	--	--	--	--	--	--	--	--	--	--	--	--	-	-	-
Unigene31044_Naja-najaA	266	68	12.6492	--	--	--	--	--	--	--	--	--	--	--	--	--	--	--	--	--	--	--	--	--	--	-	-	-
Unigene14902_Naja-najaA	583	149	12.646	--	--	--	--	--	--	--	--	--	--	--	--	--	--	--	--	--	--	--	--	--	--	-	-	-
Unigene27156_Naja-najaA	1230	314	12.6316	--	--	--	--	--	--	--	--	--	--	--	--	--	--	--	--	--	--	--	--	--	--	-	-	-
Unigene8890_Naja-najaA	294	75	12.6226	--	--	--	--	--	--	--	--	--	--	--	--	--	--	--	--	--	--	--	--	--	--	-	-	-
Unigene8154_Naja-najaA	541	138	12.6217	--	--	--	--	--	--	--	--	--	--	--	--	--	--	--	--	--	--	--	--	--	--	-	-	-
Unigene20908_Naja-najaA	992	253	12.6196	--	--	--	--	gi|466677775|gb|GACT010749072.1|	385	1e-103	TSA: Anolis carolinensis k36:11587673 transcribed RNA sequence	--	--	--	--	--	--	--	--	--	--	--	--	--	--	-	-	-
Unigene466_Naja-najaA	259	66	12.609	--	--	--	--	gi|403315581|gb|JX037625.1|	135	1e-28	Micrurus fulvius clone FQ6DGU405FYN3R microsatellite sequence	--	--	--	--	--	--	--	--	--	--	--	--	--	--	-	-	-
Unigene15644_Naja-najaA	573	146	12.6076	--	--	--	--	gi|467517024|gb|GACT010330293.1|	182	1e-42	TSA: Anolis carolinensis k26:20932370 transcribed RNA sequence	--	--	--	--	--	--	--	--	--	--	--	--	--	--	-	-	-
Unigene30778_Naja-najaA	267	68	12.6018	--	--	--	--	--	--	--	--	--	--	--	--	--	--	--	--	--	--	--	--	--	--	-	-	-
Unigene16367_Naja-najaA	326	83	12.5978	--	--	--	--	--	--	--	--	--	--	--	--	--	--	--	--	--	--	--	--	--	--	-	-	-
Unigene21278_Naja-najaA	660	168	12.5951	--	--	--	--	gi|70887901|gb|AC160116.2|	85.7	2e-13	Mus musculus BAC clone RP23-456L15 from chromosome 9, complete sequence	--	--	--	--	--	--	--	--	--	--	--	--	--	--	-	-	-
Unigene23270_Naja-najaA	169	43	12.5898	--	--	--	--	gi|464007461|gb|GAGA01513151.1|	75.8	6e-11	TSA: Anolis carolinensis k51_4844458 transcribed RNA sequence	--	--	--	--	--	--	--	--	--	--	--	--	--	--	-	-	-
Unigene8219_Naja-najaA	169	43	12.5898	--	--	--	--	--	--	--	--	--	--	--	--	--	--	--	--	--	--	--	--	--	--	-	-	-
Unigene30886_Naja-najaA	849	216	12.5887	--	--	--	--	gi|238748256|gb|GQ198385.1|	65.9	3e-07	Agkistrodon contortrix clone E33DIFJ02FO3JC microsatellite sequence	--	--	--	--	--	--	--	--	--	--	--	--	--	--	-	-	-
Unigene33122_Naja-najaA	228	58	12.5872	--	--	--	--	--	--	--	--	--	--	--	--	--	--	--	--	--	--	--	--	--	--	-	-	-
Unigene31269_Naja-najaA	173	44	12.5847	--	--	--	--	gi|468299903|gb|GAGG011008977.1|	113	3e-22	TSA: Anolis carolinensis k51:5951687 transcribed RNA sequence	--	--	--	--	--	--	--	--	--	--	--	--	--	--	-	-	-
Unigene33201_Naja-najaA	291	74	12.5827	--	--	--	--	gi|211926918|dbj|AB440236.1|	67.9	2e-08	Trimeresurus flavoviridis phospholipase A2 gene cluster (PfPLA1(psi), PfPLA2, PfPLA3(psi), PfPLA4, PfPLA5)	--	--	--	--	--	--	--	--	--	--	--	--	--	--	-	-	-
Unigene34089_Naja-najaA	291	74	12.5827	--	--	--	--	--	--	--	--	--	--	--	--	--	--	--	--	--	--	--	--	--	--	-	-	-
Unigene33585_Naja-najaA	181	46	12.5752	--	--	--	--	--	--	--	--	--	--	--	--	--	--	--	--	--	--	--	--	--	--	-	-	-
Unigene31614_Naja-najaA	1512	384	12.5665	--	--	--	--	gi|469526205|gb|GAGG010285258.1|	61.9	8e-06	TSA: Anolis carolinensis k26:5400844 transcribed RNA sequence	--	--	--	--	--	--	--	--	--	--	--	--	--	--	-	-	-
CL1102.Contig1_Naja-najaA	441	112	12.5665	--	--	--	--	--	--	--	--	--	--	--	--	--	--	--	--	--	--	--	--	--	--	-	-	-
Unigene29279_Naja-najaA	894	227	12.5639	--	--	--	--	--	--	--	--	--	--	--	--	--	--	--	--	--	--	--	--	--	--	-	-	-
Unigene34409_Naja-najaA	264	67	12.5576	--	--	--	--	gi|406829604|gb|JX291970.1|	77.8	2e-11	Thamnophis elegans SOD2 isoform 2 mRNA, complete cds, alternatively spliced	--	--	--	--	--	--	--	--	--	--	--	--	--	--	-	-	-
Unigene31120_Naja-najaA	1695	430	12.5526	--	--	--	--	gi|469106063|gb|GAGG010408062.1|	184	1e-42	TSA: Anolis carolinensis k31:13360023 transcribed RNA sequence	--	--	--	--	--	--	--	--	--	--	--	--	--	--	-	-	-
Unigene16616_Naja-najaA	347	88	12.5484	--	--	--	--	--	--	--	--	--	--	--	--	--	--	--	--	--	--	--	--	--	--	-	-	-
Unigene26888_Naja-najaA	576	146	12.542	--	--	--	--	gi|3860086|gb|AF097001.1|AF097001	115	2e-22	Naja sputatrix post synaptic alpha neurotoxin precursor (ntx) gene, ntx-4 allele, complete cds	--	--	--	--	--	--	--	--	--	--	--	--	--	--	-	-	-
Unigene4_Naja-najaA	525	133	12.5351	--	--	--	--	--	--	--	--	--	--	--	--	--	--	--	--	--	--	--	--	--	--	-	-	-
Unigene8137_Naja-najaA	150	38	12.5351	--	--	--	--	--	--	--	--	--	--	--	--	--	--	--	--	--	--	--	--	--	--	-	-	-
Unigene27517_Naja-najaA	304	77	12.5329	--	--	--	--	--	--	--	--	--	--	--	--	--	--	--	--	--	--	--	--	--	--	-	-	-
Unigene29396_Naja-najaA	308	78	12.5308	--	--	--	--	--	--	--	--	--	--	--	--	--	--	--	--	--	--	--	--	--	--	-	-	-
Unigene25982_Naja-najaA	237	60	12.5267	--	--	--	--	--	--	--	--	--	--	--	--	--	--	--	--	--	--	--	--	--	--	-	-	-
CL471.Contig1_Naja-najaA	245	62	12.5216	--	--	--	--	gi|403316752|gb|JX038796.1|	137	3e-29	Micrurus fulvius clone FQ6DGU405F8AJV microsatellite sequence	--	--	--	--	--	--	--	--	--	--	--	--	--	--	-	-	-
Unigene9384_Naja-najaA	166	42	12.5192	--	--	--	--	--	--	--	--	--	--	--	--	--	--	--	--	--	--	--	--	--	--	-	-	-
Unigene17448_Naja-najaA	368	93	12.5046	--	--	--	--	gi|331028868|gb|AC243641.8|	65.9	1e-07	Rattus norvegicus Y Chr BAC RNECO-120O07 (Amplicon Express Rat SHR-Akr (EcoR1 Digest) BAC library) complete sequence	--	--	--	--	--	--	--	--	--	--	--	--	--	--	-	-	-
Unigene13111_Naja-najaA	281	71	12.5022	--	--	--	--	--	--	--	--	--	--	--	--	--	--	--	--	--	--	--	--	--	--	-	-	-
Unigene31196_Naja-najaA	950	240	12.5004	--	--	--	--	gi|468305406|gb|GAGG011006211.1|	129	3e-26	TSA: Anolis carolinensis k51:5944426 transcribed RNA sequence	--	--	--	--	--	--	--	--	--	--	--	--	--	--	-	-	-
Unigene29356_Naja-najaA	285	72	12.5004	--	--	--	--	--	--	--	--	--	--	--	--	--	--	--	--	--	--	--	--	--	--	-	-	-
Unigene29296_Naja-najaA	586	148	12.4968	--	--	--	--	gi|70927664|gb|DQ103590.1|	983	0	Ophiophagus hannah Ohanin precursor, gene, complete cds	--	--	--	--	--	--	--	--	--	--	--	--	--	--	-	-	-
Unigene28603_Naja-najaA	468	118	12.4759	--	--	--	--	--	--	--	--	--	--	--	--	--	--	--	--	--	--	--	--	--	--	-	-	-
Unigene8921_Naja-najaA	234	59	12.4759	--	--	--	--	gi|469278980|gb|GAGG010188084.1|	73.8	3e-10	TSA: Anolis carolinensis k26:15525073 transcribed RNA sequence	--	--	--	--	--	--	--	--	--	--	--	--	--	--	-	-	-
Unigene30690_Naja-najaA	496	125	12.4699	--	--	--	--	--	--	--	--	--	--	--	--	--	--	--	--	--	--	--	--	--	--	-	-	-
Unigene30659_Naja-najaA	254	64	12.4676	--	--	--	--	gi|403315318|gb|JX037362.1|	83.8	4e-13	Micrurus fulvius clone FQ6DGU405FSJRJ microsatellite sequence	--	--	--	--	--	--	--	--	--	--	--	--	--	--	-	-	-
Unigene28570_Naja-najaA	286	72	12.4567	--	--	--	--	gi|463820122|gb|GAGA01606835.1|	165	1e-37	TSA: Anolis carolinensis k61_2770296 transcribed RNA sequence	--	--	--	--	--	--	--	--	--	--	--	--	--	--	-	-	-
Unigene15748_Naja-najaA	290	73	12.4555	--	--	--	--	--	--	--	--	--	--	--	--	--	--	--	--	--	--	--	--	--	--	-	-	-
Unigene28021_Naja-najaA	306	77	12.451	--	--	--	--	--	--	--	--	--	--	--	--	--	--	--	--	--	--	--	--	--	--	-	-	-
Unigene24264_Naja-najaA	167	42	12.4442	--	--	--	--	--	--	--	--	--	--	--	--	--	--	--	--	--	--	--	--	--	--	-	-	-
Unigene22144_Naja-najaA	179	45	12.4393	--	--	--	--	--	--	--	--	--	--	--	--	--	--	--	--	--	--	--	--	--	--	-	-	-
Unigene30694_Naja-najaA	370	93	12.437	--	--	--	--	gi|157779751|gb|EU022685.1|	73.8	5e-10	Stegonotus cucullatus clone Steg_B105 microsatellite sequence	--	--	--	--	--	--	--	--	--	--	--	--	--	--	-	-	-
Unigene31484_Naja-najaA	780	196	12.4336	--	--	--	--	gi|45421819|emb|AL929493.20|	63.9	1e-06	Zebrafish DNA sequence from clone CH211-157D2 in linkage group 25, complete sequence	--	--	--	--	--	--	--	--	--	--	--	--	--	--	-	-	-
Unigene137_Naja-najaA	641	161	12.4281	--	--	--	--	--	--	--	--	--	--	--	--	--	--	--	--	--	--	--	--	--	--	-	-	-
Unigene32712_Naja-najaA	219	55	12.4266	--	--	--	--	gi|403317030|gb|JX039074.1|	67.9	2e-08	Micrurus fulvius clone FQ6DGU405FWSPR microsatellite sequence	--	--	--	--	--	--	--	--	--	--	--	--	--	--	-	-	-
Unigene9229_Naja-najaA	227	57	12.4247	--	--	--	--	gi|238737686|gb|GQ187815.1|	133	4e-28	Agkistrodon contortrix clone E33DIFJ02JA1PM microsatellite sequence	--	--	--	--	--	--	--	--	--	--	--	--	--	--	-	-	-
Unigene22211_Naja-najaA	243	61	12.4211	--	--	--	--	--	--	--	--	--	--	--	--	--	--	--	--	--	--	--	--	--	--	-	-	-
Unigene23640_Naja-najaA	1064	267	12.4167	--	--	--	--	--	--	--	--	--	--	--	--	--	--	--	--	--	--	--	--	--	--	-	-	-
Unigene27577_Naja-najaA	283	71	12.4139	--	--	--	--	gi|468068097|gb|GAGC010303270.1|	450	1e-123	TSA: Anolis carolinensis k26:27426442 transcribed RNA sequence	--	--	--	--	--	--	--	--	--	--	--	--	--	--	-	-	-
Unigene22841_Naja-najaA	295	74	12.4121	--	--	--	--	--	--	--	--	--	--	--	--	--	--	--	--	--	--	--	--	--	--	-	-	-
Unigene32511_Naja-najaA	1802	452	12.4114	--	--	--	--	gi|403316449|gb|JX038493.1|	105	8e-19	Micrurus fulvius clone FQ6DGU405GHNXP microsatellite sequence	--	--	--	--	--	--	--	--	--	--	--	--	--	--	-	-	-
Unigene32615_Naja-najaA	913	229	12.4108	--	--	--	--	--	--	--	--	--	--	--	--	--	--	--	--	--	--	--	--	--	--	-	-	-
CL504.Contig3_Naja-najaA	742	186	12.4035	--	--	--	--	--	--	--	--	--	--	--	--	--	--	--	--	--	--	--	--	--	--	-	-	-
Unigene25118_Naja-najaA	379	95	12.4028	--	--	--	--	gi|469395388|gb|GAGG010071676.1|	113	6e-22	TSA: Anolis carolinensis k21:27908799u transcribed RNA sequence	--	--	--	--	--	--	--	--	--	--	--	--	--	--	-	-	-
Unigene30255_Naja-najaA	794	199	12.4013	--	--	--	--	--	--	--	--	--	--	--	--	--	--	--	--	--	--	--	--	--	--	-	-	-
Unigene15761_Naja-najaA	399	100	12.4012	--	--	--	--	--	--	--	--	--	--	--	--	--	--	--	--	--	--	--	--	--	--	-	-	-
Unigene33977_Naja-najaA	431	108	12.3989	--	--	--	--	--	--	--	--	--	--	--	--	--	--	--	--	--	--	--	--	--	--	-	-	-
Unigene7482_Naja-najaA	571	143	12.3918	--	--	--	--	gi|15591131|emb|AL390786.15|	65.9	2e-07	Human DNA sequence from clone RP11-219F10 on chromosome 10, complete sequence	--	--	--	--	--	--	--	--	--	--	--	--	--	--	-	-	-
Unigene33074_Naja-najaA	631	158	12.3898	--	--	--	--	gi|403315120|gb|JX037164.1|	111	4e-21	Micrurus fulvius clone FQ6DGU405FW3SV microsatellite sequence	--	--	--	--	--	--	--	--	--	--	--	--	--	--	-	-	-
Unigene22293_Naja-najaA	827	207	12.3851	--	--	--	--	--	--	--	--	--	--	--	--	--	--	--	--	--	--	--	--	--	--	-	-	-
Unigene26534_Naja-najaA	2192	548	12.3702	--	--	--	--	gi|238745934|gb|GQ196063.1|	105	9e-19	Agkistrodon contortrix clone E33DIFJ02HTIDE microsatellite sequence	--	--	--	--	--	--	--	--	--	--	--	--	--	--	-	-	-
Unigene16447_Naja-najaA	560	140	12.3702	--	--	--	--	gi|469106327|gb|GAGG010407798.1|	159	2e-35	TSA: Anolis carolinensis k31:13359125 transcribed RNA sequence	--	--	--	--	--	--	--	--	--	--	--	--	--	--	-	-	-
Unigene27215_Naja-najaA	444	111	12.3702	--	--	--	--	--	--	--	--	--	--	--	--	--	--	--	--	--	--	--	--	--	--	-	-	-
CL162.Contig1_Naja-najaA	436	109	12.3702	--	--	--	--	--	--	--	--	--	--	--	--	--	--	--	--	--	--	--	--	--	--	-	-	-
Unigene28548_Naja-najaA	428	107	12.3702	--	--	--	--	--	--	--	--	--	--	--	--	--	--	--	--	--	--	--	--	--	--	-	-	-
Unigene7383_Naja-najaA	424	106	12.3702	--	--	--	--	--	--	--	--	--	--	--	--	--	--	--	--	--	--	--	--	--	--	-	-	-
Unigene27972_Naja-najaA	380	95	12.3702	--	--	--	--	--	--	--	--	--	--	--	--	--	--	--	--	--	--	--	--	--	--	-	-	-
Unigene29927_Naja-najaA	312	78	12.3702	--	--	--	--	--	--	--	--	--	--	--	--	--	--	--	--	--	--	--	--	--	--	-	-	-
Unigene16364_Naja-najaA	304	76	12.3702	--	--	--	--	gi|467028226|gb|GAGC010822894.1|	87.7	3e-14	TSA: Anolis carolinensis k36:17094399 transcribed RNA sequence	--	--	--	--	--	--	--	--	--	--	--	--	--	--	-	-	-
Unigene23230_Naja-najaA	176	44	12.3702	--	--	--	--	gi|469103512|gb|GAGG010410613.1|	87.7	2e-14	TSA: Anolis carolinensis k31:13368316 transcribed RNA sequence	--	--	--	--	--	--	--	--	--	--	--	--	--	--	-	-	-
Unigene23099_Naja-najaA	164	41	12.3702	--	--	--	--	--	--	--	--	--	--	--	--	--	--	--	--	--	--	--	--	--	--	-	-	-
Unigene21775_Naja-najaA	160	40	12.3702	--	--	--	--	--	--	--	--	--	--	--	--	--	--	--	--	--	--	--	--	--	--	-	-	-
Unigene32828_Naja-najaA	152	38	12.3702	--	--	--	--	--	--	--	--	--	--	--	--	--	--	--	--	--	--	--	--	--	--	-	-	-
Unigene33493_Naja-najaA	152	38	12.3702	--	--	--	--	--	--	--	--	--	--	--	--	--	--	--	--	--	--	--	--	--	--	-	-	-
Unigene14898_Naja-najaA	673	168	12.3518	--	--	--	--	--	--	--	--	--	--	--	--	--	--	--	--	--	--	--	--	--	--	-	-	-
CL3013.Contig1_Naja-najaA	521	130	12.3464	--	--	--	--	--	--	--	--	--	--	--	--	--	--	--	--	--	--	--	--	--	--	-	-	-
Unigene15729_Naja-najaA	485	121	12.3447	--	--	--	--	gi|468968951|gb|GAGG010539992.1|	278	2e-71	TSA: Anolis carolinensis k36:10818336 transcribed RNA sequence	--	--	--	--	--	--	--	--	--	--	--	--	--	--	-	-	-
Unigene16554_Naja-najaA	421	105	12.3408	--	--	--	--	gi|468711343|gb|GAGG010792498.1|	93.7	6e-16	TSA: Anolis carolinensis k41:8930841 transcribed RNA sequence	--	--	--	--	--	--	--	--	--	--	--	--	--	--	-	-	-
Unigene26923_Naja-najaA	421	105	12.3408	--	--	--	--	--	--	--	--	--	--	--	--	--	--	--	--	--	--	--	--	--	--	-	-	-
Unigene34320_Naja-najaA	289	72	12.3274	--	--	--	--	--	--	--	--	--	--	--	--	--	--	--	--	--	--	--	--	--	--	-	-	-
Unigene8734_Naja-najaA	277	69	12.3255	--	--	--	--	--	--	--	--	--	--	--	--	--	--	--	--	--	--	--	--	--	--	-	-	-
Unigene30329_Naja-najaA	241	60	12.3188	--	--	--	--	gi|392276969|gb|JQ880831.1|	383	1e-103	Pantherophis guttatus isolate 12018pan ultra conserved element locus chr1_12757 genomic sequence	--	--	--	--	--	--	--	--	--	--	--	--	--	--	-	-	-
CL2725.Contig6_Naja-najaA	233	58	12.3171	--	--	--	--	gi|403316924|gb|JX038968.1|	236	4e-59	Micrurus fulvius clone FQ6DGU405F808P microsatellite sequence	--	--	--	--	--	--	--	--	--	--	--	--	--	--	-	-	-
Unigene26361_Naja-najaA	209	52	12.311	--	--	--	--	--	--	--	--	--	--	--	--	--	--	--	--	--	--	--	--	--	--	-	-	-
Unigene19630_Naja-najaA	414	103	12.3104	--	--	--	--	--	--	--	--	--	--	--	--	--	--	--	--	--	--	--	--	--	--	-	-	-
Unigene32786_Naja-najaA	414	103	12.3104	--	--	--	--	gi|403317417|gb|JX039461.1|	167	5e-38	Micrurus fulvius clone FQ6DGU405F8BVC microsatellite sequence	--	--	--	--	--	--	--	--	--	--	--	--	--	--	-	-	-
Unigene7628_Naja-najaA	382	95	12.3054	--	--	--	--	gi|332818684|ref|XM_516941.3|	69.9	8e-09	PREDICTED: Pan troglodytes mannan-binding lectin serine peptidase 1 (C4/C2 activating component of Ra-reactive factor), transcript variant 4 (MASP1), mRNA	--	--	--	--	--	--	--	--	--	--	--	--	--	--	-	-	-
Unigene29325_Naja-najaA	354	88	12.3003	--	--	--	--	--	--	--	--	--	--	--	--	--	--	--	--	--	--	--	--	--	--	-	-	-
Unigene8253_Naja-najaA	177	44	12.3003	--	--	--	--	--	--	--	--	--	--	--	--	--	--	--	--	--	--	--	--	--	--	-	-	-
Unigene9223_Naja-najaA	177	44	12.3003	--	--	--	--	gi|463420969|gb|GAFZ01047194.1|	115	7e-23	TSA: Anolis carolinensis comp2514_c1_seq2 transcribed RNA sequence	--	--	--	--	--	--	--	--	--	--	--	--	--	--	-	-	-
Unigene27476_Naja-najaA	350	87	12.2995	--	--	--	--	gi|238737932|gb|GQ188061.1|	73.8	5e-10	Agkistrodon contortrix clone E33DIFJ02FY6SI microsatellite sequence	--	--	--	--	--	--	--	--	--	--	--	--	--	--	-	-	-
Unigene95_Naja-najaA	680	169	12.2974	--	--	--	--	--	--	--	--	--	--	--	--	--	--	--	--	--	--	--	--	--	--	-	-	-
CL3079.Contig1_Naja-najaA	338	84	12.297	--	--	--	--	gi|307602780|gb|HM597733.1|	79.8	8e-12	Naja atra clone N076_1E_1 three-finger toxin precursor, gene, partial cds	--	--	--	--	--	--	--	--	--	--	--	--	--	--	-	-	-
Unigene19941_Naja-najaA	161	40	12.2933	--	--	--	--	--	--	--	--	--	--	--	--	--	--	--	--	--	--	--	--	--	--	-	-	-
Unigene34217_Naja-najaA	306	76	12.2893	--	--	--	--	--	--	--	--	--	--	--	--	--	--	--	--	--	--	--	--	--	--	-	-	-
CL1214.Contig1_Naja-najaA	1301	323	12.2846	--	--	--	--	--	--	--	--	--	--	--	--	--	--	--	--	--	--	--	--	--	--	-	-	-
Unigene28147_Naja-najaA	274	68	12.2799	--	--	--	--	gi|468721591|gb|GAGG010782250.1|	77.8	2e-11	TSA: Anolis carolinensis k41:8416557 transcribed RNA sequence	--	--	--	--	--	--	--	--	--	--	--	--	--	--	-	-	-
CL896.Contig1_Naja-najaA	254	63	12.2728	--	--	--	--	gi|19807912|gb|AC062028.6|	65.9	8e-08	Homo sapiens BAC clone RP11-345J13 from 2, complete sequence	--	--	--	--	--	--	--	--	--	--	--	--	--	--	-	-	-
Unigene18874_Naja-najaA	605	150	12.2679	--	--	--	--	--	--	--	--	--	--	--	--	--	--	--	--	--	--	--	--	--	--	-	-	-
Unigene9179_Naja-najaA	238	59	12.2662	--	--	--	--	--	--	--	--	--	--	--	--	--	--	--	--	--	--	--	--	--	--	-	-	-
Unigene27721_Naja-najaA	569	141	12.2615	--	--	--	--	--	--	--	--	--	--	--	--	--	--	--	--	--	--	--	--	--	--	-	-	-
Unigene9072_Naja-najaA	222	55	12.2587	--	--	--	--	--	--	--	--	--	--	--	--	--	--	--	--	--	--	--	--	--	--	-	-	-
Unigene8893_Naja-najaA	436	108	12.2567	--	--	--	--	--	--	--	--	--	--	--	--	--	--	--	--	--	--	--	--	--	--	-	-	-
Unigene8816_Naja-najaA	327	81	12.2567	--	--	--	--	--	--	--	--	--	--	--	--	--	--	--	--	--	--	--	--	--	--	-	-	-
Unigene8966_Naja-najaA	206	51	12.2501	--	--	--	--	--	--	--	--	--	--	--	--	--	--	--	--	--	--	--	--	--	--	-	-	-
Unigene34188_Naja-najaA	307	76	12.2493	--	--	--	--	--	--	--	--	--	--	--	--	--	--	--	--	--	--	--	--	--	--	-	-	-
Unigene14881_Naja-najaA	699	173	12.2463	--	--	--	--	--	--	--	--	--	--	--	--	--	--	--	--	--	--	--	--	--	--	-	-	-
Unigene27477_Naja-najaA	299	74	12.246	--	--	--	--	gi|15282085|emb|AL049833.5|	60	6e-06	Human chromosome 14 DNA sequence BAC R-907D1 of library RPCI-11 from chromosome 14 of Homo sapiens (Human), complete sequence	--	--	--	--	--	--	--	--	--	--	--	--	--	--	-	-	-
Unigene16348_Naja-najaA	263	65	12.2291	--	--	--	--	--	--	--	--	--	--	--	--	--	--	--	--	--	--	--	--	--	--	-	-	-
Unigene26740_Naja-najaA	603	149	12.2266	--	--	--	--	--	--	--	--	--	--	--	--	--	--	--	--	--	--	--	--	--	--	-	-	-
Unigene31470_Naja-najaA	842	208	12.2233	--	--	--	--	--	--	--	--	--	--	--	--	--	--	--	--	--	--	--	--	--	--	-	-	-
Unigene30192_Naja-najaA	413	102	12.2204	--	--	--	--	--	--	--	--	--	--	--	--	--	--	--	--	--	--	--	--	--	--	-	-	-
Unigene30865_Naja-najaA	535	132	12.2083	--	--	--	--	gi|465769351|gb|GACT011085661.1|	226	9e-56	TSA: Anolis carolinensis k41:9602346 transcribed RNA sequence	--	--	--	--	--	--	--	--	--	--	--	--	--	--	-	-	-
Unigene31100_Naja-najaA	1358	335	12.2062	--	--	--	--	--	--	--	--	--	--	--	--	--	--	--	--	--	--	--	--	--	--	-	-	-
Unigene24620_Naja-najaA	450	111	12.2052	--	--	--	--	--	--	--	--	--	--	--	--	--	--	--	--	--	--	--	--	--	--	-	-	-
CL2319.Contig1_Naja-najaA	150	37	12.2052	--	--	--	--	gi|10442711|gb|AF297036.1|	77.8	1e-11	Ophiophagus hannah ubiquitin fusion protein mRNA, complete cds	--	--	--	--	--	--	--	--	--	--	--	--	--	--	-	-	-
Unigene24337_Naja-najaA	150	37	12.2052	--	--	--	--	gi|468968772|gb|GAGG010540171.1|	95.6	5e-17	TSA: Anolis carolinensis k36:10818880 transcribed RNA sequence	--	--	--	--	--	--	--	--	--	--	--	--	--	--	-	-	-
Unigene28883_Naja-najaA	438	108	12.2007	--	--	--	--	--	--	--	--	--	--	--	--	--	--	--	--	--	--	--	--	--	--	-	-	-
Unigene17276_Naja-najaA	726	179	12.1998	--	--	--	--	--	--	--	--	--	--	--	--	--	--	--	--	--	--	--	--	--	--	-	-	-
Unigene16479_Naja-najaA	714	176	12.1969	--	--	--	--	--	--	--	--	--	--	--	--	--	--	--	--	--	--	--	--	--	--	-	-	-
Unigene7518_Naja-najaA	280	69	12.1934	--	--	--	--	--	--	--	--	--	--	--	--	--	--	--	--	--	--	--	--	--	--	-	-	-
Unigene14626_Naja-najaA	832	205	12.1917	--	--	--	--	gi|392275421|gb|JQ879281.1|	979	0	Pantherophis guttatus isolate 10468pan ultra conserved element locus chr4_6701 genomic sequence	--	--	--	--	--	--	--	--	--	--	--	--	--	--	-	-	-
Unigene33887_Naja-najaA	678	167	12.1877	--	--	--	--	gi|466643458|gb|GACT010766225.1|	428	1e-116	TSA: Anolis carolinensis k36:12305786 transcribed RNA sequence	--	--	--	--	--	--	--	--	--	--	--	--	--	--	-	-	-
Unigene27720_Naja-najaA	406	100	12.1874	--	--	--	--	gi|403317030|gb|JX039074.1|	77.8	4e-11	Micrurus fulvius clone FQ6DGU405FWSPR microsatellite sequence	--	--	--	--	--	--	--	--	--	--	--	--	--	--	-	-	-
Unigene16143_Naja-najaA	528	130	12.1827	--	--	--	--	--	--	--	--	--	--	--	--	--	--	--	--	--	--	--	--	--	--	-	-	-
Unigene34058_Naja-najaA	329	81	12.1822	--	--	--	--	--	--	--	--	--	--	--	--	--	--	--	--	--	--	--	--	--	--	-	-	-
Unigene30804_Naja-najaA	390	96	12.1799	--	--	--	--	gi|99648211|emb|BX897691.14|	63.9	5e-07	Zebrafish DNA sequence from clone DKEY-168E3 in linkage group 1, complete sequence	--	--	--	--	--	--	--	--	--	--	--	--	--	--	-	-	-
Unigene11232_Naja-najaA	325	80	12.1799	--	--	--	--	gi|466488366|gb|GACT010841779.1|	79.8	7e-12	TSA: Anolis carolinensis k36:5168356 transcribed RNA sequence	--	--	--	--	--	--	--	--	--	--	--	--	--	--	-	-	-
Unigene34155_Naja-najaA	386	95	12.1779	--	--	--	--	--	--	--	--	--	--	--	--	--	--	--	--	--	--	--	--	--	--	-	-	-
Unigene29468_Naja-najaA	577	142	12.1772	--	--	--	--	--	--	--	--	--	--	--	--	--	--	--	--	--	--	--	--	--	--	-	-	-
Unigene23872_Naja-najaA	305	75	12.1674	--	--	--	--	--	--	--	--	--	--	--	--	--	--	--	--	--	--	--	--	--	--	-	-	-
Unigene24184_Naja-najaA	183	45	12.1674	--	--	--	--	--	--	--	--	--	--	--	--	--	--	--	--	--	--	--	--	--	--	-	-	-
Unigene34084_Naja-najaA	423	104	12.1655	--	--	--	--	--	--	--	--	--	--	--	--	--	--	--	--	--	--	--	--	--	--	-	-	-
Unigene16402_Naja-najaA	350	86	12.1581	--	--	--	--	gi|16596533|gb|AC026469.8|	60	7e-06	Homo sapiens chromosome 16 clone RP11-442O1, complete sequence	--	--	--	--	--	--	--	--	--	--	--	--	--	--	-	-	-
Unigene16149_Naja-najaA	802	197	12.1542	--	--	--	--	--	--	--	--	--	--	--	--	--	--	--	--	--	--	--	--	--	--	-	-	-
Unigene32617_Naja-najaA	855	210	12.1531	--	--	--	--	--	--	--	--	--	--	--	--	--	--	--	--	--	--	--	--	--	--	-	-	-
Unigene34003_Naja-najaA	399	98	12.1531	--	--	--	--	gi|469196133|gb|GAGG010317992.1|	60	8e-06	TSA: Anolis carolinensis k26:7478503 transcribed RNA sequence	--	--	--	--	--	--	--	--	--	--	--	--	--	--	-	-	-
Unigene30801_Naja-najaA	330	81	12.1453	--	--	--	--	--	--	--	--	--	--	--	--	--	--	--	--	--	--	--	--	--	--	-	-	-
Unigene23209_Naja-najaA	163	40	12.1425	--	--	--	--	--	--	--	--	--	--	--	--	--	--	--	--	--	--	--	--	--	--	-	-	-
Unigene25073_Naja-najaA	216	53	12.1411	--	--	--	--	--	--	--	--	--	--	--	--	--	--	--	--	--	--	--	--	--	--	-	-	-
Unigene15643_Naja-najaA	526	129	12.135	--	--	--	--	gi|467517024|gb|GACT010330293.1|	180	4e-42	TSA: Anolis carolinensis k26:20932370 transcribed RNA sequence	--	--	--	--	--	--	--	--	--	--	--	--	--	--	-	-	-
Unigene8021_Naja-najaA	314	77	12.1338	--	--	--	--	gi|238740333|gb|GQ190462.1|	75.8	1e-10	Agkistrodon contortrix clone E33DIFJ02H6POY microsatellite sequence	--	--	--	--	--	--	--	--	--	--	--	--	--	--	-	-	-
Unigene13809_Naja-najaA	208	51	12.1323	--	--	--	--	--	--	--	--	--	--	--	--	--	--	--	--	--	--	--	--	--	--	-	-	-
Unigene22529_Naja-najaA	155	38	12.1307	--	--	--	--	--	--	--	--	--	--	--	--	--	--	--	--	--	--	--	--	--	--	-	-	-
Unigene33123_Naja-najaA	514	126	12.1295	--	--	--	--	gi|31746708|gb|AC132426.3|	85.7	2e-13	Mus musculus BAC clone RP23-312J19 from chromosome 2, complete sequence	--	--	--	--	--	--	--	--	--	--	--	--	--	--	-	-	-
Unigene33065_Naja-najaA	359	88	12.129	--	--	--	--	gi|463742719|gb|GAGA01645520.1|	71.9	2e-09	TSA: Anolis carolinensis k66_535149 transcribed RNA sequence	--	--	--	--	--	--	--	--	--	--	--	--	--	--	-	-	-
Unigene33864_Naja-najaA	710	174	12.1262	--	--	--	--	--	--	--	--	--	--	--	--	--	--	--	--	--	--	--	--	--	--	-	-	-
Unigene32301_Naja-najaA	151	37	12.1244	--	--	--	--	--	--	--	--	--	--	--	--	--	--	--	--	--	--	--	--	--	--	-	-	-
Unigene34349_Naja-najaA	294	72	12.1177	--	--	--	--	--	--	--	--	--	--	--	--	--	--	--	--	--	--	--	--	--	--	-	-	-
Unigene7429_Naja-najaA	437	107	12.1154	--	--	--	--	gi|469111197|gb|GAGG010402928.1|	89.7	1e-14	TSA: Anolis carolinensis k31:13343448 transcribed RNA sequence	--	--	--	--	--	--	--	--	--	--	--	--	--	--	-	-	-
Unigene28988_Naja-najaA	188	46	12.107	--	--	--	--	--	--	--	--	--	--	--	--	--	--	--	--	--	--	--	--	--	--	-	-	-
Unigene33110_Naja-najaA	1259	308	12.1049	--	--	--	--	gi|468957108|gb|GAGG010551835.1|	272	4e-69	TSA: Anolis carolinensis k36:1809330 transcribed RNA sequence	--	--	--	--	--	--	--	--	--	--	--	--	--	--	-	-	-
Unigene30751_Naja-najaA	650	159	12.1037	--	--	--	--	gi|464437431|gb|GAGA01345262.1|	135	3e-28	TSA: Anolis carolinensis k41_387963 transcribed RNA sequence	--	--	--	--	--	--	--	--	--	--	--	--	--	--	-	-	-
Unigene28105_Naja-najaA	462	113	12.1024	--	--	--	--	--	--	--	--	--	--	--	--	--	--	--	--	--	--	--	--	--	--	-	-	-
Unigene29782_Naja-najaA	1198	293	12.1017	--	--	--	--	gi|468504161|gb|GAGG010908838.1|	428	1e-116	TSA: Anolis carolinensis k46:7471797 transcribed RNA sequence	--	--	--	--	--	--	--	--	--	--	--	--	--	--	-	-	-
Unigene29531_Naja-najaA	368	90	12.1012	--	--	--	--	--	--	--	--	--	--	--	--	--	--	--	--	--	--	--	--	--	--	-	-	-
Unigene34119_Naja-najaA	994	243	12.0964	--	--	--	--	gi|237869183|gb|AC095317.7|	91.7	6e-15	Rattus norvegicus CH230-27F19 (Children's Hospital Oakland Research Institute Rat (BN/SsNHsd/MCW) BAC library) complete sequence	--	--	--	--	--	--	--	--	--	--	--	--	--	--	-	-	-
Unigene21707_Naja-najaA	180	44	12.0953	--	--	--	--	--	--	--	--	--	--	--	--	--	--	--	--	--	--	--	--	--	--	-	-	-
Unigene30808_Naja-najaA	659	161	12.0886	--	--	--	--	gi|469162625|gb|GAGG010351500.1|	250	7e-63	TSA: Anolis carolinensis k26:961777 transcribed RNA sequence	--	--	--	--	--	--	--	--	--	--	--	--	--	--	-	-	-
Unigene7938_Naja-najaA	696	170	12.0858	--	--	--	--	--	--	--	--	--	--	--	--	--	--	--	--	--	--	--	--	--	--	-	-	-
Unigene8950_Naja-najaA	520	127	12.0847	--	--	--	--	--	--	--	--	--	--	--	--	--	--	--	--	--	--	--	--	--	--	-	-	-
Unigene26531_Naja-najaA	688	168	12.0825	--	--	--	--	--	--	--	--	--	--	--	--	--	--	--	--	--	--	--	--	--	--	-	-	-
Unigene15937_Naja-najaA	258	63	12.0825	--	--	--	--	--	--	--	--	--	--	--	--	--	--	--	--	--	--	--	--	--	--	-	-	-
Unigene16150_Naja-najaA	254	62	12.078	--	--	--	--	--	--	--	--	--	--	--	--	--	--	--	--	--	--	--	--	--	--	-	-	-
Unigene14586_Naja-najaA	1045	255	12.0742	--	--	--	--	--	--	--	--	--	--	--	--	--	--	--	--	--	--	--	--	--	--	-	-	-
Unigene15453_Naja-najaA	250	61	12.0733	--	--	--	--	--	--	--	--	--	--	--	--	--	--	--	--	--	--	--	--	--	--	-	-	-
Unigene11181_Naja-najaA	451	110	12.0685	--	--	--	--	--	--	--	--	--	--	--	--	--	--	--	--	--	--	--	--	--	--	-	-	-
Unigene33144_Naja-najaA	205	50	12.0685	--	--	--	--	--	--	--	--	--	--	--	--	--	--	--	--	--	--	--	--	--	--	-	-	-
Unigene28477_Naja-najaA	164	40	12.0685	--	--	--	--	--	--	--	--	--	--	--	--	--	--	--	--	--	--	--	--	--	--	-	-	-
Unigene34129_Naja-najaA	242	59	12.0635	--	--	--	--	gi|464092295|gb|GAGA01455554.1|	127	3e-26	TSA: Anolis carolinensis k46_6616007 transcribed RNA sequence	--	--	--	--	--	--	--	--	--	--	--	--	--	--	-	-	-
CL321.Contig3_Naja-najaA	755	184	12.0589	--	--	--	--	gi|6562014|emb|AJ251223.1|	93.7	1e-15	Bungarus multicinctus b1 gene for beta-bungarotoxin B1 chain, exons 1-3	--	--	--	--	--	--	--	--	--	--	--	--	--	--	-	-	-
Unigene27222_Naja-najaA	353	86	12.0548	--	--	--	--	--	--	--	--	--	--	--	--	--	--	--	--	--	--	--	--	--	--	-	-	-
Unigene31727_Naja-najaA	624	152	12.053	--	--	--	--	--	--	--	--	--	--	--	--	--	--	--	--	--	--	--	--	--	--	-	-	-
Unigene34004_Naja-najaA	468	114	12.053	--	--	--	--	gi|467004939|gb|GACT010586158.1|	77.8	4e-11	TSA: Anolis carolinensis k31:15828726 transcribed RNA sequence	--	--	--	--	--	--	--	--	--	--	--	--	--	--	-	-	-
Unigene8347_Naja-najaA	156	38	12.053	--	--	--	--	--	--	--	--	--	--	--	--	--	--	--	--	--	--	--	--	--	--	-	-	-
Unigene7459_Naja-najaA	813	198	12.0506	--	--	--	--	--	--	--	--	--	--	--	--	--	--	--	--	--	--	--	--	--	--	-	-	-
Unigene15631_Naja-najaA	382	93	12.0463	--	--	--	--	gi|238747663|gb|GQ197792.1|	60	8e-06	Agkistrodon contortrix clone E33DIFJ02FSYVQ microsatellite sequence	--	--	--	--	--	--	--	--	--	--	--	--	--	--	-	-	-
Unigene26600_Naja-najaA	2017	491	12.0451	--	--	--	--	gi|469245867|gb|GAGG010221197.1|	69.9	5e-08	TSA: Anolis carolinensis k26:17211715 transcribed RNA sequence	--	--	--	--	--	--	--	--	--	--	--	--	--	--	-	-	-
CL3083.Contig1_Naja-najaA	189	46	12.0429	--	--	--	--	--	--	--	--	--	--	--	--	--	--	--	--	--	--	--	--	--	--	-	-	-
Unigene16998_Naja-najaA	785	191	12.0392	--	--	--	--	--	--	--	--	--	--	--	--	--	--	--	--	--	--	--	--	--	--	-	-	-
Unigene16534_Naja-najaA	481	117	12.0358	--	--	--	--	--	--	--	--	--	--	--	--	--	--	--	--	--	--	--	--	--	--	-	-	-
Unigene31548_Naja-najaA	1661	404	12.035	--	--	--	--	--	--	--	--	--	--	--	--	--	--	--	--	--	--	--	--	--	--	-	-	-
Unigene9093_Naja-najaA	177	43	12.0207	--	--	--	--	--	--	--	--	--	--	--	--	--	--	--	--	--	--	--	--	--	--	-	-	-
Unigene16053_Naja-najaA	424	103	12.0201	--	--	--	--	gi|461933836|gb|GAGB010934274.1|	145	2e-31	TSA: Anolis carolinensis k56:4591572 transcribed RNA sequence	--	--	--	--	--	--	--	--	--	--	--	--	--	--	-	-	-
Unigene9017_Naja-najaA	173	42	12.0126	--	--	--	--	--	--	--	--	--	--	--	--	--	--	--	--	--	--	--	--	--	--	-	-	-
Unigene30446_Naja-najaA	449	109	12.012	--	--	--	--	gi|403316442|gb|JX038486.1|	103	7e-19	Micrurus fulvius clone FQ6DGU405GIMKF microsatellite sequence	--	--	--	--	--	--	--	--	--	--	--	--	--	--	-	-	-
Unigene7438_Naja-najaA	449	109	12.012	--	--	--	--	gi|468712946|gb|GAGG010790895.1|	60	1e-05	TSA: Anolis carolinensis k41:8917599 transcribed RNA sequence	--	--	--	--	--	--	--	--	--	--	--	--	--	--	-	-	-
Unigene25550_Naja-najaA	482	117	12.0109	--	--	--	--	--	--	--	--	--	--	--	--	--	--	--	--	--	--	--	--	--	--	-	-	-
Unigene34422_Naja-najaA	338	82	12.0042	--	--	--	--	--	--	--	--	--	--	--	--	--	--	--	--	--	--	--	--	--	--	-	-	-
Unigene7381_Naja-najaA	433	105	11.9988	--	--	--	--	--	--	--	--	--	--	--	--	--	--	--	--	--	--	--	--	--	--	-	-	-
Unigene9652_Naja-najaA	363	88	11.9953	--	--	--	--	--	--	--	--	--	--	--	--	--	--	--	--	--	--	--	--	--	--	-	-	-
Unigene8440_Naja-najaA	165	40	11.9953	--	--	--	--	--	--	--	--	--	--	--	--	--	--	--	--	--	--	--	--	--	--	-	-	-
Unigene7698_Naja-najaA	359	87	11.9911	--	--	--	--	--	--	--	--	--	--	--	--	--	--	--	--	--	--	--	--	--	--	-	-	-
Unigene9144_Naja-najaA	945	229	11.9906	--	--	--	--	--	--	--	--	--	--	--	--	--	--	--	--	--	--	--	--	--	--	-	-	-
CL2513.Contig1_Naja-najaA	1106	268	11.9899	--	--	--	--	gi|402810592|gb|JX220981.1|	422	1e-114	Deinagkistrodon acutus snake venom serine protease Da-36 gene, complete cds	--	--	--	--	--	--	--	--	--	--	--	--	--	--	-	-	-
Unigene27021_Naja-najaA	520	126	11.9895	--	--	--	--	--	--	--	--	--	--	--	--	--	--	--	--	--	--	--	--	--	--	-	-	-
Unigene30975_Naja-najaA	227	55	11.9887	--	--	--	--	gi|290760358|gb|GU320304.1|	61.9	1e-06	Pantherophis guttatus HOXD13 (HoxD13), HOXD11 (HoxD11), and HOXD10 (HoxD10) genes, complete cds	--	--	--	--	--	--	--	--	--	--	--	--	--	--	-	-	-
Unigene22601_Naja-najaA	161	39	11.986	--	--	--	--	--	--	--	--	--	--	--	--	--	--	--	--	--	--	--	--	--	--	-	-	-
Unigene192_Naja-najaA	1041	252	11.978	--	--	--	--	gi|238745238|gb|GQ195367.1|	95.6	4e-16	Agkistrodon contortrix clone E33DIFJ02GZG1P microsatellite sequence	--	--	--	--	--	--	--	--	--	--	--	--	--	--	-	-	-
Unigene10450_Naja-najaA	533	129	11.9756	--	--	--	--	--	--	--	--	--	--	--	--	--	--	--	--	--	--	--	--	--	--	-	-	-
Unigene24225_Naja-najaA	186	45	11.9711	--	--	--	--	--	--	--	--	--	--	--	--	--	--	--	--	--	--	--	--	--	--	-	-	-
Unigene15312_Naja-najaA	463	112	11.9694	--	--	--	--	gi|403315606|gb|JX037650.1|	107	5e-20	Micrurus fulvius clone FQ6DGU405GIPJB microsatellite sequence	--	--	--	--	--	--	--	--	--	--	--	--	--	--	-	-	-
Unigene8353_Naja-najaA	215	52	11.9674	--	--	--	--	--	--	--	--	--	--	--	--	--	--	--	--	--	--	--	--	--	--	-	-	-
Unigene8533_Naja-najaA	153	37	11.9659	--	--	--	--	--	--	--	--	--	--	--	--	--	--	--	--	--	--	--	--	--	--	-	-	-
Unigene31638_Naja-najaA	1307	316	11.9632	--	--	--	--	gi|403315120|gb|JX037164.1|	67.9	1e-07	Micrurus fulvius clone FQ6DGU405FW3SV microsatellite sequence	--	--	--	--	--	--	--	--	--	--	--	--	--	--	-	-	-
Unigene30000_Naja-najaA	1274	308	11.9624	--	--	--	--	--	--	--	--	--	--	--	--	--	--	--	--	--	--	--	--	--	--	-	-	-
CL449.Contig3_Naja-najaA	513	124	11.9602	--	--	--	--	gi|808898|dbj|D31782.1|TRUGTGTBPB	151	4e-33	Trimeresurus gramineus gTgTBP gene for TATA-box binding protein, complete cds	--	--	--	--	--	--	--	--	--	--	--	--	--	--	-	-	-
Unigene16237_Naja-najaA	2197	531	11.9591	--	--	--	--	--	--	--	--	--	--	--	--	--	--	--	--	--	--	--	--	--	--	-	-	-
Unigene30810_Naja-najaA	476	115	11.9544	--	--	--	--	--	--	--	--	--	--	--	--	--	--	--	--	--	--	--	--	--	--	-	-	-
Unigene34016_Naja-najaA	501	121	11.9504	--	--	--	--	--	--	--	--	--	--	--	--	--	--	--	--	--	--	--	--	--	--	-	-	-
Unigene28088_Naja-najaA	232	56	11.9436	--	--	--	--	--	--	--	--	--	--	--	--	--	--	--	--	--	--	--	--	--	--	-	-	-
Unigene7935_Naja-najaA	174	42	11.9436	--	--	--	--	--	--	--	--	--	--	--	--	--	--	--	--	--	--	--	--	--	--	-	-	-
Unigene27143_Naja-najaA	1417	342	11.9424	--	--	--	--	gi|468316028|gb|GAGC010181020.1|	137	2e-28	TSA: Anolis carolinensis k26:18023990 transcribed RNA sequence	--	--	--	--	--	--	--	--	--	--	--	--	--	--	-	-	-
Unigene16094_Naja-najaA	489	118	11.9401	--	--	--	--	--	--	--	--	--	--	--	--	--	--	--	--	--	--	--	--	--	--	-	-	-
Unigene33982_Naja-najaA	373	90	11.939	--	--	--	--	gi|469108100|gb|GAGG010406025.1|	71.9	2e-09	TSA: Anolis carolinensis k31:13353324 transcribed RNA sequence	--	--	--	--	--	--	--	--	--	--	--	--	--	--	-	-	-
CL1238.Contig1_Naja-najaA	340	82	11.9336	--	--	--	--	--	--	--	--	--	--	--	--	--	--	--	--	--	--	--	--	--	--	-	-	-
Unigene8129_Naja-najaA	672	162	11.9284	--	--	--	--	--	--	--	--	--	--	--	--	--	--	--	--	--	--	--	--	--	--	-	-	-
Unigene32972_Naja-najaA	643	155	11.9277	--	--	--	--	--	--	--	--	--	--	--	--	--	--	--	--	--	--	--	--	--	--	-	-	-
Unigene33515_Naja-najaA	220	53	11.9203	--	--	--	--	--	--	--	--	--	--	--	--	--	--	--	--	--	--	--	--	--	--	-	-	-
CL1839.Contig2_Naja-najaA	577	139	11.92	--	--	--	--	gi|24412704|emb|AJ431709.1|	67.9	5e-08	Bungarus multicinctus a1 chain gene for A1 chain of beta-bungarotoxin, exons 1-4	--	--	--	--	--	--	--	--	--	--	--	--	--	--	-	-	-
Unigene34107_Naja-najaA	544	131	11.9154	--	--	--	--	--	--	--	--	--	--	--	--	--	--	--	--	--	--	--	--	--	--	-	-	-
Unigene28461_Naja-najaA	378	91	11.912	--	--	--	--	gi|469113341|gb|GAGG010400784.1|	129	1e-26	TSA: Anolis carolinensis k31:13329132 transcribed RNA sequence	--	--	--	--	--	--	--	--	--	--	--	--	--	--	-	-	-
Unigene23229_Naja-najaA	162	39	11.912	--	--	--	--	--	--	--	--	--	--	--	--	--	--	--	--	--	--	--	--	--	--	-	-	-
Unigene29639_Naja-najaA	295	71	11.9089	--	--	--	--	gi|465516068|gb|GAGC011459992.1|	422	1e-115	TSA: Anolis carolinensis k51:9505537 transcribed RNA sequence	--	--	--	--	--	--	--	--	--	--	--	--	--	--	-	-	-
Unigene14261_Naja-najaA	341	82	11.8986	--	--	--	--	gi|10443974|gb|AF269188.1|AF269188	89.7	8e-15	Natrix tessellata microsatellite Nt6 sequence	--	--	--	--	--	--	--	--	--	--	--	--	--	--	-	-	-
Unigene22280_Naja-najaA	545	131	11.8935	--	--	--	--	--	--	--	--	--	--	--	--	--	--	--	--	--	--	--	--	--	--	-	-	-
Unigene27104_Naja-najaA	541	130	11.89	--	--	--	--	--	--	--	--	--	--	--	--	--	--	--	--	--	--	--	--	--	--	-	-	-
Unigene7585_Naja-najaA	541	130	11.89	--	--	--	--	--	--	--	--	--	--	--	--	--	--	--	--	--	--	--	--	--	--	-	-	-
Unigene21869_Naja-najaA	333	80	11.8872	--	--	--	--	--	--	--	--	--	--	--	--	--	--	--	--	--	--	--	--	--	--	-	-	-
Unigene32948_Naja-najaA	716	172	11.8864	--	--	--	--	gi|403315151|gb|JX037195.1|	79.8	2e-11	Micrurus fulvius clone FQ6DGU405FP8A6 microsatellite sequence	--	--	--	--	--	--	--	--	--	--	--	--	--	--	-	-	-
Unigene31338_Naja-najaA	433	104	11.8845	--	--	--	--	--	--	--	--	--	--	--	--	--	--	--	--	--	--	--	--	--	--	-	-	-
Unigene29947_Naja-najaA	279	67	11.8825	--	--	--	--	--	--	--	--	--	--	--	--	--	--	--	--	--	--	--	--	--	--	-	-	-
Unigene8752_Naja-najaA	937	225	11.8817	--	--	--	--	gi|67010238|gb|AC154596.2|	61.9	5e-06	Mus musculus BAC clone RP23-354C17 from chromosome 17, complete sequence	--	--	--	--	--	--	--	--	--	--	--	--	--	--	-	-	-
Unigene7652_Naja-najaA	354	85	11.8809	--	--	--	--	--	--	--	--	--	--	--	--	--	--	--	--	--	--	--	--	--	--	-	-	-
Unigene16931_Naja-najaA	700	168	11.8754	--	--	--	--	gi|469241837|gb|GAGG010225227.1|	115	3e-22	TSA: Anolis carolinensis k26:17224041 transcribed RNA sequence	--	--	--	--	--	--	--	--	--	--	--	--	--	--	-	-	-
[truncated: 49,062 more rows]

## Sheet: unidentified
geneID	geneLength	CIA_rawfragments(19072674)	CIA_FPKM	Nr-ID	Nr-Score	Nr-Evalue	Nr-annotation	Nt-ID	Nt-Score	Nt-Evalue	Nt-annotation	Swissprot-ID	Swissprot-Score	Swissprot-Evalue	Swissprot-annotation	COG-Protein-or-Domain	COG-Score	COG-Evalue	COG-ID	COG-Function-Description	KO_id	KEGG-Evalue	KEGG-Score	KEGG-Gene	ko_definition	GO-BiologicalProcess	GO-MolecularFunction	Go-CellularComponent
Unigene33592_Naja-najaA	179	44353	12260.4	--	--	--	--	gi|6006965|gb|AF063190.1|	242	4e-61	Naja naja cobrin precursor, mRNA, complete cds	--	--	--	--	--	--	--	--	--	--	--	--	--	--	-	-	-
Unigene33022_Naja-najaA	240	27129	5593.17	--	--	--	--	--	--	--	--	--	--	--	--	--	--	--	--	--	--	--	--	--	--	-	-	-
Unigene33593_Naja-najaA	179	12765	3528.61	--	--	--	--	gi|6006965|gb|AF063190.1|	321	6e-85	Naja naja cobrin precursor, mRNA, complete cds	--	--	--	--	--	--	--	--	--	--	--	--	--	--	-	-	-
CL53.Contig1_Naja-najaA	358	11421	1578.54	--	--	--	--	gi|468695066|gb|GAGG010808774.1|	109	9e-21	TSA: Anolis carolinensis k46:1356822 transcribed RNA sequence	--	--	--	--	--	--	--	--	--	--	--	--	--	--	-	-	-
Unigene30871_Naja-najaA	260	5045	960.115	--	--	--	--	gi|64059|emb|X51410.1|	115	1e-22	Laticauda semifasciata (sea snake) gene for erabutoxin c	--	--	--	--	--	--	--	--	--	--	--	--	--	--	-	-	-
CL2942.Contig3_Naja-najaA	360	6334	870.585	--	--	--	--	gi|3860086|gb|AF097001.1|AF097001	210	3e-51	Naja sputatrix post synaptic alpha neurotoxin precursor (ntx) gene, ntx-4 allele, complete cds	--	--	--	--	--	--	--	--	--	--	--	--	--	--	-	-	-
CL2772.Contig2_Naja-najaA	4858	78643	801.01	--	--	--	--	gi|463535468|gb|GAFZ01008240.1|	63.9	7e-06	TSA: Anolis carolinensis comp19_c0_seq1 transcribed RNA sequence	--	--	--	--	--	--	--	--	--	--	--	--	--	--	-	-	-
CL1900.Contig1_Naja-najaA	871	13526	768.399	--	--	--	--	--	--	--	--	--	--	--	--	--	--	--	--	--	--	--	--	--	--	-	-	-
Unigene33607_Naja-najaA	853	11619	673.993	--	--	--	--	--	--	--	--	--	--	--	--	--	--	--	--	--	--	--	--	--	--	-	-	-
Unigene32019_Naja-najaA	250	3303	653.739	--	--	--	--	gi|307602766|gb|HM597721.1|	464	1e-128	Naja atra clone N044_7B_2 three-finger toxin precursor, gene, complete cds	--	--	--	--	--	--	--	--	--	--	--	--	--	--	-	-	-
Unigene33211_Naja-najaA	382	4774	618.379	--	--	--	--	gi|3860086|gb|AF097001.1|AF097001	204	2e-49	Naja sputatrix post synaptic alpha neurotoxin precursor (ntx) gene, ntx-4 allele, complete cds	--	--	--	--	--	--	--	--	--	--	--	--	--	--	-	-	-
CL2974.Contig2_Naja-najaA	1274	14881	577.961	--	--	--	--	gi|307602742|gb|HM597722.1|	2300	0	Naja atra clone N044_7B_3 three-finger toxin precursor pseudogene, complete sequence	--	--	--	--	--	--	--	--	--	--	--	--	--	--	-	-	-
Unigene32695_Naja-najaA	887	9246	515.782	--	--	--	--	gi|461794860|gb|GAGB011056939.1|	97.6	9e-17	TSA: Anolis carolinensis k66:2863321 transcribed RNA sequence	--	--	--	--	--	--	--	--	--	--	--	--	--	--	-	-	-
Unigene25266_Naja-najaA	282	2801	491.473	--	--	--	--	--	--	--	--	--	--	--	--	--	--	--	--	--	--	--	--	--	--	-	-	-
Unigene15075_Naja-najaA	192	1782	459.242	--	--	--	--	--	--	--	--	--	--	--	--	--	--	--	--	--	--	--	--	--	--	-	-	-
CL2632.Contig2_Naja-najaA	262	2171	410.01	--	--	--	--	--	--	--	--	--	--	--	--	--	--	--	--	--	--	--	--	--	--	-	-	-
CL2521.Contig1_Naja-najaA	1793	13763	379.812	--	--	--	--	--	--	--	--	--	--	--	--	--	--	--	--	--	--	--	--	--	--	-	-	-
Unigene25595_Naja-najaA	194	1476	376.461	--	--	--	--	gi|462012757|gb|GAGB010856656.1|	61.9	1e-06	TSA: Anolis carolinensis k51:6618650 transcribed RNA sequence	--	--	--	--	--	--	--	--	--	--	--	--	--	--	-	-	-
CL2416.Contig1_Naja-najaA	785	5852	368.867	--	--	--	--	gi|463532777|gb|GAFZ01009155.1|	496	1e-137	TSA: Anolis carolinensis comp24_c0_seq1 transcribed RNA sequence	--	--	--	--	--	--	--	--	--	--	--	--	--	--	-	-	-
Unigene96_Naja-najaA	666	4859	361.001	--	--	--	--	gi|39652289|dbj|AB111958.1|	434	1e-118	Laticauda semifasciata pla2 gene for phospholipase A2, promoter region, clone:LsPLA2GL1-1	--	--	--	--	--	--	--	--	--	--	--	--	--	--	-	-	-
Unigene33424_Naja-najaA	306	2156	348.628	--	--	--	--	--	--	--	--	--	--	--	--	--	--	--	--	--	--	--	--	--	--	-	-	-
Unigene33514_Naja-najaA	354	2280	318.689	--	--	--	--	gi|193807845|emb|AM910987.1|	61.9	2e-06	Plasmodium knowlesi strain H chromosome 5, complete genome	--	--	--	--	--	--	--	--	--	--	--	--	--	--	-	-	-
CL1578.Contig1_Naja-najaA	426	2715	315.352	--	--	--	--	gi|67480186|gb|AY702458.1|AY702457S2	724	0	Oxyuranus scutellatus scutellatus clone R37 HSP 90 mRNA, partial cds	--	--	--	--	--	--	--	--	--	--	--	--	--	--	-	-	-
Unigene31315_Naja-najaA	1044	6089	288.59	--	--	--	--	gi|466545501|gb|GAGC011063483.1|	67.9	9e-08	TSA: Anolis carolinensis k41:3567292 transcribed RNA sequence	--	--	--	--	--	--	--	--	--	--	--	--	--	--	-	-	-
CL785.Contig1_Naja-najaA	1283	6691	258.048	--	--	--	--	gi|6006965|gb|AF063190.1|	115	6e-22	Naja naja cobrin precursor, mRNA, complete cds	--	--	--	--	--	--	--	--	--	--	--	--	--	--	-	-	-
CL2374.Contig3_Naja-najaA	1013	4693	229.233	--	--	--	--	gi|449478743|ref|XM_004176976.1|	73.8	1e-09	PREDICTED: Taeniopygia guttata solute carrier family 38, member 10 (SLC38A10), mRNA	--	--	--	--	--	--	--	--	--	K14996	6e-06	52.4	acs:100559840	solute carrier family 38 (sodium-coupled neutral amino acid transporter), member 10	-	-	-
Unigene15076_Naja-najaA	664	2984	222.365	--	--	--	--	gi|403315983|gb|JX038027.1|	69.9	1e-08	Micrurus fulvius clone FQ6DGU405FX4LY microsatellite sequence	--	--	--	--	--	--	--	--	--	--	--	--	--	--	-	-	-
CL29.Contig3_Naja-najaA	686	2915	210.257	--	--	--	--	--	--	--	--	--	--	--	--	--	--	--	--	--	--	--	--	--	--	-	-	-
CL1292.Contig1_Naja-najaA	504	1920	188.498	--	--	--	--	--	--	--	--	--	--	--	--	--	--	--	--	--	--	--	--	--	--	-	-	-
CL759.Contig1_Naja-najaA	2285	8540	184.93	--	--	--	--	--	--	--	--	--	--	--	--	--	--	--	--	--	--	--	--	--	--	-	-	-
Unigene28633_Naja-najaA	894	3143	173.957	--	--	--	--	--	--	--	--	--	--	--	--	--	--	--	--	--	--	--	--	--	--	-	-	-
CL1650.Contig1_Naja-najaA	832	2897	172.29	--	--	--	--	--	--	--	--	--	--	--	--	--	--	--	--	--	--	--	--	--	--	-	-	-
CL2249.Contig1_Naja-najaA	661	2142	160.344	--	--	--	--	--	--	--	--	--	--	--	--	--	--	--	--	--	--	--	--	--	--	-	-	-
Unigene29908_Naja-najaA	880	2740	154.065	--	--	--	--	gi|403316259|gb|JX038303.1|	89.7	2e-14	Micrurus fulvius clone FQ6DGU405GFKJG microsatellite sequence	--	--	--	--	--	--	--	--	--	--	--	--	--	--	-	-	-
Unigene7745_Naja-najaA	199	615	152.918	--	--	--	--	--	--	--	--	--	--	--	--	--	--	--	--	--	--	--	--	--	--	-	-	-
Unigene29129_Naja-najaA	285	847	147.053	--	--	--	--	gi|194719545|emb|AM939783.1|	61.9	1e-06	Bungarus multicinctus pilp-3 gene for protease inhibitor-like protein 3, exons 1-3	--	--	--	--	--	--	--	--	--	--	--	--	--	--	-	-	-
Unigene7804_Naja-najaA	495	1469	146.843	--	--	--	--	--	--	--	--	--	--	--	--	--	--	--	--	--	--	--	--	--	--	-	-	-
CL2942.Contig1_Naja-najaA	454	1319	143.756	--	--	--	--	gi|3860086|gb|AF097001.1|AF097001	408	1e-111	Naja sputatrix post synaptic alpha neurotoxin precursor (ntx) gene, ntx-4 allele, complete cds	--	--	--	--	--	--	--	--	--	--	--	--	--	--	-	-	-
CL1228.Contig1_Naja-najaA	434	1256	143.197	--	--	--	--	gi|63146075|gb|AY691666.1|	313	4e-82	Oxyuranus scutellatus scutellatus PDI mRNA, complete cds	--	--	--	--	--	--	--	--	--	--	--	--	--	--	-	-	-
Unigene33584_Naja-najaA	263	758	142.61	--	--	--	--	gi|307602758|gb|HM597715.1|	351	1e-93	Naja atra clone n061_6e_2 three-finger toxin precursor, gene, complete cds	--	--	--	--	--	--	--	--	--	--	--	--	--	--	-	-	-
CL2385.Contig2_Naja-najaA	1676	4584	135.334	--	--	--	--	gi|403317225|gb|JX039269.1|	119	5e-23	Micrurus fulvius clone FQ6DGU405FPUVN microsatellite sequence	--	--	--	--	--	--	--	--	--	--	--	--	--	--	-	-	-
Unigene33212_Naja-najaA	176	457	128.481	--	--	--	--	gi|375231050|gb|JN773341.1|	77.8	1e-11	Cyprinus carpio clone 83721 microsatellite sequence	--	--	--	--	--	--	--	--	--	--	--	--	--	--	-	-	-
CL1983.Contig1_Naja-najaA	1526	3891	126.166	--	--	--	--	--	--	--	--	--	--	--	--	--	--	--	--	--	--	--	--	--	--	-	-	-
Unigene239_Naja-najaA	216	546	125.076	--	--	--	--	gi|469109472|gb|GAGG010404653.1|	79.8	5e-12	TSA: Anolis carolinensis k31:13348922 transcribed RNA sequence	--	--	--	--	--	--	--	--	--	--	--	--	--	--	-	-	-
CL692.Contig1_Naja-najaA	2618	6572	124.212	--	--	--	--	gi|40744583|gb|AY497579.1|	502	1e-138	Naja kaouthia cobra venom factor gene, exon 41 and partial cds	--	--	--	--	--	--	--	--	--	--	--	--	--	--	-	-	-
Unigene15130_Naja-najaA	225	561	123.372	--	--	--	--	--	--	--	--	--	--	--	--	--	--	--	--	--	--	--	--	--	--	-	-	-
Unigene30381_Naja-najaA	186	463	123.17	--	--	--	--	--	--	--	--	--	--	--	--	--	--	--	--	--	--	--	--	--	--	-	-	-
CL105.Contig2_Naja-najaA	500	1230	121.722	--	--	--	--	--	--	--	--	--	--	--	--	--	--	--	--	--	--	--	--	--	--	-	-	-
Unigene33653_Naja-najaA	261	639	121.142	--	--	--	--	gi|403315415|gb|JX037459.1|	71.9	1e-09	Micrurus fulvius clone FQ6DGU405FSA9B microsatellite sequence	--	--	--	--	--	--	--	--	--	--	--	--	--	--	-	-	-
Unigene32561_Naja-najaA	901	2204	121.038	--	--	--	--	gi|238740951|gb|GQ191080.1|	93.7	1e-15	Agkistrodon contortrix clone E33DIFJ02H2ZB4 microsatellite sequence	--	--	--	--	--	--	--	--	--	--	--	--	--	--	-	-	-
CL1228.Contig2_Naja-najaA	185	446	119.288	--	--	--	--	gi|63146075|gb|AY691666.1|	236	3e-59	Oxyuranus scutellatus scutellatus PDI mRNA, complete cds	--	--	--	--	--	--	--	--	--	--	--	--	--	--	-	-	-
CL1071.Contig1_Naja-najaA	553	1323	118.378	--	--	--	--	gi|469110737|gb|GAGG010403388.1|	101	3e-18	TSA: Anolis carolinensis k31:13344934 transcribed RNA sequence	--	--	--	--	--	--	--	--	--	--	--	--	--	--	-	-	-
Unigene31042_Naja-najaA	470	1113	117.174	--	--	--	--	gi|64059|emb|X51410.1|	178	2e-41	Laticauda semifasciata (sea snake) gene for erabutoxin c	--	--	--	--	--	--	--	--	--	--	--	--	--	--	-	-	-
Unigene33459_Naja-najaA	350	790	111.685	--	--	--	--	--	--	--	--	--	--	--	--	--	--	--	--	--	--	--	--	--	--	-	-	-
Unigene30279_Naja-najaA	675	1487	109.004	--	--	--	--	gi|467386655|gb|GAGC010643574.1|	61.9	4e-06	TSA: Anolis carolinensis k31:379179 transcribed RNA sequence	--	--	--	--	--	--	--	--	--	--	--	--	--	--	-	-	-
CL763.Contig2_Naja-najaA	408	882	106.966	--	--	--	--	--	--	--	--	--	--	--	--	--	--	--	--	--	--	--	--	--	--	-	-	-
Unigene70_Naja-najaA	236	510	106.928	--	--	--	--	--	--	--	--	--	--	--	--	--	--	--	--	--	--	--	--	--	--	-	-	-
CL2097.Contig1_Naja-najaA	728	1540	104.671	--	--	--	--	gi|226918740|gb|FJ790440.1|	325	2e-85	Bothrops jararaca toxin 2 (Tox2) gene, partial cds	--	--	--	--	--	--	--	--	--	--	--	--	--	--	-	-	-
Unigene184_Naja-najaA	328	692	104.392	--	--	--	--	--	--	--	--	--	--	--	--	--	--	--	--	--	--	--	--	--	--	-	-	-
Unigene31823_Naja-najaA	1557	3278	104.173	--	--	--	--	gi|468310104|gb|GAGG011003879.1|	230	2e-56	TSA: Anolis carolinensis k51:5938439 transcribed RNA sequence	--	--	--	--	--	--	--	--	--	--	--	--	--	--	-	-	-
Unigene7813_Naja-najaA	151	308	100.927	--	--	--	--	--	--	--	--	--	--	--	--	--	--	--	--	--	--	--	--	--	--	-	-	-
Unigene30862_Naja-najaA	324	653	99.7249	--	--	--	--	gi|3132905|gb|AF045238.1|AF045238	285	6e-74	Bungarus fasciatus acetylcholinesterase gene, alternatively spliced products, partial cds	--	--	--	--	--	--	--	--	--	--	--	--	--	--	-	-	-
Unigene32953_Naja-najaA	2444	4896	99.1233	--	--	--	--	gi|403316842|gb|JX038886.1|	105	1e-18	Micrurus fulvius clone FQ6DGU405FUS7O microsatellite sequence	--	--	--	--	--	--	--	--	--	--	--	--	--	--	-	-	-
Unigene14960_Naja-najaA	237	468	97.7086	--	--	--	--	--	--	--	--	--	--	--	--	--	--	--	--	--	--	--	--	--	--	-	-	-
Unigene29378_Naja-najaA	1069	2055	95.1195	--	--	--	--	gi|114438227|gb|DQ912656.1|	97.6	1e-16	Philodryas olfersii C-type natriuretic peptide precursor, mRNA, complete cds	--	--	--	--	--	--	--	--	--	--	--	--	--	--	-	-	-
Unigene31013_Naja-najaA	284	532	92.6891	--	--	--	--	--	--	--	--	--	--	--	--	--	--	--	--	--	--	--	--	--	--	-	-	-
Unigene33669_Naja-najaA	300	557	91.8691	--	--	--	--	gi|401021342|gb|JX171244.1|	490	1e-135	Lachesis muta L-amino acid oxidase (LAAO) mRNA, complete cds	--	--	--	--	--	--	--	--	--	--	--	--	--	--	-	-	-
Unigene33297_Naja-najaA	840	1554	91.5392	--	--	--	--	--	--	--	--	--	--	--	--	--	--	--	--	--	--	--	--	--	--	-	-	-
Unigene32132_Naja-najaA	228	420	91.1486	--	--	--	--	gi|403315992|gb|JX038036.1|	95.6	8e-17	Micrurus fulvius clone FQ6DGU405F2CYG microsatellite sequence	--	--	--	--	--	--	--	--	--	--	--	--	--	--	-	-	-
Unigene32800_Naja-najaA	193	354	90.7573	--	--	--	--	gi|3860086|gb|AF097001.1|AF097001	61.9	1e-06	Naja sputatrix post synaptic alpha neurotoxin precursor (ntx) gene, ntx-4 allele, complete cds	--	--	--	--	--	--	--	--	--	--	--	--	--	--	-	-	-
Unigene29112_Naja-najaA	645	1172	89.909	--	--	--	--	gi|45917439|gb|AC126408.6|	67.9	6e-08	Mus musculus chromosome 13, clone RP23-216P14, complete sequence	--	--	--	--	--	--	--	--	--	--	--	--	--	--	-	-	-
Unigene31705_Naja-najaA	719	1303	89.6708	--	--	--	--	--	--	--	--	--	--	--	--	--	--	--	--	--	--	--	--	--	--	-	-	-
Unigene30375_Naja-najaA	455	813	88.4127	--	--	--	--	gi|469126885|gb|GAGG010387240.1|	73.8	6e-10	TSA: Anolis carolinensis k31:12382478 transcribed RNA sequence	--	--	--	--	--	--	--	--	--	--	--	--	--	--	-	-	-
Unigene15033_Naja-najaA	189	333	87.1802	--	--	--	--	gi|3426323|gb|AF071564.1|AF071564	268	8e-69	Crotalus adamanteus L-amino acid oxidase mRNA, complete cds	--	--	--	--	--	--	--	--	--	--	--	--	--	--	-	-	-
CL1733.Contig1_Naja-najaA	289	509	87.1476	--	--	--	--	gi|219521937|gb|AC171127.2|	60	6e-06	Helobdella robusta clone CH306-1A1, complete sequence	--	--	--	--	--	--	--	--	--	--	--	--	--	--	-	-	-
Unigene32781_Naja-najaA	638	1110	86.087	--	--	--	--	gi|403317231|gb|JX039275.1|	125	3e-25	Micrurus fulvius clone FQ6DGU405FY5PV microsatellite sequence	--	--	--	--	--	--	--	--	--	--	--	--	--	--	-	-	-
Unigene31745_Naja-najaA	647	1119	85.5778	--	--	--	--	--	--	--	--	--	--	--	--	--	--	--	--	--	--	--	--	--	--	-	-	-
CL1984.Contig1_Naja-najaA	155	253	80.7652	--	--	--	--	gi|8953900|gb|AF101236.1|	109	4e-21	Naja sputatrix neutral phospholipase A2 (NPLA2) gene, complete cds	--	--	--	--	--	--	--	--	--	--	--	--	--	--	-	-	-
Unigene32720_Naja-najaA	275	444	79.8888	--	--	--	--	gi|403317030|gb|JX039074.1|	63.9	4e-07	Micrurus fulvius clone FQ6DGU405FWSPR microsatellite sequence	--	--	--	--	--	--	--	--	--	--	--	--	--	--	-	-	-
Unigene25485_Naja-najaA	285	459	79.6899	--	--	--	--	--	--	--	--	--	--	--	--	--	--	--	--	--	--	--	--	--	--	-	-	-
Unigene15102_Naja-najaA	270	434	79.5356	--	--	--	--	gi|465310065|gb|GACT011313397.1|	101	2e-18	TSA: Anolis carolinensis k51:6128051 transcribed RNA sequence	--	--	--	--	--	--	--	--	--	--	--	--	--	--	-	-	-
Unigene33656_Naja-najaA	447	708	78.3721	--	--	--	--	--	--	--	--	sp|P16221|COX8B_RAT	49.3	3e-06	Cytochrome c oxidase subunit 8B, mitochondrial OS=Rattus norvegicus GN=Cox8b PE=1 SV=3	--	--	--	--	--	K02273	9e-06	49.3	rno:25250	cytochrome c oxidase subunit 8	-	-	-
Unigene660_Naja-najaA	236	373	78.2046	--	--	--	--	gi|3860086|gb|AF097001.1|AF097001	228	9e-57	Naja sputatrix post synaptic alpha neurotoxin precursor (ntx) gene, ntx-4 allele, complete cds	--	--	--	--	--	--	--	--	--	--	--	--	--	--	-	-	-
Unigene33341_Naja-najaA	303	472	77.0788	--	--	--	--	gi|20268913|emb|AL683880.7|	60	6e-06	Mouse DNA sequence from clone RP23-124M9 on chromosome 4, complete sequence	--	--	--	--	--	--	--	--	--	--	--	--	--	--	-	-	-
Unigene32690_Naja-najaA	267	412	76.3522	--	--	--	--	--	--	--	--	--	--	--	--	--	--	--	--	--	--	--	--	--	--	-	-	-
Unigene25438_Naja-najaA	1013	1553	75.8573	--	--	--	--	gi|238744460|gb|GQ194589.1|	107	1e-19	Agkistrodon contortrix clone E33DIFJ02HQGL0 microsatellite sequence	--	--	--	--	--	--	--	--	--	--	--	--	--	--	-	-	-
CL789.Contig3_Naja-najaA	454	681	74.221	--	--	--	--	--	--	--	--	--	--	--	--	--	--	--	--	--	--	--	--	--	--	-	-	-
Unigene32936_Naja-najaA	200	299	73.9736	--	--	--	--	--	--	--	--	--	--	--	--	--	--	--	--	--	--	--	--	--	--	-	-	-
Unigene7761_Naja-najaA	236	349	73.1727	--	--	--	--	gi|57524800|ref|NM_001005827.1|	61.9	1e-06	Gallus gallus RAB11A, member RAS oncogene family (RAB11A), mRNA	--	--	--	--	--	--	--	--	--	--	--	--	--	--	-	-	-
Unigene30062_Naja-najaA	330	487	73.0215	--	--	--	--	gi|403315918|gb|JX037962.1|	333	3e-88	Micrurus fulvius clone FQ6DGU405F0AYJ microsatellite sequence	--	--	--	--	--	--	--	--	--	--	--	--	--	--	-	-	-
CL602.Contig1_Naja-najaA	205	296	71.4452	--	--	--	--	--	--	--	--	--	--	--	--	--	--	--	--	--	--	--	--	--	--	-	-	-
Unigene32926_Naja-najaA	1098	1567	70.6158	--	--	--	--	gi|465742702|gb|GAGC011347314.1|	87.7	1e-13	TSA: Anolis carolinensis k51:2393405 transcribed RNA sequence	--	--	--	--	--	--	--	--	--	--	--	--	--	--	-	-	-
Unigene32604_Naja-najaA	699	996	70.5046	--	--	--	--	gi|238747714|gb|GQ197843.1|	67.9	6e-08	Agkistrodon contortrix clone E33DIFJ02HUN7U microsatellite sequence	--	--	--	--	--	--	--	--	--	--	--	--	--	--	-	-	-
CL460.Contig1_Naja-najaA	307	437	70.4334	--	--	--	--	--	--	--	--	--	--	--	--	--	--	--	--	--	--	--	--	--	--	-	-	-
Unigene33583_Naja-najaA	569	805	70.0034	--	--	--	--	--	--	--	--	--	--	--	--	--	--	--	--	--	--	--	--	--	--	-	-	-
Unigene32539_Naja-najaA	247	349	69.914	--	--	--	--	--	--	--	--	--	--	--	--	--	--	--	--	--	--	--	--	--	--	-	-	-
Unigene7748_Naja-najaA	156	218	69.1461	--	--	--	--	--	--	--	--	--	--	--	--	--	--	--	--	--	--	--	--	--	--	-	-	-
Unigene32562_Naja-najaA	204	283	68.6423	--	--	--	--	--	--	--	--	--	--	--	--	--	--	--	--	--	--	--	--	--	--	-	-	-
Unigene31200_Naja-najaA	210	285	67.1523	--	--	--	--	--	--	--	--	--	--	--	--	--	--	--	--	--	--	--	--	--	--	-	-	-
Unigene33646_Naja-najaA	2055	2769	66.6725	--	--	--	--	--	--	--	--	--	--	--	--	--	--	--	--	--	--	--	--	--	--	-	-	-
Unigene31635_Naja-najaA	595	801	66.6118	--	--	--	--	--	--	--	--	--	--	--	--	--	--	--	--	--	--	--	--	--	--	-	-	-
Unigene33138_Naja-najaA	266	355	66.0362	--	--	--	--	gi|327280791|ref|XM_003225087.1|	71.9	1e-09	PREDICTED: Anolis carolinensis serine/threonine-protein phosphatase 2A 65 kDa regulatory subunit A alpha isoform-like (LOC100567091), mRNA	--	--	--	--	--	--	--	--	--	--	--	--	--	--	-	-	-
CL792.Contig1_Naja-najaA	322	424	65.1547	--	--	--	--	gi|24412704|emb|AJ431709.1|	135	1e-28	Bungarus multicinctus a1 chain gene for A1 chain of beta-bungarotoxin, exons 1-4	--	--	--	--	--	--	--	--	--	--	--	--	--	--	-	-	-
Unigene32176_Naja-najaA	364	478	64.9774	--	--	--	--	--	--	--	--	--	--	--	--	--	--	--	--	--	--	--	--	--	--	-	-	-
Unigene31032_Naja-najaA	832	1087	64.646	--	--	--	--	gi|468304252|gb|GAGG011006794.1|	73.8	1e-09	TSA: Anolis carolinensis k51:5946026 transcribed RNA sequence	--	--	--	--	--	--	--	--	--	--	--	--	--	--	-	-	-
CL2849.Contig2_Naja-najaA	461	601	64.5073	--	--	--	--	--	--	--	--	--	--	--	--	--	--	--	--	--	--	--	--	--	--	-	-	-
Unigene32224_Naja-najaA	182	231	62.8024	--	--	--	--	--	--	--	--	--	--	--	--	--	--	--	--	--	--	--	--	--	--	-	-	-
Unigene32969_Naja-najaA	248	314	62.6489	--	--	--	--	--	--	--	--	--	--	--	--	--	--	--	--	--	--	--	--	--	--	-	-	-
Unigene33657_Naja-najaA	553	696	62.2758	--	--	--	--	--	--	--	--	--	--	--	--	--	--	--	--	--	--	--	--	--	--	-	-	-
Unigene33355_Naja-najaA	328	411	62.0017	--	--	--	--	--	--	--	--	--	--	--	--	--	--	--	--	--	--	--	--	--	--	-	-	-
Unigene33649_Naja-najaA	1140	1425	61.8508	--	--	--	--	gi|403315680|gb|JX037724.1|	147	1e-31	Micrurus fulvius clone FQ6DGU405FQRVF microsatellite sequence	--	--	--	--	--	--	--	--	--	--	--	--	--	--	-	-	-
Unigene33675_Naja-najaA	330	411	61.6259	--	--	--	--	gi|23477829|gb|AC079271.4|	69.9	7e-09	Homo sapiens chromosome 10 clone RP11-455I1, complete sequence	--	--	--	--	--	--	--	--	--	--	--	--	--	--	-	-	-
Unigene25520_Naja-najaA	230	286	61.5281	--	--	--	--	--	--	--	--	--	--	--	--	--	--	--	--	--	--	--	--	--	--	-	-	-
Unigene31802_Naja-najaA	234	285	60.2649	--	--	--	--	--	--	--	--	--	--	--	--	--	--	--	--	--	--	--	--	--	--	-	-	-
Unigene15136_Naja-najaA	404	487	59.6462	--	--	--	--	gi|469176972|gb|GAGG010337153.1|	190	4e-45	TSA: Anolis carolinensis k26:8702625 transcribed RNA sequence	--	--	--	--	--	--	--	--	--	--	--	--	--	--	-	-	-
Unigene116_Naja-najaA	1688	2030	59.5058	--	--	--	--	gi|238742107|gb|GQ192236.1|	75.8	6e-10	Agkistrodon contortrix clone E33DIFJ02G862R microsatellite sequence	--	--	--	--	--	--	--	--	--	--	--	--	--	--	-	-	-
Unigene32544_Naja-najaA	569	681	59.2203	--	--	--	--	gi|403317861|gb|JX039905.1|	95.6	2e-16	Micrurus fulvius clone FQ6DGU405F2J7D microsatellite sequence	--	--	--	--	--	--	--	--	--	--	--	--	--	--	-	-	-
Unigene7814_Naja-najaA	517	618	59.1471	--	--	--	--	--	--	--	--	--	--	--	--	--	--	--	--	--	--	--	--	--	--	-	-	-
Unigene32968_Naja-najaA	269	321	59.0457	--	--	--	--	--	--	--	--	--	--	--	--	--	--	--	--	--	--	--	--	--	--	-	-	-
Unigene33663_Naja-najaA	1034	1224	58.5729	--	--	--	--	gi|468704224|gb|GAGG010799617.1|	95.6	4e-16	TSA: Anolis carolinensis k41:8951274 transcribed RNA sequence	--	--	--	--	--	--	--	--	--	--	--	--	--	--	-	-	-
Unigene15014_Naja-najaA	362	423	57.8186	--	--	--	--	--	--	--	--	--	--	--	--	--	--	--	--	--	--	--	--	--	--	-	-	-
Unigene32109_Naja-najaA	184	215	57.8171	--	--	--	--	gi|17863489|gb|AF373353.1|	153	3e-34	Walterinnesia aegyptia clone WA2 non-LTR retrotransposon LINE2 reverse transcriptase pseudogene, partial sequence	--	--	--	--	--	--	--	--	--	--	--	--	--	--	-	-	-
CL3090.Contig4_Naja-najaA	270	314	57.5442	--	--	--	--	--	--	--	--	--	--	--	--	--	--	--	--	--	--	--	--	--	--	-	-	-
CL1480.Contig1_Naja-najaA	222	255	56.8359	--	--	--	--	gi|410812216|gb|JX661061.1|	172	4e-40	Oxyuranus microlepidotus clone Oxy6 prothrombin activator gene, partial cds	--	--	--	--	--	--	--	--	--	--	--	--	--	--	-	-	-
CL253.Contig1_Naja-najaA	397	454	56.5849	--	--	--	--	gi|49659299|emb|CR536609.3|	79.8	9e-12	Mouse DNA sequence from clone RP24-156I23 on chromosome 4, complete sequence	--	--	--	--	--	--	--	--	--	--	--	--	--	--	-	-	-
Unigene32588_Naja-najaA	517	590	56.4673	--	--	--	--	--	--	--	--	--	--	--	--	--	--	--	--	--	--	--	--	--	--	-	-	-
Unigene33245_Naja-najaA	565	641	56.1365	--	--	--	--	gi|238739718|gb|GQ189847.1|	101	4e-18	Agkistrodon contortrix clone E33DIFJ02JUNMZ microsatellite sequence	--	--	--	--	--	--	--	--	--	--	--	--	--	--	-	-	-
CL29.Contig2_Naja-najaA	172	195	56.0973	--	--	--	--	--	--	--	--	--	--	--	--	--	--	--	--	--	--	--	--	--	--	-	-	-
CL2009.Contig1_Naja-najaA	519	588	56.059	--	--	--	--	--	--	--	--	--	--	--	--	--	--	--	--	--	--	--	--	--	--	-	-	-
Unigene32866_Naja-najaA	429	484	55.8243	--	--	--	--	gi|307602794|gb|HM597750.1|	238	2e-59	Bungarus multicinctus clone B132_1G_2 three-finger toxin precursor, gene, partial cds	--	--	--	--	--	--	--	--	--	--	--	--	--	--	-	-	-
Unigene7758_Naja-najaA	585	657	55.5706	--	--	--	--	--	--	--	--	--	--	--	--	--	--	--	--	--	--	--	--	--	--	-	-	-
Unigene30964_Naja-najaA	1980	2221	55.5033	--	--	--	--	gi|468292565|gb|GAGG011012671.1|	468	1e-128	TSA: Anolis carolinensis k51:5961251 transcribed RNA sequence	--	--	--	--	--	--	--	--	--	--	--	--	--	--	-	-	-
Unigene32850_Naja-najaA	653	729	55.2395	--	--	--	--	--	--	--	--	--	--	--	--	--	--	--	--	--	--	--	--	--	--	-	-	-
Unigene30257_Naja-najaA	363	405	55.2057	--	--	--	--	--	--	--	--	--	--	--	--	--	--	--	--	--	--	--	--	--	--	-	-	-
CL1789.Contig2_Naja-najaA	425	473	55.0691	--	--	--	--	gi|354792877|gb|JN957378.1|	60	9e-06	Mus musculus targeted KO-first, conditional ready, lacZ-tagged mutant allele Sh2d2a:tm1a(KOMP)Wtsi; transgenic	--	--	--	--	--	--	--	--	--	--	--	--	--	--	-	-	-
Unigene15401_Naja-najaA	1331	1470	54.6481	--	--	--	--	--	--	--	--	--	--	--	--	--	--	--	--	--	--	--	--	--	--	-	-	-
CL2009.Contig2_Naja-najaA	431	474	54.4172	--	--	--	--	gi|463531309|gb|GAFZ01009652.1|	69.9	1e-08	TSA: Anolis carolinensis comp284_c0_seq1 transcribed RNA sequence	--	--	--	--	--	--	--	--	--	--	--	--	--	--	-	-	-
Unigene381_Naja-najaA	261	282	53.4619	--	--	--	--	--	--	--	--	--	--	--	--	--	--	--	--	--	--	--	--	--	--	-	-	-
CL2085.Contig2_Naja-najaA	643	693	53.3283	--	--	--	--	gi|52355650|gb|AY714261.1|	202	2e-48	Rhinoplocephalus nigrescens clone Rn114 microsatellite sequence	--	--	--	--	--	--	--	--	--	--	--	--	--	--	-	-	-
Unigene31201_Naja-najaA	154	165	53.015	--	--	--	--	gi|3860086|gb|AF097001.1|AF097001	167	2e-38	Naja sputatrix post synaptic alpha neurotoxin precursor (ntx) gene, ntx-4 allele, complete cds	--	--	--	--	--	--	--	--	--	--	--	--	--	--	-	-	-
Unigene31771_Naja-najaA	254	272	52.9872	--	--	--	--	gi|4850228|emb|Y12493.2|	226	4e-56	Naja atra gene encoding cardiotoxin 4	--	--	--	--	--	--	--	--	--	--	--	--	--	--	-	-	-
Unigene15022_Naja-najaA	369	395	52.9671	--	--	--	--	gi|468307274|gb|GAGG011005275.1|	61.9	2e-06	TSA: Anolis carolinensis k51:5941989 transcribed RNA sequence	--	--	--	--	--	--	--	--	--	--	--	--	--	--	-	-	-
CL2978.Contig3_Naja-najaA	183	194	52.4549	--	--	--	--	gi|403315680|gb|JX037724.1|	159	5e-36	Micrurus fulvius clone FQ6DGU405FQRVF microsatellite sequence	--	--	--	--	--	--	--	--	--	--	--	--	--	--	-	-	-
CL3077.Contig1_Naja-najaA	436	461	52.3179	--	--	--	--	--	--	--	--	--	--	--	--	--	--	--	--	--	--	--	--	--	--	-	-	-
Unigene31743_Naja-najaA	850	894	52.042	--	--	--	--	gi|403316597|gb|JX038641.1|	79.8	2e-11	Micrurus fulvius clone FQ6DGU405GE1DS microsatellite sequence	--	--	--	--	--	--	--	--	--	--	--	--	--	--	-	-	-
Unigene14957_Naja-najaA	605	636	52.016	--	--	--	--	gi|469300793|gb|GAGG010166271.1|	67.9	5e-08	TSA: Anolis carolinensis k26:14129017 transcribed RNA sequence	--	--	--	--	--	--	--	--	--	--	--	--	--	--	-	-	-
Unigene341_Naja-najaA	1399	1469	51.9565	--	--	--	--	gi|290760366|gb|GU320306.1|	125	6e-25	Pantherophis guttatus HOXC13 (HoxC13) gene, complete cds; and HOXC12 (HoxC12) gene, partial cds	--	--	--	--	--	--	--	--	--	--	--	--	--	--	-	-	-
Unigene25222_Naja-najaA	1948	2029	51.5381	--	--	--	--	gi|113700358|gb|AC183847.3|	89.7	5e-14	Nomascus leucogenys clone CH271-80I12, complete sequence	sp|Q5ZMJ9|SRRM1_CHICK	51.2	8e-06	Serine/arginine repetitive matrix protein 1 OS=Gallus gallus GN=SRRM1 PE=2 SV=1	--	--	--	--	--	--	--	--	--	--	-	-	-
Unigene7790_Naja-najaA	324	333	50.8551	--	--	--	--	gi|403317512|gb|JX039556.1|	65.9	1e-07	Micrurus fulvius clone FQ6DGU405FT1HG microsatellite sequence	--	--	--	--	--	--	--	--	--	--	--	--	--	--	-	-	-
Unigene32870_Naja-najaA	579	595	50.848	--	--	--	--	gi|336042223|gb|HM627207.1|	119	2e-23	Drysdalia coronoides Vesp23 mRNA, complete cds	--	--	--	--	--	--	--	--	--	--	--	--	--	--	-	-	-
CL2692.Contig1_Naja-najaA	619	631	50.4399	--	--	--	--	gi|468297445|gb|GAGG011010216.1|	79.8	1e-11	TSA: Anolis carolinensis k51:5954878 transcribed RNA sequence	--	--	--	--	--	--	--	--	--	--	--	--	--	--	-	-	-
Unigene26226_Naja-najaA	595	606	50.3954	--	--	--	--	gi|463159769|gb|GAFZ01107407.1|	73.8	9e-10	TSA: Anolis carolinensis comp6100_c0_seq1 transcribed RNA sequence	--	--	--	--	--	--	--	--	--	--	--	--	--	--	-	-	-
Unigene32935_Naja-najaA	251	255	50.2692	--	--	--	--	gi|238740512|gb|GQ190641.1|	71.9	1e-09	Agkistrodon contortrix clone E33DIFJ02H3I2B microsatellite sequence	--	--	--	--	--	--	--	--	--	--	--	--	--	--	-	-	-
Unigene32937_Naja-najaA	257	261	50.2508	--	--	--	--	--	--	--	--	--	--	--	--	--	--	--	--	--	--	--	--	--	--	-	-	-
Unigene33699_Naja-najaA	813	823	50.0893	--	--	--	--	gi|89892515|gb|DQ439973.1|	61.9	4e-06	Sistrurus catenatus edwardsi serine proteinase isoform 12 mRNA, 3' UTR	--	--	--	--	--	--	--	--	--	--	--	--	--	--	-	-	-
Unigene31195_Naja-najaA	662	667	49.8544	--	--	--	--	--	--	--	--	--	--	--	--	--	--	--	--	--	--	--	--	--	--	-	-	-
Unigene14539_Naja-najaA	153	152	49.1573	--	--	--	--	--	--	--	--	--	--	--	--	--	--	--	--	--	--	--	--	--	--	-	-	-
CL2782.Contig2_Naja-najaA	624	615	48.767	--	--	--	--	--	--	--	--	--	--	--	--	--	--	--	--	--	--	--	--	--	--	-	-	-
Unigene32546_Naja-najaA	354	348	48.642	--	--	--	--	gi|466996420|gb|GACT010590405.1|	69.9	8e-09	TSA: Anolis carolinensis k31:15840359 transcribed RNA sequence	--	--	--	--	--	--	--	--	--	--	--	--	--	--	-	-	-
CL2071.Contig1_Naja-najaA	627	616	48.6126	--	--	--	--	gi|226918746|gb|FJ790443.1|	297	3e-77	Bothrops jararaca toxin 1 (Tox1) gene, partial cds	--	--	--	--	--	--	--	--	--	--	--	--	--	--	-	-	-
Unigene27122_Naja-najaA	2066	2029	48.5945	--	--	--	--	gi|468967944|gb|GAGG010540999.1|	137	2e-28	TSA: Anolis carolinensis k36:10821501 transcribed RNA sequence	--	--	--	--	--	--	--	--	--	--	--	--	--	--	-	-	-
Unigene26202_Naja-najaA	853	820	47.5664	--	--	--	--	--	--	--	--	--	--	--	--	--	--	--	--	--	--	--	--	--	--	-	-	-
CL2939.Contig1_Naja-najaA	586	563	47.5386	--	--	--	--	gi|238742107|gb|GQ192236.1|	149	2e-32	Agkistrodon contortrix clone E33DIFJ02G862R microsatellite sequence	--	--	--	--	--	--	--	--	--	--	--	--	--	--	-	-	-
CL2169.Contig1_Naja-najaA	246	236	47.4693	--	--	--	--	gi|39652290|dbj|AB111959.1|	214	1e-52	Laticauda semifasciata pla2 gene for phospholipase A2, promoter region, clone:LsPLA2GL16-1	--	--	--	--	--	--	--	--	--	--	--	--	--	--	-	-	-
Unigene33217_Naja-najaA	236	226	47.384	--	--	--	--	gi|403317729|gb|JX039773.1|	67.9	2e-08	Micrurus fulvius clone FQ6DGU405GI14H microsatellite sequence	--	--	--	--	--	--	--	--	--	--	--	--	--	--	-	-	-
CL3034.Contig2_Naja-najaA	1120	1062	46.9183	--	--	--	--	gi|126035643|gb|EF080831.1|	83.8	2e-12	Ophiophagus hannah L-amino acid oxidase mRNA, complete cds	--	--	--	--	--	--	--	--	--	--	--	--	--	--	-	-	-
Unigene7955_Naja-najaA	167	158	46.814	--	--	--	--	--	--	--	--	--	--	--	--	--	--	--	--	--	--	--	--	--	--	-	-	-
Unigene32825_Naja-najaA	837	790	46.7022	--	--	--	--	gi|295387994|gb|GU985447.1|	135	4e-28	Naja atra metalloproteinase atrase B mRNA, complete cds	sp|P82942|VM3K_NAJKA	53.9	4e-07	Hemorrhagic metalloproteinase-disintegrin kaouthiagin OS=Naja kaouthia PE=1 SV=1	--	--	--	--	--	--	--	--	--	--	-	-	-
Unigene29430_Naja-najaA	1112	1048	46.6329	--	--	--	--	--	--	--	--	--	--	--	--	--	--	--	--	--	--	--	--	--	--	-	-	-
Unigene31767_Naja-najaA	460	430	46.2537	--	--	--	--	--	--	--	--	--	--	--	--	--	--	--	--	--	--	--	--	--	--	-	-	-
Unigene7961_Naja-najaA	194	181	46.1649	--	--	--	--	--	--	--	--	--	--	--	--	--	--	--	--	--	--	--	--	--	--	-	-	-
Unigene7721_Naja-najaA	972	904	46.0191	--	--	--	--	gi|468299977|gb|GAGG011008940.1|	1729	0	TSA: Anolis carolinensis k51:5951586 transcribed RNA sequence	--	--	--	--	--	--	--	--	--	--	--	--	--	--	-	-	-
Unigene33758_Naja-najaA	245	227	45.8453	--	--	--	--	--	--	--	--	--	--	--	--	--	--	--	--	--	--	--	--	--	--	-	-	-
Unigene319_Naja-najaA	786	726	45.7035	--	--	--	--	--	--	--	--	--	--	--	--	--	--	--	--	--	--	--	--	--	--	-	-	-
Unigene40_Naja-najaA	2183	2016	45.6954	--	--	--	--	gi|403316467|gb|JX038511.1|	89.7	5e-14	Micrurus fulvius clone FQ6DGU405FURZX microsatellite sequence	--	--	--	--	--	--	--	--	--	--	--	--	--	--	-	-	-
Unigene27119_Naja-najaA	224	205	45.2836	--	--	--	--	gi|467008279|gb|GACT010584495.1|	89.7	5e-15	TSA: Anolis carolinensis k31:15824118 transcribed RNA sequence	--	--	--	--	--	--	--	--	--	--	--	--	--	--	-	-	-
Unigene7945_Naja-najaA	153	140	45.2764	--	--	--	--	gi|59891559|gb|AC140071.4|	63.9	2e-07	Mus musculus BAC clone RP23-394K8 from 3, complete sequence	--	--	--	--	--	--	--	--	--	--	--	--	--	--	-	-	-
Unigene30735_Naja-najaA	764	699	45.2709	--	--	--	--	--	--	--	--	--	--	--	--	--	--	--	--	--	--	--	--	--	--	-	-	-
Unigene7756_Naja-najaA	1261	1151	45.1643	--	--	--	--	gi|465130925|gb|GAGC011650154.1|	541	1e-150	TSA: Anolis carolinensis k66:1865281 transcribed RNA sequence	--	--	--	--	--	--	--	--	--	--	--	--	--	--	-	-	-
CL866.Contig1_Naja-najaA	1115	1016	45.0873	--	--	--	--	gi|108744285|gb|DQ533832.1|	525	1e-145	Tropidechis carinatus venom prothrombin activator trocarin D gene, promoter region and complete cds	--	--	--	--	--	--	--	--	--	--	--	--	--	--	-	-	-
Unigene30898_Naja-najaA	591	537	44.9596	--	--	--	--	gi|54114622|emb|AJ586047.1|	940	0	Naja atra aci gene for chymotrypsin inhibitor precursor, exons 1-3	--	--	--	--	--	--	--	--	--	--	--	--	--	--	-	-	-
CL133.Contig3_Naja-najaA	164	149	44.955	--	--	--	--	--	--	--	--	--	--	--	--	--	--	--	--	--	--	--	--	--	--	-	-	-
CL417.Contig1_Naja-najaA	634	570	44.4858	--	--	--	--	gi|403315753|gb|JX037797.1|	210	6e-51	Micrurus fulvius clone FQ6DGU405FU78R microsatellite sequence	--	--	--	--	--	--	--	--	--	--	--	--	--	--	-	-	-
Unigene31707_Naja-najaA	1357	1219	44.4487	--	--	--	--	gi|30407149|emb|AL844504.1|	61.9	8e-06	Plasmodium falciparum 3D7 chromosome 5	--	--	--	--	--	--	--	--	--	--	--	--	--	--	-	-	-
Unigene33697_Naja-najaA	756	679	44.441	--	--	--	--	gi|34368561|emb|AL954674.6|	61.9	4e-06	Zebrafish DNA sequence from clone CH211-282K23 in linkage group 18, complete sequence	--	--	--	--	--	--	--	--	--	--	--	--	--	--	-	-	-
Unigene33162_Naja-najaA	581	520	44.2856	--	--	--	--	--	--	--	--	--	--	--	--	--	--	--	--	--	--	--	--	--	--	-	-	-
CL3006.Contig1_Naja-najaA	797	710	44.0794	--	--	--	--	gi|238745746|gb|GQ195875.1|	143	1e-30	Agkistrodon contortrix clone E33DIFJ02IMFTJ microsatellite sequence	--	--	--	--	--	--	--	--	--	--	--	--	--	--	-	-	-
Unigene33712_Naja-najaA	306	272	43.9828	--	--	--	--	--	--	--	--	--	--	--	--	--	--	--	--	--	--	--	--	--	--	-	-	-
CL460.Contig2_Naja-najaA	945	838	43.8781	--	--	--	--	--	--	--	--	--	--	--	--	--	--	--	--	--	--	--	--	--	--	-	-	-
Unigene639_Naja-najaA	357	316	43.798	--	--	--	--	gi|429535307|dbj|AB769881.1|	85.7	1e-13	Trimeresurus flavoviridis SSP2, SSP1 genes for small serum protein-2, small serum protein-1, complete cds	--	--	--	--	--	--	--	--	--	--	--	--	--	--	-	-	-
Unigene33751_Naja-najaA	286	253	43.7714	--	--	--	--	--	--	--	--	--	--	--	--	--	--	--	--	--	--	--	--	--	--	-	-	-
Unigene15039_Naja-najaA	486	428	43.5756	--	--	--	--	--	--	--	--	--	--	--	--	--	--	--	--	--	--	--	--	--	--	-	-	-
Unigene33268_Naja-najaA	282	248	43.5149	--	--	--	--	--	--	--	--	--	--	--	--	--	--	--	--	--	--	--	--	--	--	-	-	-
Unigene32360_Naja-najaA	2004	1756	43.3573	--	--	--	--	gi|464004371|gb|GAGA01514690.1|	137	2e-28	TSA: Anolis carolinensis k51_4848640 transcribed RNA sequence	--	--	--	--	--	--	--	--	--	--	--	--	--	--	-	-	-
CL3022.Contig1_Naja-najaA	274	240	43.3407	--	--	--	--	gi|307602780|gb|HM597733.1|	75.8	1e-10	Naja atra clone N076_1E_1 three-finger toxin precursor, gene, partial cds	--	--	--	--	--	--	--	--	--	--	--	--	--	--	-	-	-
Unigene33625_Naja-najaA	152	133	43.2956	--	--	--	--	gi|21621605|emb|AL626775.11|	71.9	8e-10	Mouse DNA sequence from clone RP23-325M14 on chromosome 4, complete sequence	--	--	--	--	--	--	--	--	--	--	--	--	--	--	-	-	-
Unigene32183_Naja-najaA	788	689	43.2642	--	--	--	--	gi|468501911|gb|GAGG010909967.1|	178	3e-41	TSA: Anolis carolinensis k46:7474808 transcribed RNA sequence	--	--	--	--	--	--	--	--	--	--	--	--	--	--	-	-	-
Unigene31298_Naja-najaA	218	190	43.1253	--	--	--	--	gi|465522869|gb|GAGC011456614.1|	307	1e-80	TSA: Anolis carolinensis k51:9493655 transcribed RNA sequence	--	--	--	--	--	--	--	--	--	--	--	--	--	--	-	-	-
Unigene31031_Naja-najaA	437	376	42.5737	--	--	--	--	gi|469261164|gb|GAGG010205900.1|	151	3e-33	TSA: Anolis carolinensis k26:16671689 transcribed RNA sequence	--	--	--	--	--	--	--	--	--	--	--	--	--	--	-	-	-
Unigene190_Naja-najaA	2709	2326	42.4851	--	--	--	--	gi|238746789|gb|GQ196918.1|	121	2e-23	Agkistrodon contortrix clone E33DIFJ02JNH7B microsatellite sequence	--	--	--	--	--	--	--	--	--	--	--	--	--	--	-	-	-
Unigene26186_Naja-najaA	588	504	42.412	--	--	--	--	gi|464732518|gb|GAGA01069195.1|	63.9	8e-07	TSA: Anolis carolinensis k26_12262743 transcribed RNA sequence	--	--	--	--	--	--	--	--	--	--	--	--	--	--	-	-	-
Unigene33127_Naja-najaA	851	729	42.3871	--	--	--	--	--	--	--	--	--	--	--	--	--	--	--	--	--	--	--	--	--	--	-	-	-
Unigene32689_Naja-najaA	254	217	42.2728	--	--	--	--	gi|154147119|emb|CU463255.3|	69.9	5e-09	Zebrafish DNA sequence from clone CH73-131K10 in linkage group 1, complete sequence	--	--	--	--	--	--	--	--	--	--	--	--	--	--	-	-	-
Unigene18241_Naja-najaA	464	396	42.2292	--	--	--	--	--	--	--	--	--	--	--	--	--	--	--	--	--	--	--	--	--	--	-	-	-
Unigene29634_Naja-najaA	315	267	41.9408	--	--	--	--	--	--	--	--	--	--	--	--	--	--	--	--	--	--	--	--	--	--	-	-	-
Unigene29333_Naja-najaA	1308	1104	41.7635	--	--	--	--	--	--	--	--	--	--	--	--	--	--	--	--	--	--	--	--	--	--	-	-	-
CL1087.Contig2_Naja-najaA	1105	932	41.7339	--	--	--	--	gi|159232570|emb|AM902489.1|	377	1e-101	Echis ocellatus mRNA for snake venom metalloprotease inhibitor precursor (Svmpi-Eoc7 gene), clone Eo_venom_02E11	--	--	--	--	--	--	--	--	--	--	--	--	--	--	-	-	-
Unigene32955_Naja-najaA	427	360	41.7167	--	--	--	--	gi|403316842|gb|JX038886.1|	65.9	1e-07	Micrurus fulvius clone FQ6DGU405FUS7O microsatellite sequence	--	--	--	--	--	--	--	--	--	--	--	--	--	--	-	-	-
CL17.Contig8_Naja-najaA	151	127	41.6162	--	--	--	--	gi|17863491|gb|AF373355.1|	105	5e-20	Walterinnesia aegyptia clone WA5 non-LTR retrotransposon LINE2 reverse transcriptase pseudogene, partial sequence	--	--	--	--	--	--	--	--	--	--	--	--	--	--	-	-	-
CL3090.Contig8_Naja-najaA	256	215	41.556	--	--	--	--	--	--	--	--	--	--	--	--	--	--	--	--	--	--	--	--	--	--	-	-	-
CL591.Contig4_Naja-najaA	1113	931	41.3895	--	--	--	--	gi|469191|dbj|D28871.1|AGKAHB	262	3e-66	Gloydius halys gene for prepro-halystatin 2 and 3, partial cds	--	--	--	--	--	--	--	--	--	--	--	--	--	--	-	-	-
Unigene8007_Naja-najaA	335	280	41.357	--	--	--	--	--	--	--	--	--	--	--	--	--	--	--	--	--	--	--	--	--	--	-	-	-
Unigene33011_Naja-najaA	303	252	41.1522	--	--	--	--	gi|467840732|gb|GACT010168161.1|	115	1e-22	TSA: Anolis carolinensis k26:13037002 transcribed RNA sequence	--	--	--	--	--	--	--	--	--	--	--	--	--	--	-	-	-
Unigene33064_Naja-najaA	965	796	40.8151	--	--	--	--	--	--	--	--	--	--	--	--	--	--	--	--	--	--	--	--	--	--	-	-	-
Unigene113_Naja-najaA	207	170	40.6363	--	--	--	--	gi|187950179|gb|EU556501.1|	394	1e-107	Daboia russellii siamensis acidic phospholipase A2 (PLA2S2) gene, complete cds	--	--	--	--	--	--	--	--	--	--	--	--	--	--	-	-	-
Unigene31271_Naja-najaA	492	404	40.6305	--	--	--	--	--	--	--	--	--	--	--	--	--	--	--	--	--	--	--	--	--	--	-	-	-
CL18.Contig2_Naja-najaA	4242	3456	40.3124	--	--	--	--	gi|4688961|emb|Y18957.1|	2018	0	Naja atra gene for cardiotoxin 10	--	--	--	--	--	--	--	--	--	--	--	--	--	--	-	-	-
Unigene7465_Naja-najaA	150	122	40.2443	--	--	--	--	--	--	--	--	--	--	--	--	--	--	--	--	--	--	--	--	--	--	-	-	-
Unigene31893_Naja-najaA	710	577	40.2117	--	--	--	--	gi|403316842|gb|JX038886.1|	61.9	4e-06	Micrurus fulvius clone FQ6DGU405FUS7O microsatellite sequence	--	--	--	--	--	--	--	--	--	--	--	--	--	--	-	-	-
Unigene32521_Naja-najaA	463	375	40.0761	--	--	--	--	gi|238743158|gb|GQ193287.1|	105	2e-19	Agkistrodon contortrix clone E33DIFJ02JMIUY microsatellite sequence	--	--	--	--	--	--	--	--	--	--	--	--	--	--	-	-	-
Unigene26077_Naja-najaA	283	229	40.0391	--	--	--	--	gi|468703509|gb|GAGG010800332.1|	123	5e-25	TSA: Anolis carolinensis k41:8953333 transcribed RNA sequence	--	--	--	--	--	--	--	--	--	--	--	--	--	--	-	-	-
Unigene30307_Naja-najaA	720	580	39.8594	--	--	--	--	--	--	--	--	--	--	--	--	--	--	--	--	--	--	--	--	--	--	-	-	-
Unigene33698_Naja-najaA	430	343	39.4695	--	--	--	--	--	--	--	--	--	--	--	--	--	--	--	--	--	--	--	--	--	--	-	-	-
Unigene32161_Naja-najaA	153	122	39.4552	--	--	--	--	gi|61656423|gb|AC154472.2|	75.8	5e-11	Mus musculus BAC clone RP24-120L6 from chromosome 12, complete sequence	--	--	--	--	--	--	--	--	--	--	--	--	--	--	-	-	-
Unigene7750_Naja-najaA	1167	928	39.3471	--	--	--	--	--	--	--	--	--	--	--	--	--	--	--	--	--	--	--	--	--	--	-	-	-
Unigene26015_Naja-najaA	794	630	39.2605	--	--	--	--	--	--	--	--	--	--	--	--	--	--	--	--	--	--	--	--	--	--	-	-	-
Unigene33335_Naja-najaA	362	286	39.0925	--	--	--	--	gi|114438227|gb|DQ912656.1|	61.9	2e-06	Philodryas olfersii C-type natriuretic peptide precursor, mRNA, complete cds	--	--	--	--	--	--	--	--	--	--	--	--	--	--	-	-	-
Unigene15165_Naja-najaA	1209	955	39.0852	--	--	--	--	gi|468298226|gb|GAGG011009824.1|	133	2e-27	TSA: Anolis carolinensis k51:5953896 transcribed RNA sequence	--	--	--	--	--	--	--	--	--	--	--	--	--	--	-	-	-
Unigene33801_Naja-najaA	211	166	38.9279	--	--	--	--	--	--	--	--	--	--	--	--	--	--	--	--	--	--	--	--	--	--	-	-	-
Unigene26014_Naja-najaA	834	655	38.8607	--	--	--	--	--	--	--	--	--	--	--	--	--	--	--	--	--	--	--	--	--	--	-	-	-
Unigene32862_Naja-najaA	217	170	38.7637	--	--	--	--	gi|238736270|gb|GQ186399.1|	107	2e-20	Agkistrodon contortrix clone E33DIFJ02H70HD microsatellite sequence	--	--	--	--	--	--	--	--	--	--	--	--	--	--	-	-	-
Unigene33683_Naja-najaA	529	414	38.724	--	--	--	--	gi|465308818|gb|GACT011314018.1|	728	0	TSA: Anolis carolinensis k51:6129760 transcribed RNA sequence	--	--	--	--	--	--	--	--	--	--	--	--	--	--	-	-	-
CL1883.Contig1_Naja-najaA	220	172	38.6849	--	--	--	--	gi|463526558|gb|GAFZ01011270.1|	77.8	2e-11	TSA: Anolis carolinensis comp428_c0_seq1 transcribed RNA sequence	--	--	--	--	--	--	--	--	--	K15102	7e-06	49.3	acs:100557497	solute carrier family 25 (mitochondrial phosphate transporter), member 3	-	-	-
Unigene25990_Naja-najaA	191	149	38.6001	--	--	--	--	--	--	--	--	--	--	--	--	--	--	--	--	--	--	--	--	--	--	-	-	-
Unigene15325_Naja-najaA	368	286	38.4551	--	--	--	--	--	--	--	--	--	--	--	--	--	--	--	--	--	--	--	--	--	--	-	-	-
CL337.Contig3_Naja-najaA	192	149	38.3991	--	--	--	--	--	--	--	--	--	--	--	--	--	--	--	--	--	--	--	--	--	--	-	-	-
Unigene33687_Naja-najaA	838	647	38.2028	--	--	--	--	--	--	--	--	--	--	--	--	--	--	--	--	--	--	--	--	--	--	-	-	-
Unigene33759_Naja-najaA	228	176	38.1956	--	--	--	--	gi|290760362|gb|GU320305.1|	69.9	5e-09	Pantherophis guttatus HOXA13 (HoxA13) gene, complete cds; HOXA11 (HoxA11) gene, partial cds; and HOXA10 (HoxA10) gene, complete cds	--	--	--	--	--	--	--	--	--	--	--	--	--	--	-	-	-
Unigene33765_Naja-najaA	255	196	38.0322	--	--	--	--	gi|469245346|gb|GAGG010221718.1|	220	2e-54	TSA: Anolis carolinensis k26:17213386 transcribed RNA sequence	--	--	--	--	--	--	--	--	--	--	--	--	--	--	-	-	-
Unigene25727_Naja-najaA	496	381	38.0083	--	--	--	--	--	--	--	--	--	--	--	--	--	--	--	--	--	--	--	--	--	--	-	-	-
CL92.Contig2_Naja-najaA	896	685	37.8284	--	--	--	--	gi|148832228|gb|EF452300.1|	75.8	3e-10	Boiga dendrophila denmotoxin precursor, gene, complete cds	--	--	--	--	--	--	--	--	--	--	--	--	--	--	-	-	-
Unigene29343_Naja-najaA	803	613	37.7729	--	--	--	--	--	--	--	--	--	--	--	--	--	--	--	--	--	--	--	--	--	--	-	-	-
Unigene33045_Naja-najaA	1067	813	37.7018	--	--	--	--	--	--	--	--	--	--	--	--	--	--	--	--	--	--	--	--	--	--	-	-	-
Unigene33248_Naja-najaA	183	139	37.5837	--	--	--	--	gi|148832228|gb|EF452300.1|	71.9	1e-09	Boiga dendrophila denmotoxin precursor, gene, complete cds	--	--	--	--	--	--	--	--	--	--	--	--	--	--	-	-	-
Unigene31222_Naja-najaA	655	497	37.5449	--	--	--	--	--	--	--	--	--	--	--	--	--	--	--	--	--	--	--	--	--	--	-	-	-
Unigene33280_Naja-najaA	835	631	37.392	--	--	--	--	gi|403315669|gb|JX037713.1|	121	6e-24	Micrurus fulvius clone FQ6DGU405FTVN0 microsatellite sequence	--	--	--	--	--	--	--	--	--	--	--	--	--	--	-	-	-
Unigene15004_Naja-najaA	526	396	37.2516	--	--	--	--	gi|466420645|gb|GACT010865690.1|	105	2e-19	TSA: Anolis carolinensis k36:6560717 transcribed RNA sequence	--	--	--	--	--	--	--	--	--	--	--	--	--	--	-	-	-
Unigene32696_Naja-najaA	267	201	37.2495	--	--	--	--	gi|468773242|gb|GAGG010730599.1|	67.9	2e-08	TSA: Anolis carolinensis k41:5023197 transcribed RNA sequence	--	--	--	--	--	--	--	--	--	--	--	--	--	--	-	-	-
Unigene25770_Naja-najaA	284	213	37.1105	--	--	--	--	--	--	--	--	--	--	--	--	--	--	--	--	--	--	--	--	--	--	-	-	-
Unigene32489_Naja-najaA	611	458	37.0902	--	--	--	--	--	--	--	--	--	--	--	--	--	--	--	--	--	--	--	--	--	--	-	-	-
Unigene32445_Naja-najaA	210	157	36.9927	--	--	--	--	--	--	--	--	--	--	--	--	--	--	--	--	--	--	--	--	--	--	-	-	-
Unigene15212_Naja-najaA	206	154	36.9904	--	--	--	--	gi|238734707|gb|GQ184836.1|	81.8	1e-12	Agkistrodon contortrix clone E33DIFJ02G7E0J microsatellite sequence	--	--	--	--	--	--	--	--	--	--	--	--	--	--	-	-	-
Unigene27581_Naja-najaA	624	466	36.9519	--	--	--	--	gi|27877435|gb|AC124562.4|	61.9	3e-06	Mus musculus BAC clone RP23-175B1 from 13, complete sequence	--	--	--	--	--	--	--	--	--	--	--	--	--	--	-	-	-
Unigene29342_Naja-najaA	808	601	36.8043	--	--	--	--	--	--	--	--	--	--	--	--	--	--	--	--	--	--	--	--	--	--	-	-	-
Unigene10226_Naja-najaA	1805	1340	36.7336	--	--	--	--	--	--	--	--	--	--	--	--	--	--	--	--	--	--	--	--	--	--	-	-	-
Unigene7801_Naja-najaA	467	346	36.6602	--	--	--	--	gi|207013201|emb|CU694486.10|	60	1e-05	Zebrafish DNA sequence from clone CH73-39K22 in linkage group 8, complete sequence	--	--	--	--	--	--	--	--	--	--	--	--	--	--	-	-	-
Unigene25057_Naja-najaA	437	322	36.4594	--	--	--	--	--	--	--	--	--	--	--	--	--	--	--	--	--	--	--	--	--	--	-	-	-
Unigene31392_Naja-najaA	514	378	36.3885	--	--	--	--	gi|238749224|gb|GQ199353.1|	79.8	1e-11	Agkistrodon contortrix clone E33DIFJ02HFKRY microsatellite sequence	--	--	--	--	--	--	--	--	--	--	--	--	--	--	-	-	-
Unigene31770_Naja-najaA	255	187	36.2858	--	--	--	--	gi|3860086|gb|AF097001.1|AF097001	291	8e-76	Naja sputatrix post synaptic alpha neurotoxin precursor (ntx) gene, ntx-4 allele, complete cds	--	--	--	--	--	--	--	--	--	--	--	--	--	--	-	-	-
Unigene17009_Naja-najaA	731	536	36.2813	--	--	--	--	gi|467338017|gb|GACT010419778.1|	168	2e-38	TSA: Anolis carolinensis k26:6561799 transcribed RNA sequence	--	--	--	--	--	--	--	--	--	--	--	--	--	--	-	-	-
Unigene31706_Naja-najaA	1590	1162	36.1613	--	--	--	--	gi|108744283|gb|DQ533831.1|	359	3e-95	Tropidechis carinatus blood coagulation factor X gene, promoter region and complete cds	--	--	--	--	--	--	--	--	--	--	--	--	--	--	-	-	-
Unigene32233_Naja-najaA	397	290	36.1446	--	--	--	--	--	--	--	--	--	--	--	--	--	--	--	--	--	--	--	--	--	--	-	-	-
Unigene15327_Naja-najaA	415	303	36.1268	--	--	--	--	--	--	--	--	--	--	--	--	--	--	--	--	--	--	--	--	--	--	-	-	-
Unigene25027_Naja-najaA	969	706	36.0509	--	--	--	--	gi|465321605|gb|GAGC011556686.1|	200	9e-48	TSA: Anolis carolinensis k56:6280375 transcribed RNA sequence	--	--	--	--	--	--	--	--	--	--	--	--	--	--	-	-	-
Unigene10588_Naja-najaA	191	139	36.0095	--	--	--	--	gi|238738621|gb|GQ188750.1|	111	1e-21	Agkistrodon contortrix clone E33DIFJ02IVUFO microsatellite sequence	--	--	--	--	--	--	--	--	--	--	--	--	--	--	-	-	-
Unigene32506_Naja-najaA	1043	759	36.0075	--	--	--	--	gi|89892515|gb|DQ439973.1|	842	0	Sistrurus catenatus edwardsi serine proteinase isoform 12 mRNA, 3' UTR	--	--	--	--	--	--	--	--	--	--	--	--	--	--	-	-	-
Unigene31892_Naja-najaA	928	675	35.9908	--	--	--	--	gi|242117087|emb|FN407430.1|	69.9	2e-08	Equus caballus microsatellite DNA, locus ABGe14689	--	--	--	--	--	--	--	--	--	--	--	--	--	--	-	-	-
Unigene31076_Naja-najaA	574	417	35.9468	--	--	--	--	gi|322504654|emb|FR798994.1|	65.9	2e-07	Leishmania braziliensis MHOM/BR/75/M2904 contig, possible fusion of chromosomes 20 and 34	--	--	--	--	--	--	--	--	--	--	--	--	--	--	-	-	-
Unigene7759_Naja-najaA	807	584	35.8076	--	--	--	--	gi|408816332|dbj|AB753825.1|	79.8	2e-11	Trimeresurus flavoviridis HSF gene for serum antihemorrhagic factor, partial cds, exon 1, intron 1 and exon 2	--	--	--	--	--	--	--	--	--	--	--	--	--	--	-	-	-
Unigene30904_Naja-najaA	824	593	35.6093	--	--	--	--	--	--	--	--	--	--	--	--	--	--	--	--	--	--	--	--	--	--	-	-	-
Unigene33002_Naja-najaA	317	228	35.5886	--	--	--	--	gi|403316546|gb|JX038590.1|	107	3e-20	Micrurus fulvius clone FQ6DGU405GB9HL microsatellite sequence	--	--	--	--	--	--	--	--	--	--	--	--	--	--	-	-	-
CL672.Contig1_Naja-najaA	174	125	35.5465	--	--	--	--	gi|64059|emb|X51410.1|	210	2e-51	Laticauda semifasciata (sea snake) gene for erabutoxin c	--	--	--	--	--	--	--	--	--	--	--	--	--	--	-	-	-
Unigene32956_Naja-najaA	1766	1268	35.5275	--	--	--	--	gi|238737932|gb|GQ188061.1|	103	3e-18	Agkistrodon contortrix clone E33DIFJ02FY6SI microsatellite sequence	--	--	--	--	--	--	--	--	--	--	--	--	--	--	-	-	-
Unigene15027_Naja-najaA	1549	1112	35.5213	--	--	--	--	--	--	--	--	--	--	--	--	--	--	--	--	--	--	--	--	--	--	-	-	-
Unigene33455_Naja-najaA	652	468	35.5168	--	--	--	--	--	--	--	--	--	--	--	--	--	--	--	--	--	--	--	--	--	--	-	-	-
Unigene7952_Naja-najaA	248	178	35.5143	--	--	--	--	--	--	--	--	--	--	--	--	--	--	--	--	--	--	--	--	--	--	-	-	-
Unigene31426_Naja-najaA	215	154	35.442	--	--	--	--	gi|147907469|gb|AC199609.7|	79.8	5e-12	Rhesus Macaque BAC CH250-147F23 () complete sequence	--	--	--	--	--	--	--	--	--	--	--	--	--	--	-	-	-
Unigene7739_Naja-najaA	778	557	35.4251	--	--	--	--	--	--	--	--	--	--	--	--	--	--	--	--	--	--	--	--	--	--	-	-	-
CL117.Contig1_Naja-najaA	188	134	35.2681	--	--	--	--	gi|403317227|gb|JX039271.1|	141	1e-30	Micrurus fulvius clone FQ6DGU405FYZV8 microsatellite sequence	--	--	--	--	--	--	--	--	--	--	--	--	--	--	-	-	-
Unigene33370_Naja-najaA	275	196	35.2662	--	--	--	--	gi|403314681|gb|JX036725.1|	77.8	2e-11	Micrurus fulvius clone FQ6DGU405GIZPY microsatellite sequence	--	--	--	--	--	--	--	--	--	--	--	--	--	--	-	-	-
CL645.Contig1_Naja-najaA	364	259	35.2074	--	--	--	--	gi|17863493|gb|AF373357.1|	69.9	8e-09	Walterinnesia aegyptia clone WA7 non-LTR retrotransposon LINE2 reverse transcriptase pseudogene, partial sequence	--	--	--	--	--	--	--	--	--	--	--	--	--	--	-	-	-
Unigene389_Naja-najaA	491	349	35.1706	--	--	--	--	gi|354796251|gb|JN960752.1|	73.8	7e-10	Mus musculus targeted deletion, lacZ-tagged mutant allele Pou4f3:tm1(KOMP)Wtsi; transgenic	--	--	--	--	--	--	--	--	--	--	--	--	--	--	-	-	-
Unigene207_Naja-najaA	851	603	35.0609	--	--	--	--	gi|338855273|gb|HQ414088.1|	95.6	3e-16	Crotalus adamanteus cysteine-rich secretory protein mRNA, complete cds	--	--	--	--	--	--	--	--	--	--	--	--	--	--	-	-	-
CL764.Contig1_Naja-najaA	271	192	35.0564	--	--	--	--	gi|108744285|gb|DQ533832.1|	178	9e-42	Tropidechis carinatus venom prothrombin activator trocarin D gene, promoter region and complete cds	--	--	--	--	--	--	--	--	--	--	--	--	--	--	-	-	-
Unigene26175_Naja-najaA	907	642	35.0238	--	--	--	--	gi|469436041|gb|GAGG010031872.1|	113	2e-21	TSA: Anolis carolinensis k21:18173446u transcribed RNA sequence	--	--	--	--	--	--	--	--	--	--	--	--	--	--	-	-	-
Unigene31438_Naja-najaA	1607	1129	34.7627	--	--	--	--	--	--	--	--	--	--	--	--	--	--	--	--	--	--	--	--	--	--	-	-	-
CL20.Contig3_Naja-najaA	150	105	34.6365	--	--	--	--	gi|403314797|gb|JX036841.1|	131	1e-27	Micrurus fulvius clone FQ6DGU405FZLHU microsatellite sequence	--	--	--	--	--	--	--	--	--	--	--	--	--	--	-	-	-
Unigene15367_Naja-najaA	226	158	34.5927	--	--	--	--	--	--	--	--	--	--	--	--	--	--	--	--	--	--	--	--	--	--	-	-	-
Unigene32276_Naja-najaA	768	536	34.5334	--	--	--	--	gi|238743171|gb|GQ193300.1|	75.8	3e-10	Agkistrodon contortrix clone E33DIFJ02IYAKM microsatellite sequence	--	--	--	--	--	--	--	--	--	--	--	--	--	--	-	-	-
CL2065.Contig1_Naja-najaA	556	387	34.4407	--	--	--	--	gi|2114123|dbj|D67083.1|	490	1e-135	Trimeresurus gramineus mRNA for serine protease, complete cds	--	--	--	--	--	--	--	--	--	--	--	--	--	--	-	-	-
Unigene26065_Naja-najaA	174	121	34.409	--	--	--	--	gi|205275158|emb|FM177950.1|	216	2e-53	Echis ocellatus mRNA for L-amino oxidase (lao-Eoc167 gene), clone Eo_venom_03A04	--	--	--	--	--	--	--	--	--	--	--	--	--	--	-	-	-
Unigene33556_Naja-najaA	2426	1684	34.3468	--	--	--	--	--	--	--	--	--	--	--	--	--	--	--	--	--	--	--	--	--	--	-	-	-
Unigene33186_Naja-najaA	758	525	34.2709	--	--	--	--	--	--	--	--	--	--	--	--	--	--	--	--	--	--	--	--	--	--	-	-	-
CL418.Contig1_Naja-najaA	415	287	34.2192	--	--	--	--	gi|871759|emb|X76731.1|	595	1e-167	V.ammodytes gene for ammodytoxin C	--	--	--	--	--	--	--	--	--	--	--	--	--	--	-	-	-
CL3040.Contig1_Naja-najaA	1143	786	34.0261	--	--	--	--	gi|238743290|gb|GQ193419.1|	180	1e-41	Agkistrodon contortrix clone E33DIFJ02F9VMP microsatellite sequence	--	--	--	--	--	--	--	--	--	--	--	--	--	--	-	-	-
Unigene15640_Naja-najaA	254	173	33.7014	--	--	--	--	--	--	--	--	--	--	--	--	--	--	--	--	--	--	--	--	--	--	-	-	-
Unigene32423_Naja-najaA	387	263	33.6264	--	--	--	--	--	--	--	--	--	--	--	--	--	--	--	--	--	--	--	--	--	--	-	-	-
CL2374.Contig1_Naja-najaA	244	165	33.4603	--	--	--	--	--	--	--	--	--	--	--	--	--	--	--	--	--	--	--	--	--	--	-	-	-
CL2942.Contig2_Naja-najaA	182	123	33.4402	--	--	--	--	gi|3860086|gb|AF097001.1|AF097001	139	5e-30	Naja sputatrix post synaptic alpha neurotoxin precursor (ntx) gene, ntx-4 allele, complete cds	--	--	--	--	--	--	--	--	--	--	--	--	--	--	-	-	-
CL443.Contig2_Naja-najaA	240	162	33.3994	--	--	--	--	gi|403315311|gb|JX037355.1|	101	1e-18	Micrurus fulvius clone FQ6DGU405F8FN9 microsatellite sequence	--	--	--	--	--	--	--	--	--	--	--	--	--	--	-	-	-
Unigene31902_Naja-najaA	795	535	33.2983	--	--	--	--	gi|403315046|gb|JX037090.1|	71.9	5e-09	Micrurus fulvius clone FQ6DGU405GGC6L microsatellite sequence	--	--	--	--	--	--	--	--	--	--	--	--	--	--	-	-	-
CL1533.Contig1_Naja-najaA	680	455	33.1084	--	--	--	--	gi|468308032|gb|GAGG011004902.1|	123	1e-24	TSA: Anolis carolinensis k51:5941044 transcribed RNA sequence	--	--	--	--	--	--	--	--	--	--	--	--	--	--	-	-	-
Unigene32535_Naja-najaA	238	159	33.0564	--	--	--	--	gi|403316816|gb|JX038860.1|	139	7e-30	Micrurus fulvius clone FQ6DGU405FUQ8Q microsatellite sequence	--	--	--	--	--	--	--	--	--	--	--	--	--	--	-	-	-
Unigene31825_Naja-najaA	1994	1329	32.9788	--	--	--	--	--	--	--	--	--	--	--	--	--	--	--	--	--	--	--	--	--	--	-	-	-
Unigene13785_Naja-najaA	748	497	32.8769	--	--	--	--	gi|116743558|emb|CT573065.12|	67.9	7e-08	Zebrafish DNA sequence from clone CH211-156M19 in linkage group 20, complete sequence	--	--	--	--	--	--	--	--	--	--	--	--	--	--	-	-	-
Unigene31188_Naja-najaA	896	595	32.8583	--	--	--	--	--	--	--	--	--	--	--	--	--	--	--	--	--	--	--	--	--	--	-	-	-
Unigene15264_Naja-najaA	321	213	32.833	--	--	--	--	gi|238743078|gb|GQ193207.1|	65.9	1e-07	Agkistrodon contortrix clone E33DIFJ02IF7RW microsatellite sequence	--	--	--	--	--	--	--	--	--	--	--	--	--	--	-	-	-
CL2803.Contig3_Naja-najaA	303	200	32.6605	--	--	--	--	--	--	--	--	--	--	--	--	--	--	--	--	--	--	--	--	--	--	-	-	-
CL2918.Contig1_Naja-najaA	1128	744	32.6362	--	--	--	--	gi|403315834|gb|JX037878.1|	228	5e-56	Micrurus fulvius clone FQ6DGU405F0S7I microsatellite sequence	--	--	--	--	--	--	--	--	--	--	--	--	--	--	-	-	-
Unigene32570_Naja-najaA	734	483	32.5602	--	--	--	--	--	--	--	--	--	--	--	--	--	--	--	--	--	--	--	--	--	--	-	-	-
Unigene32958_Naja-najaA	891	586	32.5428	--	--	--	--	gi|238740339|gb|GQ190468.1|	111	6e-21	Agkistrodon contortrix clone E33DIFJ02GMKU1 microsatellite sequence	--	--	--	--	--	--	--	--	--	--	--	--	--	--	-	-	-
Unigene32491_Naja-najaA	732	481	32.5139	--	--	--	--	gi|403315658|gb|JX037702.1|	113	1e-21	Micrurus fulvius clone FQ6DGU405F6112 microsatellite sequence	--	--	--	--	--	--	--	--	--	--	--	--	--	--	-	-	-
Unigene33711_Naja-najaA	1189	780	32.46	--	--	--	--	gi|62463|emb|X12747.1|	95.6	5e-16	Bothrops atrox batroxobin gene (EC 3.4.21.29)	--	--	--	--	--	--	--	--	--	--	--	--	--	--	-	-	-
Unigene33543_Naja-najaA	314	205	32.3043	--	--	--	--	gi|326933739|ref|XR_118559.1|	113	5e-22	PREDICTED: Meleagris gallopavo solute carrier family 41 member 1-like (LOC100547602), miscRNA	--	--	--	--	--	--	--	--	--	--	--	--	--	--	-	-	-
Unigene33269_Naja-najaA	437	285	32.27	--	--	--	--	gi|6562014|emb|AJ251223.1|	383	1e-103	Bungarus multicinctus b1 gene for beta-bungarotoxin B1 chain, exons 1-3	--	--	--	--	--	--	--	--	--	--	--	--	--	--	-	-	-
CL2948.Contig1_Naja-najaA	1419	925	32.2548	--	--	--	--	gi|403314682|gb|JX036726.1|	79.8	3e-11	Micrurus fulvius clone FQ6DGU405FP76E microsatellite sequence	--	--	--	--	--	--	--	--	--	--	--	--	--	--	-	-	-
Unigene33763_Naja-najaA	419	273	32.2392	--	--	--	--	--	--	--	--	--	--	--	--	--	--	--	--	--	--	--	--	--	--	-	-	-
CL2317.Contig1_Naja-najaA	1677	1091	32.1905	--	--	--	--	--	--	--	--	--	--	--	--	--	--	--	--	--	--	--	--	--	--	-	-	-
Unigene33274_Naja-najaA	163	106	32.1776	--	--	--	--	gi|307602750|gb|HM597720.1|	67.9	1e-08	Naja atra clone N044_7B_1 three-finger toxin precursor pseudogene, complete sequence	--	--	--	--	--	--	--	--	--	--	--	--	--	--	-	-	-
Unigene7972_Naja-najaA	999	649	32.1451	--	--	--	--	--	--	--	--	--	--	--	--	--	--	--	--	--	--	--	--	--	--	-	-	-
Unigene25734_Naja-najaA	587	378	31.8632	--	--	--	--	gi|469339222|gb|GAGG010127842.1|	228	2e-56	TSA: Anolis carolinensis k26:11687795 transcribed RNA sequence	--	--	--	--	--	--	--	--	--	--	--	--	--	--	-	-	-
Unigene32864_Naja-najaA	411	264	31.7832	--	--	--	--	gi|403315849|gb|JX037893.1|	109	1e-20	Micrurus fulvius clone FQ6DGU405FS89Q microsatellite sequence	--	--	--	--	--	--	--	--	--	--	--	--	--	--	-	-	-
Unigene33328_Naja-najaA	852	547	31.7675	--	--	--	--	gi|8953900|gb|AF101236.1|	1396	0	Naja sputatrix neutral phospholipase A2 (NPLA2) gene, complete cds	--	--	--	--	--	--	--	--	--	--	--	--	--	--	-	-	-
Unigene9608_Naja-najaA	337	216	31.7146	--	--	--	--	--	--	--	--	--	--	--	--	--	--	--	--	--	--	--	--	--	--	-	-	-
CL2849.Contig1_Naja-najaA	231	148	31.7019	--	--	--	--	--	--	--	--	--	--	--	--	--	--	--	--	--	--	--	--	--	--	-	-	-
Unigene31469_Naja-najaA	420	269	31.6912	--	--	--	--	--	--	--	--	--	--	--	--	--	--	--	--	--	--	--	--	--	--	-	-	-
Unigene32790_Naja-najaA	261	167	31.66	--	--	--	--	--	--	--	--	--	--	--	--	--	--	--	--	--	--	--	--	--	--	-	-	-
CL2963.Contig1_Naja-najaA	538	344	31.6382	--	--	--	--	--	--	--	--	--	--	--	--	--	--	--	--	--	--	--	--	--	--	-	-	-
Unigene7962_Naja-najaA	445	284	31.5787	--	--	--	--	--	--	--	--	--	--	--	--	--	--	--	--	--	--	--	--	--	--	-	-	-
CL672.Contig2_Naja-najaA	152	97	31.5765	--	--	--	--	gi|3860086|gb|AF097001.1|AF097001	168	4e-39	Naja sputatrix post synaptic alpha neurotoxin precursor (ntx) gene, ntx-4 allele, complete cds	--	--	--	--	--	--	--	--	--	--	--	--	--	--	-	-	-
Unigene33750_Naja-najaA	433	276	31.5396	--	--	--	--	gi|469109429|gb|GAGG010404696.1|	389	1e-105	TSA: Anolis carolinensis k31:13349079 transcribed RNA sequence	--	--	--	--	--	--	--	--	--	--	--	--	--	--	-	-	-
Unigene33231_Naja-najaA	1197	762	31.499	--	--	--	--	--	--	--	--	--	--	--	--	--	--	--	--	--	--	--	--	--	--	-	-	-
Unigene14466_Naja-najaA	417	265	31.4445	--	--	--	--	--	--	--	--	--	--	--	--	--	--	--	--	--	--	--	--	--	--	-	-	-
Unigene7797_Naja-najaA	597	379	31.4123	--	--	--	--	--	--	--	--	--	--	--	--	--	--	--	--	--	--	--	--	--	--	-	-	-
Unigene33519_Naja-najaA	393	249	31.3503	--	--	--	--	--	--	--	--	--	--	--	--	--	--	--	--	--	--	--	--	--	--	-	-	-
Unigene7785_Naja-najaA	336	212	31.2199	--	--	--	--	--	--	--	--	--	--	--	--	--	--	--	--	--	--	--	--	--	--	-	-	-
Unigene519_Naja-najaA	291	183	31.1167	--	--	--	--	gi|468524765|gb|GAGG010898512.1|	65.9	1e-07	TSA: Anolis carolinensis k46:6993759 transcribed RNA sequence	--	--	--	--	--	--	--	--	--	--	--	--	--	--	-	-	-
Unigene32087_Naja-najaA	1719	1080	31.0873	--	--	--	--	--	--	--	--	--	--	--	--	--	--	--	--	--	--	--	--	--	--	-	-	-
Unigene30954_Naja-najaA	440	276	31.0379	--	--	--	--	--	--	--	--	--	--	--	--	--	--	--	--	--	--	--	--	--	--	-	-	-
Unigene527_Naja-najaA	229	143	30.8984	--	--	--	--	gi|468291434|gb|GAGG011013234.1|	67.9	2e-08	TSA: Anolis carolinensis k51:630070 transcribed RNA sequence	--	--	--	--	--	--	--	--	--	--	--	--	--	--	-	-	-
Unigene32569_Naja-najaA	2056	1282	30.8532	--	--	--	--	gi|469352107|gb|GAGG010114957.1|	97.6	2e-16	TSA: Anolis carolinensis k26:10880840 transcribed RNA sequence	--	--	--	--	--	--	--	--	--	--	--	--	--	--	-	-	-
CL1980.Contig1_Naja-najaA	752	466	30.6622	--	--	--	--	--	--	--	--	--	--	--	--	--	--	--	--	--	--	--	--	--	--	-	-	-
Unigene25521_Naja-najaA	861	533	30.6309	--	--	--	--	--	--	--	--	--	--	--	--	--	--	--	--	--	--	--	--	--	--	-	-	-
CL2919.Contig1_Naja-najaA	2100	1294	30.4895	--	--	--	--	gi|238748593|gb|GQ198722.1|	93.7	3e-15	Agkistrodon contortrix clone E33DIFJ02GJHY2 microsatellite sequence	--	--	--	--	--	--	--	--	--	--	--	--	--	--	-	-	-
Unigene270_Naja-najaA	428	263	30.4052	--	--	--	--	gi|108744285|gb|DQ533832.1|	410	1e-111	Tropidechis carinatus venom prothrombin activator trocarin D gene, promoter region and complete cds	--	--	--	--	--	--	--	--	--	--	--	--	--	--	-	-	-
Unigene121_Naja-najaA	158	97	30.3774	--	--	--	--	--	--	--	--	--	--	--	--	--	--	--	--	--	--	--	--	--	--	-	-	-
Unigene27173_Naja-najaA	178	109	30.3	--	--	--	--	--	--	--	--	--	--	--	--	--	--	--	--	--	--	--	--	--	--	-	-	-
Unigene33233_Naja-najaA	368	225	30.2531	--	--	--	--	gi|238747273|gb|GQ197402.1|	83.8	5e-13	Agkistrodon contortrix clone E33DIFJ02G08F2 microsatellite sequence	--	--	--	--	--	--	--	--	--	--	--	--	--	--	-	-	-
Unigene14996_Naja-najaA	869	531	30.235	--	--	--	--	--	--	--	--	--	--	--	--	--	--	--	--	--	--	--	--	--	--	-	-	-
Unigene32767_Naja-najaA	2745	1676	30.2111	--	--	--	--	gi|469183735|gb|GAGG010330390.1|	143	5e-30	TSA: Anolis carolinensis k26:8272054 transcribed RNA sequence	--	--	--	--	--	--	--	--	--	--	--	--	--	--	-	-	-
Unigene32981_Naja-najaA	190	116	30.2092	--	--	--	--	--	--	--	--	--	--	--	--	--	--	--	--	--	--	--	--	--	--	-	-	-
Unigene32941_Naja-najaA	634	387	30.2035	--	--	--	--	--	--	--	--	--	--	--	--	--	--	--	--	--	--	--	--	--	--	-	-	-
CL1987.Contig1_Naja-najaA	1793	1094	30.1907	--	--	--	--	gi|238738134|gb|GQ188263.1|	71.9	1e-08	Agkistrodon contortrix clone E33DIFJ02HUGLT microsatellite sequence	--	--	--	--	--	--	--	--	--	--	--	--	--	--	-	-	-
Unigene33555_Naja-najaA	182	111	30.1778	--	--	--	--	gi|238739959|gb|GQ190088.1|	87.7	2e-14	Agkistrodon contortrix clone E33DIFJ02GFWYB microsatellite sequence	--	--	--	--	--	--	--	--	--	--	--	--	--	--	-	-	-
CL1779.Contig1_Naja-najaA	1031	628	30.1395	--	--	--	--	--	--	--	--	--	--	--	--	--	--	--	--	--	--	--	--	--	--	-	-	-
Unigene7802_Naja-najaA	904	550	30.1044	--	--	--	--	gi|466623974|gb|GAGC011024268.1|	373	1e-99	TSA: Anolis carolinensis k41:14172428 transcribed RNA sequence	--	--	--	--	--	--	--	--	--	--	--	--	--	--	-	-	-
Unigene632_Naja-najaA	344	209	30.0624	--	--	--	--	gi|403315182|gb|JX037226.1|	174	2e-40	Micrurus fulvius clone FQ6DGU405F3LQ1 microsatellite sequence	--	--	--	--	--	--	--	--	--	--	--	--	--	--	-	-	-
Unigene15177_Naja-najaA	332	201	29.9567	--	--	--	--	--	--	--	--	--	--	--	--	--	--	--	--	--	--	--	--	--	--	-	-	-
Unigene33180_Naja-najaA	152	92	29.9488	--	--	--	--	--	--	--	--	--	--	--	--	--	--	--	--	--	--	--	--	--	--	-	-	-
Unigene32751_Naja-najaA	772	467	29.932	--	--	--	--	gi|468878853|gb|GAGG010625905.1|	61.9	4e-06	TSA: Anolis carolinensis k36:6978438 transcribed RNA sequence	--	--	--	--	--	--	--	--	--	--	--	--	--	--	-	-	-
Unigene25526_Naja-najaA	306	185	29.9148	--	--	--	--	--	--	--	--	--	--	--	--	--	--	--	--	--	--	--	--	--	--	-	-	-
Unigene32548_Naja-najaA	2260	1365	29.8854	--	--	--	--	gi|468885533|gb|GAGG010619225.1|	172	5e-39	TSA: Anolis carolinensis k36:6505724 transcribed RNA sequence	--	--	--	--	--	--	--	--	--	--	--	--	--	--	-	-	-
Unigene28187_Naja-najaA	163	98	29.7491	--	--	--	--	--	--	--	--	--	--	--	--	--	--	--	--	--	--	--	--	--	--	-	-	-
Unigene32291_Naja-najaA	504	303	29.7473	--	--	--	--	--	--	--	--	--	--	--	--	--	--	--	--	--	--	--	--	--	--	-	-	-
CL2071.Contig2_Naja-najaA	534	321	29.744	--	--	--	--	gi|226918746|gb|FJ790443.1|	224	3e-55	Bothrops jararaca toxin 1 (Tox1) gene, partial cds	--	--	--	--	--	--	--	--	--	--	--	--	--	--	-	-	-
Unigene33822_Naja-najaA	223	134	29.7328	--	--	--	--	--	--	--	--	--	--	--	--	--	--	--	--	--	--	--	--	--	--	-	-	-
Unigene30384_Naja-najaA	159	95	29.5639	--	--	--	--	--	--	--	--	--	--	--	--	--	--	--	--	--	--	--	--	--	--	-	-	-
Unigene33397_Naja-najaA	231	138	29.5599	--	--	--	--	--	--	--	--	--	--	--	--	--	--	--	--	--	--	--	--	--	--	-	-	-
Unigene33760_Naja-najaA	647	386	29.5201	--	--	--	--	gi|238747731|gb|GQ197860.1|	79.8	2e-11	Agkistrodon contortrix clone E33DIFJ02FNL0G microsatellite sequence	--	--	--	--	--	--	--	--	--	--	--	--	--	--	-	-	-
CL2953.Contig5_Naja-najaA	258	153	29.3432	--	--	--	--	gi|238740262|gb|GQ190391.1|	119	7e-24	Agkistrodon contortrix clone E33DIFJ02F0L0I microsatellite sequence	--	--	--	--	--	--	--	--	--	--	--	--	--	--	-	-	-
CL109.Contig1_Naja-najaA	1414	837	29.2895	--	--	--	--	gi|403316286|gb|JX038330.1|	418	1e-113	Micrurus fulvius clone FQ6DGU405F26OU microsatellite sequence	--	--	--	--	--	--	--	--	--	--	--	--	--	--	-	-	-
Unigene33049_Naja-najaA	387	229	29.2793	--	--	--	--	--	--	--	--	--	--	--	--	--	--	--	--	--	--	--	--	--	--	-	-	-
Unigene31948_Naja-najaA	215	127	29.2281	--	--	--	--	gi|238746645|gb|GQ196774.1|	71.9	1e-09	Agkistrodon contortrix clone E33DIFJ02FS61S microsatellite sequence	--	--	--	--	--	--	--	--	--	--	--	--	--	--	-	-	-
Unigene15236_Naja-najaA	283	167	29.1988	--	--	--	--	gi|403316842|gb|JX038886.1|	65.9	9e-08	Micrurus fulvius clone FQ6DGU405FUS7O microsatellite sequence	--	--	--	--	--	--	--	--	--	--	--	--	--	--	-	-	-
Unigene32259_Naja-najaA	573	338	29.1875	--	--	--	--	gi|469243244|gb|GAGG010223820.1|	301	2e-78	TSA: Anolis carolinensis k26:17219676 transcribed RNA sequence	--	--	--	--	--	--	--	--	--	--	--	--	--	--	-	-	-
CL2473.Contig1_Naja-najaA	509	300	29.1635	--	--	--	--	--	--	--	--	--	--	--	--	--	--	--	--	--	--	--	--	--	--	-	-	-
Unigene30399_Naja-najaA	859	506	29.1469	--	--	--	--	gi|467025427|gb|GACT010575914.1|	63.9	1e-06	TSA: Anolis carolinensis k31:15787174 transcribed RNA sequence	--	--	--	--	--	--	--	--	--	--	--	--	--	--	-	-	-
Unigene30894_Naja-najaA	770	452	29.0458	--	--	--	--	--	--	--	--	--	--	--	--	--	--	--	--	--	--	--	--	--	--	-	-	-
Unigene15382_Naja-najaA	1524	894	29.0261	--	--	--	--	--	--	--	--	--	--	--	--	--	--	--	--	--	--	--	--	--	--	-	-	-
Unigene33060_Naja-najaA	1210	709	28.9932	--	--	--	--	gi|403317030|gb|JX039074.1|	93.7	2e-15	Micrurus fulvius clone FQ6DGU405FWSPR microsatellite sequence	--	--	--	--	--	--	--	--	--	--	--	--	--	--	-	-	-
Unigene2_Naja-najaA	1386	812	28.9887	--	--	--	--	--	--	--	--	--	--	--	--	--	--	--	--	--	--	--	--	--	--	-	-	-
Unigene32705_Naja-najaA	229	134	28.9537	--	--	--	--	gi|238739941|gb|GQ190070.1|	65.9	8e-08	Agkistrodon contortrix clone E33DIFJ02I6GGE microsatellite sequence	--	--	--	--	--	--	--	--	--	--	--	--	--	--	-	-	-
Unigene468_Naja-najaA	518	303	28.9433	--	--	--	--	--	--	--	--	--	--	--	--	--	--	--	--	--	--	--	--	--	--	-	-	-
CL1031.Contig2_Naja-najaA	260	152	28.9272	--	--	--	--	gi|403316804|gb|JX038848.1|	121	2e-24	Micrurus fulvius clone FQ6DGU405F1E32 microsatellite sequence	--	--	--	--	--	--	--	--	--	--	--	--	--	--	-	-	-
Unigene14444_Naja-najaA	268	156	28.8022	--	--	--	--	gi|468347930|gb|GAGG010984975.1|	67.9	2e-08	TSA: Anolis carolinensis k51:4864727 transcribed RNA sequence	--	--	--	--	--	--	--	--	--	--	--	--	--	--	-	-	-
Unigene25860_Naja-najaA	975	567	28.7749	--	--	--	--	gi|469239476|gb|GAGG010227588.1|	145	5e-31	TSA: Anolis carolinensis k26:1741889 transcribed RNA sequence	--	--	--	--	--	--	--	--	--	--	--	--	--	--	-	-	-
Unigene30689_Naja-najaA	452	262	28.6813	--	--	--	--	gi|238743425|gb|GQ193554.1|	95.6	2e-16	Agkistrodon contortrix clone E33DIFJ02F2J6V microsatellite sequence	--	--	--	--	--	--	--	--	--	--	--	--	--	--	-	-	-
Unigene375_Naja-najaA	416	241	28.6655	--	--	--	--	gi|403318059|gb|JX040103.1|	81.8	2e-12	Micrurus fulvius clone FQ6DGU405FWTML microsatellite sequence	--	--	--	--	--	--	--	--	--	--	--	--	--	--	-	-	-
Unigene31992_Naja-najaA	651	377	28.6547	--	--	--	--	--	--	--	--	--	--	--	--	--	--	--	--	--	--	--	--	--	--	-	-	-
Unigene32780_Naja-najaA	437	253	28.6467	--	--	--	--	--	--	--	--	--	--	--	--	--	--	--	--	--	--	--	--	--	--	-	-	-
Unigene30154_Naja-najaA	216	125	28.6346	--	--	--	--	--	--	--	--	--	--	--	--	--	--	--	--	--	--	--	--	--	--	-	-	-
Unigene33232_Naja-najaA	322	186	28.582	--	--	--	--	--	--	--	--	--	--	--	--	--	--	--	--	--	K01950	7e-06	49.3	spu:575432	NAD+ synthase (glutamine-hydrolysing) [EC:6.3.5.1]	-	-	-
Unigene28622_Naja-najaA	1047	604	28.5447	--	--	--	--	--	--	--	--	--	--	--	--	--	--	--	--	--	--	--	--	--	--	-	-	-
Unigene25666_Naja-najaA	341	196	28.4405	--	--	--	--	--	--	--	--	--	--	--	--	--	--	--	--	--	--	--	--	--	--	-	-	-
Unigene33416_Naja-najaA	249	143	28.4166	--	--	--	--	--	--	--	--	--	--	--	--	--	--	--	--	--	--	--	--	--	--	-	-	-
Unigene277_Naja-najaA	393	225	28.3286	--	--	--	--	gi|261330942|emb|FN554972.1|	60	8e-06	Trypanosoma brucei gambiense DAL972 chromosome 9, complete sequence	--	--	--	--	--	--	--	--	--	--	--	--	--	--	-	-	-
Unigene33674_Naja-najaA	1207	691	28.3274	--	--	--	--	gi|238740319|gb|GQ190448.1|	91.7	8e-15	Agkistrodon contortrix clone E33DIFJ02I4XZH microsatellite sequence	--	--	--	--	--	--	--	--	--	--	--	--	--	--	-	-	-
Unigene32330_Naja-najaA	201	115	28.3098	--	--	--	--	gi|311223819|gb|HQ270463.1|	369	3e-99	Daboia russellii siamensis RVV-V gamma-like protein precursor, mRNA, complete cds	--	--	--	--	--	--	--	--	--	--	--	--	--	--	-	-	-
Unigene30183_Naja-najaA	308	176	28.2747	--	--	--	--	gi|466634898|gb|GACT010770504.1|	246	5e-62	TSA: Anolis carolinensis k36:12319088 transcribed RNA sequence	--	--	--	--	--	--	--	--	--	--	--	--	--	--	-	-	-
Unigene28444_Naja-najaA	268	153	28.2483	--	--	--	--	--	--	--	--	--	--	--	--	--	--	--	--	--	--	--	--	--	--	-	-	-
Unigene29379_Naja-najaA	501	286	28.2464	--	--	--	--	gi|403315120|gb|JX037164.1|	89.7	1e-14	Micrurus fulvius clone FQ6DGU405FW3SV microsatellite sequence	--	--	--	--	--	--	--	--	--	--	--	--	--	--	-	-	-
Unigene8396_Naja-najaA	286	163	28.2005	--	--	--	--	gi|2231121|emb|X84017.1|	442	1e-121	V.ammodytes ammodytin L gene	--	--	--	--	--	--	--	--	--	--	--	--	--	--	-	-	-
Unigene30741_Naja-najaA	1507	858	28.1715	--	--	--	--	--	--	--	--	--	--	--	--	--	--	--	--	--	--	--	--	--	--	-	-	-
CL227.Contig3_Naja-najaA	405	230	28.1001	--	--	--	--	gi|88792619|gb|DQ393704.1|	246	7e-62	Elaphe dione clone ela2 Squam-1 SINE repeat sequence	--	--	--	--	--	--	--	--	--	--	--	--	--	--	-	-	-
Unigene25549_Naja-najaA	1305	741	28.0959	--	--	--	--	gi|465160836|gb|GACT011387411.1|	383	1e-102	TSA: Anolis carolinensis k56:4218632 transcribed RNA sequence	--	--	--	--	--	--	--	--	--	--	--	--	--	--	-	-	-
Unigene28050_Naja-najaA	210	119	28.039	--	--	--	--	--	--	--	--	--	--	--	--	--	--	--	--	--	--	--	--	--	--	-	-	-
Unigene15384_Naja-najaA	818	463	28.0068	--	--	--	--	--	--	--	--	--	--	--	--	--	--	--	--	--	--	--	--	--	--	-	-	-
Unigene7477_Naja-najaA	186	105	27.9326	--	--	--	--	--	--	--	--	--	--	--	--	--	--	--	--	--	--	--	--	--	--	-	-	-
Unigene33208_Naja-najaA	1336	754	27.9255	--	--	--	--	gi|238748757|gb|GQ198886.1|	115	6e-22	Agkistrodon contortrix clone E33DIFJ02I7FE2 microsatellite sequence	--	--	--	--	--	--	--	--	--	--	--	--	--	--	-	-	-
CL108.Contig1_Naja-najaA	424	239	27.8912	--	--	--	--	--	--	--	--	--	--	--	--	--	--	--	--	--	--	--	--	--	--	-	-	-
Unigene32784_Naja-najaA	820	462	27.8781	--	--	--	--	gi|70927664|gb|DQ103590.1|	882	0	Ophiophagus hannah Ohanin precursor, gene, complete cds	--	--	--	--	--	--	--	--	--	--	--	--	--	--	-	-	-
Unigene30182_Naja-najaA	460	259	27.8598	--	--	--	--	gi|468506859|gb|GAGG010907496.1|	97.6	5e-17	TSA: Anolis carolinensis k46:7468375 transcribed RNA sequence	--	--	--	--	--	--	--	--	--	--	--	--	--	--	-	-	-
CL602.Contig3_Naja-najaA	240	135	27.8329	--	--	--	--	--	--	--	--	--	--	--	--	--	--	--	--	--	--	--	--	--	--	-	-	-
Unigene33823_Naja-najaA	345	194	27.8239	--	--	--	--	gi|209361478|emb|CU639410.10|	60	7e-06	Zebrafish DNA sequence from clone CH1073-118F9 in linkage group 2, complete sequence	--	--	--	--	--	--	--	--	--	--	--	--	--	--	-	-	-
Unigene14523_Naja-najaA	217	122	27.8186	--	--	--	--	--	--	--	--	--	--	--	--	--	--	--	--	--	--	--	--	--	--	-	-	-
Unigene31171_Naja-najaA	714	401	27.7896	--	--	--	--	gi|71897050|ref|NM_001031347.1|	93.7	1e-15	Gallus gallus cold inducible RNA binding protein (CIRBP), mRNA	--	--	--	--	--	--	--	--	--	--	--	--	--	--	-	-	-
Unigene25733_Naja-najaA	932	523	27.7665	--	--	--	--	--	--	--	--	--	--	--	--	--	--	--	--	--	--	--	--	--	--	-	-	-
Unigene7769_Naja-najaA	1154	646	27.6989	--	--	--	--	gi|238735063|gb|GQ185192.1|	65.9	4e-07	Agkistrodon contortrix clone E33DIFJ02JKA4J microsatellite sequence	--	--	--	--	--	--	--	--	--	--	--	--	--	--	-	-	-
CL2374.Contig2_Naja-najaA	195	109	27.6584	--	--	--	--	--	--	--	--	--	--	--	--	--	--	--	--	--	--	--	--	--	--	-	-	-
Unigene33418_Naja-najaA	154	86	27.6321	--	--	--	--	--	--	--	--	--	--	--	--	--	--	--	--	--	--	--	--	--	--	-	-	-
Unigene30003_Naja-najaA	205	114	27.5161	--	--	--	--	--	--	--	--	--	--	--	--	--	--	--	--	--	--	--	--	--	--	-	-	-
Unigene25618_Naja-najaA	446	248	27.5139	--	--	--	--	--	--	--	--	--	--	--	--	--	--	--	--	--	--	--	--	--	--	-	-	-
Unigene31391_Naja-najaA	687	381	27.4412	--	--	--	--	--	--	--	--	--	--	--	--	--	--	--	--	--	--	--	--	--	--	-	-	-
Unigene7996_Naja-najaA	361	200	27.4131	--	--	--	--	--	--	--	--	--	--	--	--	--	--	--	--	--	--	--	--	--	--	-	-	-
Unigene31063_Naja-najaA	726	402	27.3984	--	--	--	--	--	--	--	--	--	--	--	--	--	--	--	--	--	--	--	--	--	--	-	-	-
Unigene26874_Naja-najaA	177	98	27.3961	--	--	--	--	gi|469311946|gb|GAGG010155118.1|	264	1e-67	TSA: Anolis carolinensis k26:1341869 transcribed RNA sequence	--	--	--	--	--	--	--	--	--	--	--	--	--	--	-	-	-
Unigene31951_Naja-najaA	197	109	27.3776	--	--	--	--	gi|238737169|gb|GQ187298.1|	77.8	2e-11	Agkistrodon contortrix clone E33DIFJ02GHDWS microsatellite sequence	--	--	--	--	--	--	--	--	--	--	--	--	--	--	-	-	-
Unigene180_Naja-najaA	255	141	27.3599	--	--	--	--	gi|468291434|gb|GAGG011013234.1|	71.9	1e-09	TSA: Anolis carolinensis k51:630070 transcribed RNA sequence	--	--	--	--	--	--	--	--	--	--	--	--	--	--	-	-	-
Unigene31747_Naja-najaA	161	89	27.3527	--	--	--	--	--	--	--	--	--	--	--	--	--	--	--	--	--	--	--	--	--	--	-	-	-
Unigene33761_Naja-najaA	326	180	27.3206	--	--	--	--	--	--	--	--	--	--	--	--	--	--	--	--	--	--	--	--	--	--	-	-	-
Unigene32602_Naja-najaA	203	112	27.2997	--	--	--	--	gi|238746822|gb|GQ196951.1|	65.9	7e-08	Agkistrodon contortrix clone E33DIFJ02HBIXU microsatellite sequence	--	--	--	--	--	--	--	--	--	--	--	--	--	--	-	-	-
Unigene30266_Naja-najaA	842	464	27.2673	--	--	--	--	--	--	--	--	--	--	--	--	--	--	--	--	--	--	--	--	--	--	-	-	-
Unigene15254_Naja-najaA	377	207	27.1684	--	--	--	--	--	--	--	--	--	--	--	--	--	--	--	--	--	--	--	--	--	--	-	-	-
Unigene32549_Naja-najaA	2240	1229	27.1481	--	--	--	--	--	--	--	--	--	--	--	--	--	--	--	--	--	--	--	--	--	--	-	-	-
Unigene33715_Naja-najaA	1197	656	27.1172	--	--	--	--	gi|125744602|gb|EF405874.1|	1497	0	Lapemis hardwickii phosphatase-like mRNA, partial sequence	--	--	--	--	--	--	--	--	--	--	--	--	--	--	-	-	-
Unigene33091_Naja-najaA	1769	968	27.0759	--	--	--	--	gi|403318059|gb|JX040103.1|	91.7	1e-14	Micrurus fulvius clone FQ6DGU405FWTML microsatellite sequence	--	--	--	--	--	--	--	--	--	--	--	--	--	--	-	-	-
Unigene15288_Naja-najaA	890	487	27.0754	--	--	--	--	--	--	--	--	--	--	--	--	--	--	--	--	--	--	--	--	--	--	-	-	-
Unigene32497_Naja-najaA	1082	591	27.0269	--	--	--	--	--	--	--	--	--	--	--	--	--	--	--	--	--	--	--	--	--	--	-	-	-
Unigene25994_Naja-najaA	458	250	27.0091	--	--	--	--	gi|238737042|gb|GQ187171.1|	65.9	2e-07	Agkistrodon contortrix clone E33DIFJ02IWW5X microsatellite sequence	--	--	--	--	--	--	--	--	--	--	--	--	--	--	-	-	-
Unigene29723_Naja-najaA	402	219	26.9559	--	--	--	--	--	--	--	--	--	--	--	--	--	--	--	--	--	--	--	--	--	--	-	-	-
Unigene25951_Naja-najaA	984	535	26.9026	--	--	--	--	gi|463167790|gb|GAFZ01104674.1|	63.9	1e-06	TSA: Anolis carolinensis comp47629_c0_seq1 transcribed RNA sequence	--	--	--	--	--	--	--	--	--	--	--	--	--	--	-	-	-
Unigene28296_Naja-najaA	186	101	26.8685	--	--	--	--	--	--	--	--	--	--	--	--	--	--	--	--	--	--	--	--	--	--	-	-	-
Unigene32541_Naja-najaA	269	146	26.8557	--	--	--	--	--	--	--	--	--	--	--	--	--	--	--	--	--	--	--	--	--	--	-	-	-
Unigene33098_Naja-najaA	2542	1371	26.6869	--	--	--	--	gi|238748757|gb|GQ198886.1|	99.6	7e-17	Agkistrodon contortrix clone E33DIFJ02I7FE2 microsatellite sequence	--	--	--	--	--	--	--	--	--	--	--	--	--	--	-	-	-
CL2684.Contig1_Naja-najaA	280	151	26.6842	--	--	--	--	gi|403314787|gb|JX036831.1|	161	2e-36	Micrurus fulvius clone FQ6DGU405FQ3U1 microsatellite sequence	--	--	--	--	--	--	--	--	--	--	--	--	--	--	-	-	-
Unigene32257_Naja-najaA	413	222	26.5974	--	--	--	--	gi|463146740|gb|GAFZ01111757.1|	297	2e-77	TSA: Anolis carolinensis comp6969_c0_seq1 transcribed RNA sequence	--	--	--	--	--	--	--	--	--	--	--	--	--	--	-	-	-
Unigene8014_Naja-najaA	492	264	26.5506	--	--	--	--	--	--	--	--	--	--	--	--	--	--	--	--	--	--	--	--	--	--	-	-	-
Unigene31772_Naja-najaA	164	88	26.5506	--	--	--	--	gi|4850228|emb|Y12493.2|	194	8e-47	Naja atra gene encoding cardiotoxin 4	--	--	--	--	--	--	--	--	--	--	--	--	--	--	-	-	-
CL3107.Contig1_Naja-najaA	853	457	26.5096	--	--	--	--	gi|336042223|gb|HM627207.1|	115	4e-22	Drysdalia coronoides Vesp23 mRNA, complete cds	--	--	--	--	--	--	--	--	--	--	--	--	--	--	-	-	-
CL591.Contig3_Naja-najaA	224	120	26.5075	--	--	--	--	gi|469191|dbj|D28871.1|AGKAHB	117	2e-23	Gloydius halys gene for prepro-halystatin 2 and 3, partial cds	--	--	--	--	--	--	--	--	--	--	--	--	--	--	-	-	-
Unigene29300_Naja-najaA	267	143	26.5009	--	--	--	--	--	--	--	--	--	--	--	--	--	--	--	--	--	--	--	--	--	--	-	-	-
Unigene9213_Naja-najaA	187	100	26.4602	--	--	--	--	gi|306756037|gb|GU570567.1|	307	9e-81	Macrovipera lebetina serine protease VLSP-3 precursor, mRNA, complete cds	--	--	--	--	--	--	--	--	--	--	--	--	--	--	-	-	-
CL152.Contig1_Naja-najaA	159	85	26.4519	--	--	--	--	gi|39652289|dbj|AB111958.1|	77.8	1e-11	Laticauda semifasciata pla2 gene for phospholipase A2, promoter region, clone:LsPLA2GL1-1	--	--	--	--	--	--	--	--	--	--	--	--	--	--	-	-	-
Unigene15347_Naja-najaA	176	94	26.4272	--	--	--	--	--	--	--	--	--	--	--	--	--	--	--	--	--	--	--	--	--	--	-	-	-
Unigene28569_Naja-najaA	2260	1205	26.3824	--	--	--	--	gi|464708630|gb|GAGA01093083.1|	170	2e-38	TSA: Anolis carolinensis k26_14566843 transcribed RNA sequence	--	--	--	--	--	--	--	--	--	--	--	--	--	--	-	-	-
Unigene31732_Naja-najaA	542	288	26.2923	--	--	--	--	--	--	--	--	--	--	--	--	--	--	--	--	--	--	--	--	--	--	-	-	-
CL1980.Contig2_Naja-najaA	780	413	26.1994	--	--	--	--	--	--	--	--	--	--	--	--	--	--	--	--	--	--	--	--	--	--	-	-	-
Unigene19815_Naja-najaA	422	223	26.1474	--	--	--	--	gi|468969896|gb|GAGG010539047.1|	77.8	4e-11	TSA: Anolis carolinensis k36:10815356 transcribed RNA sequence	--	--	--	--	--	--	--	--	--	--	--	--	--	--	-	-	-
Unigene26075_Naja-najaA	383	202	26.0968	--	--	--	--	gi|466584075|gb|GACT010795951.1|	212	9e-52	TSA: Anolis carolinensis k36:2517496 transcribed RNA sequence	--	--	--	--	--	--	--	--	--	--	--	--	--	--	-	-	-
Unigene14807_Naja-najaA	207	109	26.055	--	--	--	--	--	--	--	--	--	--	--	--	--	--	--	--	--	--	--	--	--	--	-	-	-
Unigene14447_Naja-najaA	247	130	26.0425	--	--	--	--	gi|403318158|gb|JX040202.1|	85.7	9e-14	Micrurus fulvius clone FQ6DGU405F6OFG microsatellite sequence	--	--	--	--	--	--	--	--	--	--	--	--	--	--	-	-	-
Unigene32822_Naja-najaA	291	153	26.0156	--	--	--	--	gi|403317947|gb|JX039991.1|	93.7	4e-16	Micrurus fulvius clone FQ6DGU405FS7OZ microsatellite sequence	--	--	--	--	--	--	--	--	--	--	--	--	--	--	-	-	-
Unigene7462_Naja-najaA	219	115	25.983	--	--	--	--	gi|465788771|gb|GACT011079033.1|	97.6	2e-17	TSA: Anolis carolinensis k41:9471624 transcribed RNA sequence	--	--	--	--	--	--	--	--	--	--	--	--	--	--	-	-	-
Unigene479_Naja-najaA	612	321	25.9531	--	--	--	--	gi|226918734|gb|FJ790437.1|	107	6e-20	Bothrops jararaca toxin 1 (Tox1) gene, partial cds	--	--	--	--	--	--	--	--	--	--	--	--	--	--	-	-	-
Unigene33846_Naja-najaA	273	143	25.9184	--	--	--	--	--	--	--	--	--	--	--	--	--	--	--	--	--	--	--	--	--	--	-	-	-
Unigene33409_Naja-najaA	528	276	25.8649	--	--	--	--	gi|238737932|gb|GQ188061.1|	99.6	1e-17	Agkistrodon contortrix clone E33DIFJ02FY6SI microsatellite sequence	--	--	--	--	--	--	--	--	--	--	--	--	--	--	-	-	-
Unigene66_Naja-najaA	848	443	25.849	--	--	--	--	gi|403315869|gb|JX037913.1|	93.7	1e-15	Micrurus fulvius clone FQ6DGU405GG50L microsatellite sequence	--	--	--	--	--	--	--	--	--	--	--	--	--	--	-	-	-
Unigene25697_Naja-najaA	525	274	25.8242	--	--	--	--	--	--	--	--	--	--	--	--	--	--	--	--	--	--	--	--	--	--	-	-	-
Unigene33177_Naja-najaA	232	121	25.8067	--	--	--	--	--	--	--	--	--	--	--	--	--	--	--	--	--	--	--	--	--	--	-	-	-
Unigene33582_Naja-najaA	190	99	25.782	--	--	--	--	--	--	--	--	--	--	--	--	--	--	--	--	--	--	--	--	--	--	-	-	-
Unigene28136_Naja-najaA	177	92	25.7188	--	--	--	--	--	--	--	--	--	--	--	--	--	--	--	--	--	--	--	--	--	--	-	-	-
Unigene33077_Naja-najaA	456	237	25.7169	--	--	--	--	gi|403317030|gb|JX039074.1|	121	3e-24	Micrurus fulvius clone FQ6DGU405FWSPR microsatellite sequence	--	--	--	--	--	--	--	--	--	--	--	--	--	--	-	-	-
Unigene30005_Naja-najaA	628	326	25.6858	--	--	--	--	--	--	--	--	--	--	--	--	--	--	--	--	--	--	--	--	--	--	-	-	-
Unigene31275_Naja-najaA	499	259	25.6823	--	--	--	--	--	--	--	--	--	--	--	--	--	--	--	--	--	--	--	--	--	--	-	-	-
Unigene33506_Naja-najaA	164	85	25.6455	--	--	--	--	gi|403314682|gb|JX036726.1|	93.7	2e-16	Micrurus fulvius clone FQ6DGU405FP76E microsatellite sequence	--	--	--	--	--	--	--	--	--	--	--	--	--	--	-	-	-
Unigene32041_Naja-najaA	1085	562	25.6296	--	--	--	--	--	--	--	--	--	--	--	--	--	--	--	--	--	--	--	--	--	--	-	-	-
Unigene25716_Naja-najaA	1503	778	25.6127	--	--	--	--	--	--	--	--	--	--	--	--	--	--	--	--	--	--	--	--	--	--	-	-	-
CL3033.Contig1_Naja-najaA	574	297	25.6024	--	--	--	--	gi|4688961|emb|Y18957.1|	97.6	6e-17	Naja atra gene for cardiotoxin 10	--	--	--	--	--	--	--	--	--	--	--	--	--	--	-	-	-
Unigene271_Naja-najaA	633	327	25.5611	--	--	--	--	gi|108744283|gb|DQ533831.1|	307	3e-80	Tropidechis carinatus blood coagulation factor X gene, promoter region and complete cds	--	--	--	--	--	--	--	--	--	--	--	--	--	--	-	-	-
Unigene31932_Naja-najaA	990	511	25.54	--	--	--	--	gi|156627607|gb|AC202623.8|	65.9	4e-07	Macaca mulatta BAC CH250-37P11 (Children's Hospital Oakland Research Institute Rhesus macaque Adult Male BAC Library) complete sequence	--	--	--	--	--	--	--	--	--	--	--	--	--	--	-	-	-
Unigene28383_Naja-najaA	250	129	25.532	--	--	--	--	gi|403316279|gb|JX038323.1|	65.9	8e-08	Micrurus fulvius clone FQ6DGU405FU4CH microsatellite sequence	--	--	--	--	--	--	--	--	--	--	--	--	--	--	-	-	-
Unigene33723_Naja-najaA	1386	714	25.49	--	--	--	--	--	--	--	--	--	--	--	--	--	--	--	--	--	--	--	--	--	--	-	-	-
Unigene33767_Naja-najaA	300	154	25.4001	--	--	--	--	--	--	--	--	--	--	--	--	--	--	--	--	--	--	--	--	--	--	-	-	-
Unigene32425_Naja-najaA	150	77	25.4001	--	--	--	--	--	--	--	--	--	--	--	--	--	--	--	--	--	--	--	--	--	--	-	-	-
Unigene31394_Naja-najaA	745	382	25.3713	--	--	--	--	gi|403316279|gb|JX038323.1|	75.8	3e-10	Micrurus fulvius clone FQ6DGU405FU4CH microsatellite sequence	--	--	--	--	--	--	--	--	--	--	--	--	--	--	-	-	-
Unigene29707_Naja-najaA	835	428	25.3625	--	--	--	--	--	--	--	--	--	--	--	--	--	--	--	--	--	--	--	--	--	--	-	-	-
Unigene10440_Naja-najaA	441	226	25.3574	--	--	--	--	--	--	--	--	--	--	--	--	--	--	--	--	--	--	--	--	--	--	-	-	-
Unigene12513_Naja-najaA	569	291	25.3056	--	--	--	--	--	--	--	--	--	--	--	--	--	--	--	--	--	--	--	--	--	--	-	-	-
Unigene18852_Naja-najaA	749	383	25.3019	--	--	--	--	gi|460119307|gb|GAFU01009707.1|	436	1e-119	TSA: Spodoptera exigua comp2816_c0_seq1 transcribed RNA sequence	--	--	--	--	--	--	--	--	--	--	--	--	--	--	-	-	-
Unigene32678_Naja-najaA	266	136	25.2984	--	--	--	--	--	--	--	--	--	--	--	--	--	--	--	--	--	--	--	--	--	--	-	-	-
Unigene33221_Naja-najaA	180	92	25.2901	--	--	--	--	--	--	--	--	--	--	--	--	--	--	--	--	--	--	--	--	--	--	-	-	-
Unigene14550_Naja-najaA	462	236	25.2758	--	--	--	--	--	--	--	--	--	--	--	--	--	--	--	--	--	--	--	--	--	--	-	-	-
Unigene33800_Naja-najaA	381	194	25.1949	--	--	--	--	--	--	--	--	--	--	--	--	--	--	--	--	--	--	--	--	--	--	-	-	-
Unigene32341_Naja-najaA	768	391	25.1913	--	--	--	--	--	--	--	--	--	--	--	--	--	--	--	--	--	--	--	--	--	--	-	-	-
Unigene32603_Naja-najaA	493	250	25.0916	--	--	--	--	gi|290760366|gb|GU320306.1|	75.8	2e-10	Pantherophis guttatus HOXC13 (HoxC13) gene, complete cds; and HOXC12 (HoxC12) gene, partial cds	--	--	--	--	--	--	--	--	--	--	--	--	--	--	-	-	-
Unigene28842_Naja-najaA	428	217	25.0872	--	--	--	--	gi|223950590|gb|AC232275.2|	75.8	2e-10	Homo sapiens FOSMID clone WI2-1534F14 from chromosome 8, complete sequence	--	--	--	--	--	--	--	--	--	--	--	--	--	--	-	-	-
Unigene599_Naja-najaA	241	122	25.0483	--	--	--	--	gi|403316158|gb|JX038202.1|	190	2e-45	Micrurus fulvius clone FQ6DGU405GCWHL microsatellite sequence	--	--	--	--	--	--	--	--	--	--	--	--	--	--	-	-	-
Unigene19202_Naja-najaA	278	140	24.9183	--	--	--	--	gi|468304840|gb|GAGG011006494.1|	133	5e-28	TSA: Anolis carolinensis k51:5945199 transcribed RNA sequence	--	--	--	--	--	--	--	--	--	--	--	--	--	--	-	-	-
Unigene25031_Naja-najaA	314	158	24.8979	--	--	--	--	--	--	--	--	--	--	--	--	--	--	--	--	--	--	--	--	--	--	-	-	-
Unigene14509_Naja-najaA	704	354	24.8809	--	--	--	--	--	--	--	--	--	--	--	--	--	--	--	--	--	--	--	--	--	--	-	-	-
Unigene33059_Naja-najaA	404	203	24.8628	--	--	--	--	gi|254039671|ref|NM_001163342.1|	93.7	6e-16	Gallus gallus muscleblind-like 3 (Drosophila) (MBNL3), transcript variant 6, mRNA	--	--	--	--	--	--	--	--	--	--	--	--	--	--	-	-	-
CL2858.Contig2_Naja-najaA	1290	648	24.8554	--	--	--	--	gi|148832228|gb|EF452300.1|	71.9	7e-09	Boiga dendrophila denmotoxin precursor, gene, complete cds	--	--	--	--	--	--	--	--	--	--	--	--	--	--	-	-	-
[truncated: 26,116 more rows]

## Sheet: Non-toxin
geneID	geneLength	CIA_rawfragments(19072674)	CIA_FPKM	Nr-ID	Nr-Score	Nr-Evalue	Nr-annotation
[truncated: 24,229 more rows]
[truncated: 1 more columns]

## Sheet: Toxin
geneID	Gene length	CIA_rawfragments(19072674)	CIA_FPKM	Nr-ID	Nr-Score	Nr-Evalue	Nr-annotation	Species
[truncated: 111 more rows]

[truncated: 3 more sheets: Toxin annotation sequence, Summary, Overall toxin summary]
