# Supplementary material for: Elucidating the Venom Diversity in Sri Lankan Spectacled Cobra (Naja naja) through De Novo Venom Gland Transcriptomics, Venom Proteomics and Toxicity Neutralization
Source: Toxins (Basel). 2021 Aug 10;13(8):558. doi: 10.3390/toxins13080558 (PMC8402536; doi:10.3390/toxins13080558)
Supplement: Supplementary file 1 [file toxins-13-00558-s001.zip › Supplementary file S2 Mass spectrometry analysis of in-gel tryptic digested peptides of RP-HPLC fractions of NN-SL venom.xlsx]

## Sheet: NN-SL Venom Proteome
Protein fraction	MS/MS matched peptide sequence	matched MH+	Mass (ppm)	No of match peptide	Accession No.	Species	Protein name	Mascot Score	% Area under curve	% gel densitometry	% relative abundance
1	TICYNHLTRT	1177.5334	-38.11	2	P82464	Naja kaouthia	Muscarinic toxin-like protein 3	71	0.021604	1	0.021604
	KISLADGNDVRI	1059.4999	-40.65
2*	(-)LECHNQQSSQPPTTK(T)	585.611	3.7	5	P01427	Naja oxiana	Short neurotoxin 1	79.72	0.008645	1	0.008645
	(-)LECHNQQSSQPPTTKTCSGETNCYK(K)	739.575	4.3
	(K)VKPGVNLNCCR(T)	439.558	3.2
	(K)KWWSDHRGTIIER(G)	561.965	5.7
	(K)WWSDHRGTIIER(G)	778.391	-1.2
3a*	(R)CKKFTYGGCGGNANR(F)	563.926	3.3	9	Unigene36921_ESM	Enhydrina schistosa	Protease inhibitor 2	89.43	0.002578	0.3744	0.000965203
	(R)CKKFTYGGCGGNANR(F)	845.384	1.6
	(K)KFTYGGCGGNANR(F)	467.885	5.5
	(K)KFTYGGCGGNANR(F)	701.322	3.2
	(K)KFTYGGCGGNANRFR(T)	568.941	4.3
	(K)KFTYGGCGGNANRFR(T)	852.907	2.2
	(K)GRCNAYITAFYYNPDSR(R)	689.987	5.4
	(K)GRCNAYITAFYYNPDSR(R)	1034.47	2.4
	(R)CNAYITAFYYNPDSR(R)	618.945	4.6
3b							NOT DETERMINED		0.002578	0.6256	0.0016128
4a*	(-)IRCFITPDITSKDCPNGHVCYTK(T)	557.269	1.6	4	P01391	Naja kaouthia	Alpha-elapitoxin-Nk2a	50.65	0.004644	0.8703	0.00404167
	(K)TGVDIQCCSTDNCNPFPTR(K)	747.984	2.8
	(K)TGVDIQCCSTDNCNPFPTR(K)	1121.47	2
	(-)IRCFITPDITSK(D)	725.89	-0.2
4b	KLIPLAYKT	817.4816	-44.79	4	P01446	Naja kaouthia	Cytotoxin 3	51	0.004644	0.1297	0.000602327
	KRGCIDACPKN	962.3963	-60.66
	KYVCCNTDRC	1030.3658	-41.07
	KNLCYKMFMVSNKT	1493.6786	-10.93
5a	IRCFITPDITSKD	1450.63	-98.88	4	P25668	Naja naja	Long neurotoxin 1	102	0.089874	0.06	0.00539244
	RCFITPDITSKD	1181.55	-32.21
	KTWCDGFCSIRGKR	1301.5	-32.66
	KRVDLGCAATCPTVRT	1575.71	-38.34
5b							NOT DETERMINED		0.089874	0.0345	0.00310065
5c	IRCFITPDITSKD	1393.71	-29.29	5	P01391	Naja kaouthia	Alpha-elapitoxin-Nk2a	151	0.089874	0.1711	0.0153774
	RCFITPDITSKD	1181.58	-7.62
	KTWCDAFCSIRG	1315.55	-4.76
	KRVDLGCAATCPTVKT	1433.67	-35.06
	KTGVDIQCCSTDNCNPFPTRKR	2198.9	-28.5
5d	RCFITPDITSKD	1181.57	-14.9	4	P25671	Naja kaouthia	Long neurotoxin 1	157	0.089874	0.7344	0.0660035
	KTWCDAFCSIRG	1258.5	-24.77
	KRVDLGCAATCPTVKT	1433.66	-44
	KTGVDIQCCSTDNCNPFPTRKR	2198.85	-49.16
6a	RRGCAATCPEAKPRE	1473.67	-25.75	2	P29181	Naja naja	Weak neurotoxin 7	113	0.004331	0.3421	0.00148164
	REIVQCCSTDKC	1239.51	-22.37
6b	IRCFITPDITSKD	1393.69	-41.49	4	P01391	Naja kaouthia	Alpha-elapitoxin-Nk2a	118	0.004331	0.0814	0.000352543
	KTWCDAFCSIRG	1201.59	65.7
	KRVDLGCAATCPTVKT	1391.64	-15.37
	KTGVDIQCCSTDNCNPFPTRKR	2198.89	-32.28
6c*	(R)CFITPDITSK(D)	591.298	0.7	1	P25672	Naja naja	Long neurotoxin 4	13.09	0.004331	0.5765	0.00249682
7a*	(R)GCAATCPIAENR(D)	660.296	1.9	3	P82463	Naja kaouthia	Muscarinic toxin-like protein 2	33.42	0.004252	0.429	0.00182411
	(R)WHMIVPGR(Y)	332.515	5.2
	(R)WHMIVPGR(Y)	498.266	1.2
7b	KTWCDAFCSIRG	1315.57	11.7	3	P01391	Naja kaouthia	Alpha-elapitoxin-Nk2a	108	0.004252	0.28	0.00119056
	KRVDLGCAATCPTVKT	1433.71	-10.7
	KTGVDIQCCSTDNCNPFPTRKR	2255.97	-4.49
7c#					P01391	Naja kaouthia	Alpha-elapitoxin-Nk2a (deduced from 8b)		0.004252	0.291	0.00123733
8a	NLYQFKN	812.446	19.5	7	P15445	Naja naja	Phospholipase A2, acidic	169	0.0089	0.3978	0.00354042
	KCTVPSRSWWDFADYGCYCGRG	2372.15	78
	RGGSGTPVDDLDRC	1188.57	15.4
	RCCQVHDNCYNEAEKI	1712.71	38
	KISGCWPYFKT	1100.54	11.4
	KTYSYECSQGTLTCKG	1697.72	2.92
	RLAAICFAGAPYNDNNYNIDLKA	2300.11	5.42
8b#					P10117	Laticauda colubrina	Basic phospholipase A2 homolog 1 (deduced from 10b)		0.0089	0.6022	0.00535958
9a*	(K)TYSYECSQGTLTCK(G)	849.362	1	3	Q92084	Naja sputatrix	Neutral phospholipase A2 muscarinic inhibitor	38.08	0.088528	0.2128	0.0188388
	(K)TYSYECSQGTLTCK(G)	566.578	2.4
	(R)LAAICFAGAPYNDNNYNIDLK(A)	786.382	3
9b#					P01447	Naja naja	Cytotoxin 1 (deduced from 11b)		0.088528	0.7872	0.0696892
10a	K.ISGCWPYFK.T	1157.56	11.1	4	P15445	Naja naja	Phospholipase A2, acidic	60	0.131998	0.4622	0.0610095
	R.GGSGTPVDDLDR.C	1188.57	14.5
	R.CCQVHDNCYNEAEK.I	1712.72	43.9
	R.LAAICFAGAPYNDNNYNIDLK.A	2357.15	13.5
10b*	(K)NSLLVKYVCCNTDR(C)	871.42	-1.7	1	Q98958	Naja atra	Cytotoxin 1d/1e	20.84	0.131998	0.5378	0.0709885
11	LTCLICPEKY	1133.62	47	3	P29180	Naja naja	Weak neurotoxin 6	124	0.023091	1	0.023091
	RYIRGCADTCPVRK	1467.75	42.3
	RGCADTCPVRKPRE	1302.74	74
12	LKCHNTQLPFIYKT	1661.92	24.2	2	P62377	Naja naja	Cytotoxin-like basic protein	132	0.04337	1	0.04337
	KFPLKFPVKR	975.632	30.1
13a#					P00596	Naja kaouthia	Acidic phospholipase A2 1 (deduced from 14b)		0.004028	0.5091	0.00205065
13b*	(K)LVPLFYK(T)	440.269	-2.6	1	P60303	Naja kaouthia	Cytotoxin 4	14.2	0.004028	0.4909	0.00197735
14a	EDHPVHNLGEHSVCDSVSAWVTKT	2603.07	-47.95	7	P01140	Naja naja	Venom nerve growth factor	240	0.013104	0.446	0.00584438
	KGNTVTVMENVNLDNKV	1647.72	-50.13
	KCKNPNPEPSGCRG	1415.55	-43.21
	RGIDSSHWNSYCTETDTFIKA	2260.87	-49.54
	KALTMEGNQASWRF	1363.59	-38.22
	RFIRIDTACVCVITKK	1638.79	-51.5
	RIDTACVCVITKKT	1407.59	-98.77
14b	KCNQLIPIASKTCPAGKN	1643.76	-61.31	4	Q98958	Naja atra	Cytotoxin 1d/1e	130	0.013104	0.554	0.00725962
	KMFMMSDLTIPVKRG	1412.62	-54.42
	RGCIDVCPKN	948.374	-56.98
	KNSLLVKYVCCNTDRC	1741.72	-63.82
15a	R.IETACVCVITK.K	1179.55	-50.32	4	P61898	Naja atra	Venom nerve growth factor	35	0.061413	0.02	0.00122826
	K.ALTMEGNQASWR.F	1307.64	-53.6
	K.CKNPNPEPSGCR.G	1415.55	-44.56
	R.GIDSSHWNSYCTETDTFIK.A	2260.86	-52.24
15b*	(K)MYmVATPK(V)	478.733	1.4	5	O93472	Naja sputatrix	Cytotoxin 2c	46.98	0.061413	0.98	0.0601847
	(K)MYMVATPK(V)	470.74	11.1
	(K)SSLLVKYVCCNTDR(C)	572.281	2.5
	(K)SSLLVKYVCCNTDR(C)	857.916	-0.2
	(K)LVPLFYK(T)	440.274	6.9
16a	-NLYQFKN	812.407	-28.1	13	P15445	Naja naja	Phospholipase A2, acidic	125	0.364961	0.1419	0.051788
	KISGCWPYFKT	1157.5094	-30.63
	KISGCWPYFKT	1157.5094	-30.63
	RGGSGTPVDDLDRC	1188.5190	-25.39
	RGGSGTPVDDLDRC	1188.5190	-25.35
	KTYSYECSQGTLTCKG	1697.6642	-29.69
	KTYSYECSQGTLTCKG	1697.6642	-29.68
	RCCQVHDNCYNEAEKI	1712.66	8.04
	RCCQVHDNCYNEAEKI	1769.67	3.11
	RCCQVHDNCYNEAEKI	1769.67	3.11
	RSWWDFADYGCYCGRG	1842.66	-22
	RSWWDFADYGCYCGRG	1842.66	-21.99
	RLAAICFAGAPYNDNNYNIDLKA	2300.11	1.5
16b*	(K)SSLLVK(Y)	323.711	0.5	6	O93472	Naja sputatrix	Cytotoxin 2c	62	0.364961	0.8581	0.313173
	(K)NLCYKmYMVATPK(V)	817.892	1.2
	(K)SSLLVKYVCCNTDR(C)	572.282	3.9
	(K)SSLLVKYVCCNTDR(C)	857.917	0.8
	(K)NLCYKMYMVATPK(V)	809.894	1.1
	(K)LVPLFYK(T)	440.272	2.1
17a	SPPGNWQKA	913.394	-64.59	6	P82885	Naja kaouthia	Thaicobrin	143	0.001736	0.5224	0.000906886
	KADVTFDSNTAFESLVVSPDKKT	2269.97	-66.51
	KTVENVGVSQVAPDNPERF	1810.79	-57.69
	RFDGSPCVLGSPGFRS	1438.6	-52.02
	KHFFEVKY	806.374	-56.56
	REWAVGLAGKS	930.445	-63.95
17b							NOT DETERMINED		0.001736	0.4776	0.000829114
18a	SPPGNWQKA	913.412	-44.15	6	P82885	Naja kaouthia	Thaicobrin	323	0.002427	0.7607	0.00184622
	KADVTFDSNTAFESLVVSPDKKT	2270.01	-46.62
	KTVENVGVSQVAPDNPERF	1810.82	-39.01
	RFDGSPCVLGSPGFRS	1438.62	-39.17
	KHFFEVKY	806.387	-40.05
	REWAVGLAGKS	930.459	-48.39
18b							NOT DETERMINED		0.002427	0.2393	0.000580781
19*	(R)ERPQCILNKPSR(K)	499.938	2.3	6	D5LMJ3	Naja atra	Zinc metalloproteinase-disintegrin-like atrase-A	60.99	0.039084	1	0.039084
	(K)CGTLYCTEIK(K)	622.787	0.9
	(R)VYEmVNYLNTK(Y)	695.341	1.8
	(K)SFAEWR(A)	398.195	4.2
	(R)VYEmVNYLNTK(Y)	463.897	3.3
	(R)VYEMVNYLNTK(Y)	687.343	1.6
20a					Q7T1K6	Naja atra	Cysteine-rich venom protein natrin-1 (deduced from 20b)		0.014508	0.2617	0.00379674
20b	KQKEIVDLHNSLRR	1451.8	3.81	6	Q7T1K6	Naja atra	Cysteine-rich venom protein natrin-1	288	0.014508	0.7383	0.0107113
	RRVSPTASNMLKM	1203.65	0.67
	KMEWYPEAASNAERW	1553.68	4.92
	RWANTCSLNHSPDNLRV	1727.79	-0.12
	RVLEGIQCGESIYMSSNART	2013.94	1.44
	KSNCPASCFCRN	1258.48	5.27
21a*	(K)LGVHNVHVHYEDEQIR(V)	486.998	2.2	3	A8QL53	Naja atra	Snake venom serine protease NaSP	37.66	0.010965	0.8678	0.00951543
	(K)LGVHNVHVHYEDEQIR(V)	648.994	-0.6
	(R)FPCAQLLEPGVYTK(V)	811.915	-1.7
21b	KQKEIVDLHNSLRR	1451.83	24.7	5	Q7T1K6	Naja atra	Cysteine-rich venom protein natrin-1	124	0.010965	0.1322	0.00144957
	KMEWYPEAASNAERW	1553.71	29
	RWANTCSLNHSPDNLRV	1784.86	25.8
	RVLEGIQCGESIYMSSNART	2013.99	25.2
	KSNCPASCFCRN	1258.52	34.5
22	KQKEIVDLHNSLRR	1451.86	44.9	4	Q7T1K6	Naja atra	Cysteine-rich venom protein natrin-1	147	0.014937	1	0.014937
	RVSPTASNMLKM	1047.6	43.4
	RVLEGIQCGESIYMSSNART	1957	41
	KSNCPASCFCRN	1258.54	48.5
23a#					P00597	Naja kaouthia	Acidic phospholipase A2 2 (deduced from 26)		0.003921	0.5356	0.00210009
23b*	(K)LVPLFYK(T)	440.271	1.2	1	P60303	Naja kaouthia	Cytotoxin 4	14.58	0.003921	0.4644	0.00182091
24	TNTPEQDRY	960.466	28.9	6	P82942	Naja kaouthia	Hemorrhagic metalloproteinase kaouthiagin	101	0.001214	1	0.001214
	KYIEFYVIVDNRM	1430.76	22.2
	RYYNYDKPAIKI	1274.67	22.9
	RTAPAFQFSSCSIRD	1414.72	27.7
	RDYQEYLLRD	1099.57	26
	KGCFDLNMRG	955.438	26.4
25*	(K)NPFYNPSPAK(E)	567.784	2.4	4	A0A194ARD7	Micrurus tener	Phosphodiesterase	61.14	0.000445	1	0.000445
	(K)VNLMVDR(Q)	423.729	1.8
	(R)TLGMLmEGLK(Q)	554.791	0.9
	(K)AATYFWPGSEVK(I)	678.333	-2.7
26a#					unigene5869_Naja-sumatrana	Naja sumatrana	Phosphodiesterase 1 (deduced from 29b)		0.003961	0.0728	0.000288361
26b	TNTPEQDRY	960.44	2.18	6	P82942	Naja kaouthia	Hemorrhagic metalloproteinase kaouthiagin	107	0.003961	0.0786	0.000311335
	RYYNYDKPAIKI	1274.64	-4.57
	RTAPAFQFSSCSIRD	1471.7	2.08
	RDYQEYLLRD	1099.54	0.15
	RGDDGSFCRM	913.413	72.5
	KGQCVDVQTAY	1140.56	52.7
26c#					Q91132	Naja kaouthia	cobra venom factor precursor (deduced from 30b)		0.003961	0.4518	0.00178958
26d#					CL3600.Contig1_NS2A	Naja sumatrana	Snake venom 5'-nucleotidase (deduced from 30c)		0.003961	0.1054	0.000417489
26e#					Q91132	Naja kaouthia	Cobra venom factor precursor (CVF) (Complement C3 homolog) (deduced from 30d)		0.003961	0.0047	1.86167e-05
26f#					P00596	Naja kaouthia	Acidic phospholipase A2 1 (deduced from 30e)		0.003961	0.2867	0.00113562
27a							NOT DETERMINED		0.012339	0.0224	0.000276394
27b	RQNQYVVVQVTGPQVRL	1714.93	4.45	11	Q91132	Naja kaouthia	Cobra venom factor precursor	185	0.012339	0.0487	0.000600909
	KGIYTPGSPVLYRV	1322.72	7.31
	RVFSMDHNTSKM	1165.59	53
	KYVLPSFEVRL	1109.6	2.78
	KSIPDSLTRI	888.484	6.07
	RIPIIDGDGKA	927.514	-0.62
	KIKLEGDPGARV	1055.59	7.86
	KAAEFQDQDLRKC	1320.61	-36.78
	KGVRDENQRE	973.535	55.9
	KIWDTIEKS	904.472	-6.14
	RAILHNYVNEDIYVRV	1718.89	3.14
27c	RQNQYVVVQVTGPQVRL	1714.92	-4.62	17	Q91132	Naja kaouthia	Cobra venom factor precursor	321	0.012339	0.0396	0.000488624
	KGIYTPGSPVLYRV	1322.67	-31.66
	KYVLPSFEVRL	1109.58	-18.14
	RRSSVLLLDSNASKA	1389.75	-10.87
	KAAEFQDQDLRKC	1320.59	-45.95
	KGVRDENQRE	973.511	31
	RAILHNYVNEDIYVRV	1718.87	-10.6
	RVELLYNPAFCSASTKG	1699.83	-1.22
	KDLNLDITIELPDRE	1526.8	-4.65
	RINYENALLART	1176.63	-7.31
	KVSHSEDECLHFKI	1487.73	48.6
	KHFEVGFIQPGSVKV	1444.74	-12.78
	RIDVPLQIEKA	1054.57	-40.69
	KTHQYISQRK	1032.52	-6.89
	KVNDDYLIWGSRS	1337.64	-4.29
	RAKTHQYISQRK	1231.62	-31.67
	KNTWIERW	818.403	-15.79
27d							NOT DETERMINED		0.012339	0.672	0.00829181
27e							NOT DETERMINED		0.012339	0.1116	0.00137703
27f*	(K)QEPGQNSEILQGIK(H)	770.902	-0.3	3	V8P395	Ophiophagus hannah	Glutathione peroxidase	46.98	0.012339	0.1057	0.00130423
	(K)IYTFLK(N)	392.735	3
	(K)LFWSPLK(I)	445.761	1
28a*	(K)VTLLEASER(V)	509.282	-0.6	2	A8QL58	Naja atra	L-amino acid oxidase	25.7	0.008648	0.5075	0.00438886
	(K)SDALFSYEK(R)	530.254	1.3
28b	KQLDIFVHDFPRK	1386.72	3.99	10	Q91132	Naja kaouthia	Cobra venom factor precursor	216	0.008648	0.2526	0.00218448
	KQKTLFQTRV	1021.52	-55.46
	RQNQYVVVQVTGPQVRL	1714.93	2.09
	KGIYTPGSPVLYRV	1322.71	1.73
	KYEHSPENYTAYFDVRKY	2018.94	6.52
	KYVLPSFEVRL	1109.6	-0.42
	KFFYIDGNENFHVSITARY	2029.98	3.74
	KSIPDSLTRI	888.471	-8.01
	KIKLEGDPGARV	1055.58	-2.24
	RAVPFVIVPLEQGLHDVEIKA	2103.12	-29.28
28c	KVTLLEASERV	1017.55	-12.18	9	Q4JHE3	Oxyuranus scutellatus scutellatus	L-amino-acid oxidase precursor	144	0.008648	0.1274	0.00110176
	KEGWYVNLGPMRL	1321.58	-45.25
	KYPVKPSEEGKS	1133.57	-14.12
	KSASQLYRESLKK	1281.63	-35.22
	KVIEELKRT	886.521	-16.95
	RRIYFEPPLPPKK	1356.76	-4.73
	RIYFEPPLPPKKA	1200.66	-8.38
	KKFWEADGIHGGKS	1344.64	-18.31
	KSTTDLPSRF	876.429	-15.46
28d	KGIYTPGSPVLYRV	1322.66	-34.96	14	Q91132	Naja kaouthia	Cobra venom factor precursor	222	0.008648	0.1125	0.0009729
	RVFSMDHNTSKM	1165.59	48.7
	KYVLPSFEVRL	1109.57	-28.49
	KAAEFQDQDLRKC	1320.61	-33.9
	KGVRDENQRE	973.525	45.3
	KDLNLDITIELPDRE	1526.81	1.48
	RINYENALLART	1176.64	4.34
	KVSHSEDECLHFKI	1487.75	63.5
	KVYSYYNLDEKC	1293.62	18.2
	KFYHPDKG	806.386	3.77
	RIDVPLQIEKA	1054.61	-3.72
	KTHQYISQRK	1032.53	-3.72
	KVNDDYLIWGSRS	1337.66	5.85
	KNTWIERW	818.417	1.7
29	RQNQYVVVQVTGPQVRL	1714.91	-9.3	12	Q91132	Naja kaouthia	Cobra venom factor precursor	73	0.01047	1	0.01047
	KGIYTPGSPVLYRV	1322.69	-12.11
	RKYVLPSFEVRL	1237.64	-40.12
	KFFYIDGNENFHVSITARY	2029.95	-12.3
	KDTCMGTLVVKG	1139.46	-76.97
	KYIQEGDACKA	1083.48	2.29
	KLDDRVPDTEIETKI	1530.71	-35.16
	KDLNLDITIELPDRE	1526.77	-24.67
	RINYENALLART	1176.62	-11.33
	KATMTILTFYNAQLQEKA	1887.85	-52.34
	KFHLNVSVENIHLNAMGAKG	1993.96	-33.07
	KVNDDYLIWGSRS	1337.64	-9.98
	*indicates protein identified using nano-ESI-LCMS/MS
	#indicates the protein deduced from the proteome of Pakistani N. naja venom performed under a similar experimental condition as present study (Wong et al., 2018)
