# Supplementary material for: Elucidating the Venom Diversity in Sri Lankan Spectacled Cobra (Naja naja) through De Novo Venom Gland Transcriptomics, Venom Proteomics and Toxicity Neutralization
Source: Toxins (Basel). 2021 Aug 10;13(8):558. doi: 10.3390/toxins13080558 (PMC8402536; doi:10.3390/toxins13080558)
Supplement: Supplementary file 1 [file toxins-13-00558-s001.zip › Supplementary file_S3.xlsx]

## Sheet: Abundance in %
Comparative expression profile of toxin families derived from the venom gland transcriptome and venom proteome of N. naja from different geographical locales. Value were normalized to abundance ratio on a scale of 0-1.0 where 1.0 depicts 100% relative abundance.
Locality	Sri Lanka	Sri Lanka	India	India	Kentucky Reptile Zoo	Kentucky Reptile Zoo	Kentucky Reptile Zoo	Kentucky Reptile Zoo	Sri Lanka (pooled)	India (Latoxan)	Pakistan (Latoxan)	Southern Punjab, Pakistan	West Bengal, East India	Tamil Nadu, India	Maharashtra, West India	West Bengal, East India	Punjab, North India	Rajasthan, West India	West Bengal, East India	Maharashtra, West India	West Bengal, East India
Method	Transcriptome	Proteome	Transcriptome	Transcriptome	Transcriptome	Transcriptome	Transcriptome	Transcriptome	Proteome	Proteome	Proteome	Proteome	Proteome	Proteome	Proteome	Proteome	Proteome	Proteome	Proteome	Proteome	Proteome
Toxin family	NN-01	NN-02	NN-03	NN-04	NN-05	NN-06	NN-07	NN-08	NN-09	NN-10	NN-11	NN-12	NN-13	NN-14	NN-15	NN-16	NN-17	NN-18	NN-19	NN-20	NN-21
3FTX	0.875	0.7219	0.746913	0.804764	0.610659	0.631246	0.635516	0.258938	0.7792	0.7414	0.753	0.58	0.638	0.3	0.6853	0.5089	0.9	0.718	0.969	0.472	0.6107
S-α-NTX	0.0177	0.0086	0.00336432	0.0312237	0.10575	0.0354979	0.0460642	0.00188265	0.0147	0.0162	0.0467	0.0696					0.099534	0.037574	0.030121
S-O Gp I	0.0061	-	0.00251357	0.00816799	0.024106	0.000742046	0.000905908	0.000769634	-	-	-	-	-				-	-	-	-	-
S-O Gp VIII	-	-	0.00216731	0.00681993	0.013763	0.00352019	0.00321962	0.00128391	-	-	-	-	-	-	-	-	-	-	-	-	-
L-α-NTX	0.0109	0.09461	0.0827314	0.0493252	0.00645534	0.151207	0.200978	0.074573	0.0473	0.0213	0.2161	0.139					0.57978	0.076702	0.700607
WTX	0.05234	0.0246	0.00409353	0.00554249	0.0336279	0.0560693	0.0560242	0.0290143	0.0017	0.0022	0.0137	0.139					0.021883	0.098126	0.001393	-
MTLP	0.0137	0.0234	0.00702825	0.00307468	0.0102069	0.00406013	0.00504161	0.00384466	-	0.0083	0.0072	0.046					0.099232	0.079822	0.001114
CTX	0.773	0.5692	0.652042	0.703685	0.426957	0.384209	0.328324	0.151414	0.7155	0.6934	0.4693	0.186					0.100436	0.417274	0.236035	0.054	0.212
PLA2	0.0208	0.1458	0.0340599	0.0361534	0.0685377	0.085497	0.0836997	0.0415872	0.1395	0.2143	0.1424	0.19	0.114	0.21	0.0702	0.2702	0.005721	0.2	0.000382	0.145	0.2017
SVMP	0.038	0.0406	0.00436685	0.017692	0.0553744	0.08881	0.0831804	0.021155	0.0085	0.0086	0.0145	0.05	0.01	0.16	0.0662	0.1686	0.021007	0.013066	0.003122	0.056	0.061
NGF	0.0288	0.0071	0.0137338	0.00952781	0.028608	0.0123723	0.0123621	0.0092355	0.0062	0.0073	0.0074	0.02	0.009	0.01	0.0109	0.0131	0.002224	0.019243	0.00129	-	0.0313
SVSP	0.0157	0.0095	0.00179805	0.00421557	0.0178379	0.00780133	0.00579619	0.00536496	-	-	-	-	0.003	0.01	0.0069	0.0003	-	-	-	0.0058	-
CRISP	0.0035	0.0308	0.0139417	0.0201171	0.046972	0.0284875	0.0216744	0.0176701	0.0371	0.0253	0.007	0.03	0.021	0.07	0.029	0.0114	0.018	0.032008	0.016185	0.0239	0.0303
NP	0.0055	-	0.00116703	0.00436035	0.00385089	0.00622212	0.00844244	0.00319649	-	-	-	-	0.02	0.03	-	-	-	-	-	0.0007	-
KSPI	0.005	0.001	0.00154163	0.0107803	0.035049	0.0182317	0.0186452	0.0141295	0.0033	0.0008	0.0088	0.02	0.004	0.01	0.0405	0.0099	0.032163	0.006337	0.00046	0.062	-
CVF	0.0026	0.0166	0.000668106	0.00550222	0.00363657	0.00137179	0.000704668	0.000560115	-	-	0.006	0.02	0.011	0.05	0.0059	0.0003	0.00019	0.001053	1e-06	-	0.0171
SNACLEC	0.0017	-	-	-	-	-	-	-	-	-	-	-	-	-	-	-	-	-	-	-	-
LAAO	0.008	0.0055	6.46424e-05	0.00198562	0.00483364	0.00318538	0.00194745	0.000999094	-	-	0.0173	0.05	0.008	0.07	0.0122	0.0031	0.032	0.000373	-	0.034	0.0197
PDE	0.0008	0.0007	1.75439e-05	2.17351e-05	8.41095e-06	8.05079e-06	6.38021e-06	8.52224e-06	-	-	0.004	-	0.021	0.03	0.0083	-	-	-	-	-	-
5’-NUC	0.0006	0.0004	0.000327857	0.00265284	0.00554189	0.00386368	0.00258875	0.000930701	-	-	0.001	0.02	-	0.03	0.0139	-	4.8e-05	0.000522	0	0.024	0.0123
CYS	0.0001	-	0.00108221	0.00232842	0.0193818	0.00881399	0.00937897	0.00161087	-	-	-	-	-	-	0.0044	0.0001	0.000636	4.7e-05	0.001	-	0.0012
VES	0.0004	0.0028	0.00379182	0.00549508	0.0187081	0.0234667	0.0236406	0.0168087	-	-	0.0355	0.02	0.013	0.01	0.0378	0.0134	0.0118884	0.009571	0.009392	0.006	0.0046
CREGF	0.0003	-	-	-	-	-	-	-	-	-	-	-	-	-	-	-	-	-	-	-	-
AChE	0.0001	-	9.57754e-05	0.00069625	0.00152385	0.00150039	0.00228316	0.000180054	-	-	-	-	0.063	-	0.0006	-	-	-	-	-	0.0018
VEGF	0.0001	-	0.000457106	0.00117812	0.00164199	0.000727986	0.000527776	0.000584716	-	-	-	-	-	-	-	-	-	-	-	-	-
DPP IV	0.0002	-	-	-	-	-	-	-	-	-	-	-	-	-	-	-	-	-	-	-	-
PLB	0.0001	-	0.01688	0.000881908	0.000267537	0.000959573	0.00108522	0.000258412	-	-	-	-	-	-	0.0004	-	-	-	-	-	0.0001
IGF	0.0001	-	5.17049e-06	1.40351e-05	1.52978e-05	1.12382e-05	7.88686e-06	2.08578e-06	-	-	-	-	-	-	-	-	-	-	-	-	-
AP	0.0004	-	-	-	-	-	-	-	-	-	-	-	-	-	0.0005	-	-	-	-	-	-
WA	1e-05	-	-	-	-	-	-	-	-	-	-	-	-	-	-	-	-	-	-	-	-
HYA	2e-05	-	0.000138447	0.000915108	0.000958731	0.0012346	0.000836472	0.00187187	-	-	-	-	-	-	-	-	-	-	-	-	-
CF	3e-05	-	-	-	-	-	-	-	-	-	-	-	-	-	-	-	-	-	-	-	-
GPX	-	0.0013	-	-	-	-	-	-	-	-	-	-	-	-	-	-	-	-	-	-	-
CTL	-	-	0.00203658	0.0309171	0.0154718	0.0164339	0.013881	0.0194079	-	-	-	-	-	-	-	0.0007	-	-	-	-	-
U-II	-	-	0.00293766	0.00363398	7.04217e-07	0.031266	0.0351297	0.0125165	-	-	-	-	-	-	-	-	-	-	-	-	-
TCTP	-	-	0.00246368	0.0126795	0.00535	0.00366795	0.00251847	0.00299665	-	-	-	-	-	-	-	-	-	-	-	-	-
TBC	-	-	0.000798988	0.00224806	0.00199563	0.00206948	0.00117612	0.00131478	-	-	-	-	-	-	-	-	-	-	-	-	-
Peptidase S10	-	-	0.000151999	0.000643047	0.000855804	0.000569344	0.00041061	0.000483998	-	-	-	-	-	-	-	-	-	-	-	-	-
Peptidase M13	-	-	0.000170777	1.23323e-05	2.83483e-05	1.02553e-05	1.7913e-05	4.64822e-06	-	-	-	-	-	-	-	-	-	-	-	-	-
MCO	-	-	4.02765e-05	0.000167696	0.000309678	0.00021525	0.000158459	0.000707677	-	-	-	-	-	-	-	-	-	-	-	-	-
HAP	-	-	6.52045e-05	0.000716677	0.000699818	0.000415438	0.000328841	0.000144641	-	-	-	-	-	-	-	-	-	-	-	-	-
GH 13	-	-	0.000316083	0.00101018	0.00127597	0.000933563	0.000672116	0.000557386	-	-	-	-	-	-	-	-	-	-	-	-	-
CAMP	-	-	4.20543e-05	0.00438647	0.0061088	0.00720218	0.0014422	0.517255	-	-	-	-	-	-	-	-	-	-	-	-	-
ATP-GUA	-	-	0.159427	0.0107372	0.0339153	0.00904836	0.0266766	0.0421072	-	-	-	-	-	-	-	-	-	-	-	-	-
ARMT1	-	-	7.20265e-05	5.65274e-05	4.61247e-05	2.36053e-05	1.60898e-05	4.52101e-05	-	-	-	-	-	-	-	-	-	-	-	-	-
ABHD	-	-	0.000110053	0.000434644	0.000328236	0.00027359	0.000206468	0.000296685	-	-	-	-	-	-	-	-	-	-	-	-	-
ChE	-	-	-	-	-	-	-	-	-	-	-	-	-	-	-	-	-	-	-	-	0.0018
Abbreviations: 3FTX, three-finger toxins; S-α-NTX, short chain α-neurotoxin; S-O Gp I, short chain orphan group I, S-O Gp VIII, short chain orphan group VIII; L-α-LNTX, long chain α-neurotoxin; WTX, weak neurotoxin; MTLP, muscarinic toxin-like protein; CTX, cytotoxin/cardiotoxin; PLA2, phospholipase A2; SVMP, snake venom metalloproteinases; NGF, nerve growth factor; SVSP, snake venom serine prote…
NN-01 and NN-02 represent the abundance ratio of toxin families expressed in the transcriptome and proteome of NN-SL in the current study, respectively.
NN-03 and NN-04 correspond to the abundance ratio of toxin families expressed in the venom gland of N. naja specimens from India, while NN-05 to NN-08 refers to the samples from the Kentucky reptile zoo. [31]
NN-09 and NN-10 correspond to the abundance ratio of N. naja venom proteins from India and Sri Lanka, respectively. [7]
NN-11 correspond to the relative abundance ratio of N. naja venom proteins from Pakistan. [8]
NN-12 correspond to the relative abundance ratio of N. naja venom proteins from Southern Punjab, Pakistan. [44]
NN-13 correspond to the relative abundance ratio of N. naja venom proteins from West Bengal, India. [26]
NN-14 correspond to the relative abundance ratio of N. naja venom proteins from Tamil Nadu, India. [40]
NN-15 and NN-16 correspond to the relative abundance ratio of N. naja venom proteins from Western Maharashtra. [93]
NN-17, NN-18 and NN-19 correspond to the relative abundance ratio of N. naja venom proteins from Indian Punjab, Rajasthan, and West Bengal. [6]
NN-20 correspond to the relative abundance ratio of N. naja venom proteins from Maharashtra, India. [94]
NN-21 correspond to the relative abundance ratio of N. naja venom proteins from West Bengal, India. [30]
Unreported/undetected genes or proteins were denoted in dashed line and unsorted subtypes (mainly 3FTX) were indicated with grey stripes.
